# Supplementary material for: Proteomic profile of melanoma cell‐derived small extracellular vesicles in patients’ plasma: a potential correlate of melanoma progression
Source: J Extracell Vesicles. 2021 Feb 11;10(4):e12063. doi: 10.1002/jev2.12063 (PMC7876545; doi:10.1002/jev2.12063)
Supplement: Supplementary file 6 — Tables S1‐S7 [file JEV2-10-e12063-s006.xlsx]

## Sheet: Table S1
Table S1. Characteristic of the study cohort
Patient ID	Age at diagnosis	Age at blood draw	Gender	Clinical stage at diagnosis	Status of lymph node	Disease status at blood draw	Curent status	Mutation status	Total exosomes protein (TEP) level (µg/mL)	MTEX/total exosomes protein ratio	MTEX/NMTEX protein ratio
1	56	58	M	IV	negative	SD	alive	BRAF codon 600 (p.K600V)	77	0.532468	1.13889
2	29	31	M	IIIC	N/A	PD	alive	NRAS codon 61 (p.Q61K, c.181C>A)	74	0.472973	0.897436
3	68	71	M	IB	negative	NED	alive	BRAF codon 600 (p.V600E, c.1799T>A)	56	0.642857	1.8
4	54	73	M	IB	N/A	PD	died	BRAF codon 600 (p.V600K, c.1798_1799GT>AA)	92	0.413043	0.703704
5	56	57	F	IVA	N/A	PD	alive	BRAF/NRAS wildtype	62	0.354839	0.55
6	36	41	M	IV	N/A	PD	died	unknown	77	0.753247	3.05263
7	57	63	M	NA	positive	PD	died	unknown	83	0.385542	0.627451
8	32	33	F	NA	negative	PD	died	unknown	74	0.351351	0.541667
9	56	57	M	III	positive	PD	died	unknown	76	0.394737	0.652174
10	77	79	M	NA	N/A	PD	died	unknown	71	0.521127	1.08824
11	38	38	M	IIB	negative	NED	alive	unknown	66	0.393939	0.65
12	65	65	M	IIIA	positive	NED	alive	unknown	54	0.555556	1.25
13	71	71	M	IIIB	positive	NED	alive	unknown	68	0.323529	0.478261
14	63	63	M	IIB	negative	NED	alive	unknown	61	0.360656	0.564103
15	77	77	M	IIA	negative	NED	died	unknown	59	0.542373	1.18519

## Sheet: Table S2
Table S2. Proteins identified in MTEX and not MTEX fraction of plasma EVs
Accession	Protein Description	Gene Symbol	1-MTEX	1-NMTEX	2-MTEX	2-NMTEX	3-MTEX	3-NMTEX	4-MTEX	4-NMTEX	5-MTEX	5-NMTEX	6-MTEX	6-NMTEX	7-MTEX	7-NMTEX	8-MTEX	8-NMTEX	9-MTEX	9-NMTEX	10-MTEX	10-NMTEX	11-MTEX	11-NMTEX	12-MTEX	12-NMTEX	13-MTEX	13-NMTEX	14-MTEX	14-NMTEX	15-MTEX	15-NMTEX	MTEX/NMTEX (median)	no. patients	Type of analysis (continuous vs. binary)	Wilcoxon test p-value	Effect size (RBCC)	McNemar test p-value	Effect Size (Coehn g)	STATUS	differential (MTEX-NMTEX) abundances in patients with a different disease status [p-value]	differential (MTEX-NMTEX) abundances in patients with a different disease status [Wendt effect size rU]	progressing disease vs. stable disease	Gene Symbol
P04217	Alpha-1B-glycoprotein OS=Homo sapiens OX=9606 GN=A1BG PE=1 SV=4	A1BG	1078.44	732.932	785.511	60.4728	0.1	716.099	173.852	145.358	371.642	391.886	0.1	1139.29	1595.04	252.78	2664.76	2535.4	1290.34	945.172	201.564	4760.69	888.902	1210.04	0.1	92.7776	120.561	196.427	32.8452	149.619	2326.17	126.234	0.948342	15	C	0.44519	0.05				0.694328	-0.142857		A1BG
P01023	Alpha-2-macroglobulin OS=Homo sapiens OX=9606 GN=A2M PE=1 SV=3	A2M	684245	1.38919e+06	421239	1.03376e+06	552958	1.3087e+06	564461	817185	804324	1.04199e+06	804103	342294	582752	424655	768024	479831	664320	385187	765021	687789	381666	835503	387421	1.87312e+06	467581	924090	241232	618453	315330	612455	0.514863	15	C	0.97937	-0.583333			MTEX-down	0.0037296	-0.857143	HIGHER	A2M
P45844	ATP-binding cassette sub-family G member 1 OS=Homo sapiens OX=9606 GN=ABCG1 PE=1 SV=3	ABCG1											0.1	13.2857			0.1	13.5461	730.49	0.1			468.168	3939.12			169.476	3788.71	255.414	3079.64	0.1	2302.79	0.0447319	7	B			0.691462	-0.25		0.0788603	-0.517857		ABCG1
Q7Z7G0	Target of Nesh-SH3 OS=Homo sapiens OX=9606 GN=ABI3BP PE=1 SV=1	ABI3BP			249.86	69.7618	0.1	3986.71	96.37	0.1	227.934	5.44008	0.1	49.2697	59.228	151.922	83.6528	180.21	153.529	228.039	130.054	91.2803	687.586	45.243	0.1	288.735	440.276	0.1	102.865	58.3433	0.1	40.6495	1.04901	14	C	0.467041	0.0333333				0.955089	0.0357143		ABI3BP
P16112	Aggrecan core protein OS=Homo sapiens OX=9606 GN=ACAN PE=1 SV=3	ACAN					0.1	9.32746			27.2818	0.1	0.1	16.2285	401.08	82.1882	244.705	30.0799	498.891	25.3807	280.631	41.372							0.1	53.9249	0.1	19.63	4.88003	9	C	0.423462	0.0666667				0.0270239	-0.678571	HIGHER	ACAN
P12821	Angiotensin-converting enzyme OS=Homo sapiens OX=9606 GN=ACE PE=1 SV=1	ACE													38.2502	0.1	33.1627	0.1	51.9492	0.1	25.5316	0.1					0.1	16.6424			0.1	11.3639	>100	6	B			0.341546	0.167		0.0223264	-0.642857	HIGHER	ACE
P53396	ATP-citrate synthase OS=Homo sapiens OX=9606 GN=ACLY PE=1 SV=3	ACLY	17.202	0.1					41.3753	0.1											13.5927	0.1											>100	3	B			0.124107	0.5		0.679157	-0.107143		ACLY
P21399	Cytoplasmic aconitate hydratase OS=Homo sapiens OX=9606 GN=ACO1 PE=1 SV=3	ACO1													146.862	0.1	109.537	5.75049	139.419	0.1	121.946	19.3891					0.1	12.4863					19.0483	5	B			0.5	0.167		0.0326944	-0.571429	HIGHER	ACO1
P68133	Actin, alpha skeletal muscle OS=Homo sapiens OX=9606 GN=ACTA1 PE=1 SV=1	ACTA1	0.1	45.2273			0.1	19.8689	0.1	11.615	9.38562	0.1	0.1	222.018	2155.45	9.22261	1552.63	53.808	2108.11	205.625	3886.03	42.6465			0.1	105.137	0.1	242.296	26.8119	378.27	585.882	0.1	0.0708803	13	C	0.339386	0.133333				0.0370731	-0.660714	HIGHER	ACTA1
P60709	Actin, cytoplasmic 1 OS=Homo sapiens OX=9606 GN=ACTB PE=1 SV=1	ACTB	10.1549	30.8387	143.292	775.024	39.438	1349.52	105.805	609.885	2266.87	23.6798	7163.78	3022.34	21034.8	1626.23	16771.9	1607.6	27165.1	4044.87	49731.1	1170.77	5618.79	3314.94	4322.64	2606.45	14928.4	10747.1	41911.8	15226.3	1415.99	966.076	1.69499	15	C	0.00268555	0.783333			MTEX-UP	0.396892	-0.285714		ACTB
P12814	Alpha-actinin-1 OS=Homo sapiens OX=9606 GN=ACTN1 PE=1 SV=2	ACTN1			109.212	0.1							0.1	6.37296	57.885	6.23677	36.619	2.15551	56.1962	12.9677									0.1	13.0857			6.8074	6	B			0.5	-0.167		0.102684	-0.464286		ACTN1
O14672	Disintegrin and metalloproteinase domain-containing protein 10 OS=Homo sapiens OX=9606 GN=ADAM10 PE=1 SV=1	ADAM10			22.0033	0.1	0.1	13.2078			26.872	0.1	0.1	54.2813	271.161	37.0319	155.114	5.38629	292.048	56.3287	386.673	2.25379	35.3575	0.1			0.1	181.669	408.485	294.625			7.32236	11	C	0.093811	0.4				0.102081	-0.517857		ADAM10
Q76LX8	A disintegrin and metalloproteinase with thrombospondin motifs 13 OS=Homo sapiens OX=9606 GN=ADAMTS13 PE=1 SV=1	ADAMTS13	7.94989	0.1					29.8748	0.1					149.712	24.7651	94.0848	0.1	152.942	0.1	160.197	0.1											>100	6	B			0.0368191	0.5	MTEX-UP	0.0430059	-0.571429	HIGHER	ADAMTS13
Q9Y653	Adhesion G-protein coupled receptor G1 OS=Homo sapiens OX=9606 GN=ADGRG1 PE=1 SV=2	ADGRG1													27.2461	0.1	34.369	0.1	307.614	0.1	53.1874	5.5874											>100	4	B			0.124107	0.5		0.0449578	-0.5	HIGHER	ADGRG1
P11766	Alcohol dehydrogenase class-3 OS=Homo sapiens OX=9606 GN=ADH5 PE=1 SV=4	ADH5			13.9265	0.1							0.1	7.41184	44.5774	0.1	25.071	0.1	45.3535	4.75713	55.2487	3.82701			2308.02	0.1	0.1	12.3724			3719.22	0.1	>100,00	9	C	0.093811	0.4				0.675706	-0.142857		ADH5
Q15848	Adiponectin OS=Homo sapiens OX=9606 GN=ADIPOQ PE=1 SV=1	ADIPOQ			0.1	15.941	0.1	555.371	0.1	99.1617			0.1	137.517	226.508	148.058	584.707	319.416	154.848	175.946	30.6075	508.744	102.962	325.109	154.91	0.1	262.66	361.522	0.1	24.0273	991.356	437.883	0.3167	13	C	0.848602	-0.3				1	-0.0178571		ADIPOQ
P55263	Adenosine kinase OS=Homo sapiens OX=9606 GN=ADK PE=1 SV=2	ADK																			43.8198	0.1											>100	1	B			0.5	0.5		0.422678	-0.125		ADK
P43652	Afamin OS=Homo sapiens OX=9606 GN=AFM PE=1 SV=1	AFM	15.6059	0.1			60.223	10.7708	7.1554	0.1	27.0767	0.1	713.388	311.335	429.149	24.8611	278.15	502.442	243.465	219.987	54.7549	942.969	52.9486	76.6928							0.1	19.6684	2.29138	11	C	0.359863	0.116667				0.483522	-0.232143		AFM
P02771	Alpha-fetoprotein OS=Homo sapiens OX=9606 GN=AFP PE=1 SV=1	AFP											660.149	0.1	984.467	22.1458	730.978	0.1	1675.88	0.1	1582.71	0.1											>100	5	B			0.0668072	0.5		0.0191546	-0.625	HIGHER	AFP
Q8TD06	Anterior gradient protein 3 OS=Homo sapiens OX=9606 GN=AGR3 PE=1 SV=1	AGR3											0.1	174.687	175.845	9.14668	56.7748	15.0866	140.019	212.795													2.21063	4	B			0.5	-0.5	MTEX-down	1	0		AGR3
O00468	Agrin OS=Homo sapiens OX=9606 GN=AGRN PE=1 SV=6	AGRN	51.3217	378.665	56.4923	22.4494	846.178	156.039	0.1	96.1776	458.248	42.8962	0.1	66.7014	693.942	100.853	756.782	41.6266	1067.16	8.32701	809.163	23.1618	520.373	0.1	193.059	0.1	0.1	75.7463	139.733	22.6895	0.1	17.5724	6.15849	15	C	0.0127869	0.65			MTEX-UP	0.280963	-0.357143		AGRN
P01019	Angiotensinogen OS=Homo sapiens OX=9606 GN=AGT PE=1 SV=1	AGT	175.164	18476.7	0.1	765.898	496.805	390.714	77.0366	137.301	1317.56	122.369	0.1	759.129	701.896	648.479	480.398	1923.9	576.394	926.61	132.573	6934.53	778.865	219.474	1365.87	0.1	118.497	731.362	1175.88	870.57	425.279	651.826	0.622046	15	C	0.885345	-0.35				0.280963	0.357143		AGT
P23526	Adenosylhomocysteinase OS=Homo sapiens OX=9606 GN=AHCY PE=1 SV=4	AHCY	813.33	0.1	11.3564	31.9889	0.1	505.744	192.638	162.721	40.5872	17.1666	884.086	43.9697	2758.5	60.2941	2266.6	12.8188	3007.56	23.7057	2343.78	30.5531	49.5495	21.2729	1572.41	0.1	0.1	109.025	65.6484	57.4333	632.69	10.0472	20.1067	15	C	0.00418091	0.75			MTEX-UP	0.0938617	-0.535714		AHCY
P02765	Alpha-2-HS-glycoprotein OS=Homo sapiens OX=9606 GN=AHSG PE=1 SV=2	AHSG	0.1	10.9112			0.1	487.321	9.35996	0.1	45.5603	0.1	0.1	1298.24	719.106	611.059	876.138	2869.28	332.241	1040.84	76.087	4053.14	183.201	401.474			213.249	0.1	0.1	57.0468	568.3	48.9309	0.319204	13	C	0.932312	-0.433333				0.354109	0.303571		AHSG
P14550	Alcohol dehydrogenase [NADP(+)] OS=Homo sapiens OX=9606 GN=AKR1A1 PE=1 SV=3	AKR1A1			0.1	272.493			5.20723	0.1			470.431	0.1	183.117	0.1	124.311	0.1	177.313	0.1	285.888	0.1	0.1	291.674			0.1	37.5708	0.1	33.5472	0.1	12.1801	52.0723	11	C	0.44519	0.05				0.0195175	-0.732143	HIGHER	AKR1A1
O60218	Aldo-keto reductase family 1 member B10 OS=Homo sapiens OX=9606 GN=AKR1B10 PE=1 SV=2	AKR1B10													42.2798	0.1	27.3324	0.1	275.932	0.1													>100	3	B			0.124107	0.5		0.0980348	-0.375		AKR1B10
P52895	Aldo-keto reductase family 1 member C2 OS=Homo sapiens OX=9606 GN=AKR1C2 PE=1 SV=3	AKR1C2													51.9333	0.1	83.2514	0.1	199.285	0.1	92.8246	0.1					318.751	0.1					>100	5	B			0.0368191	0.5	MTEX-UP	0.301389	-0.285714		AKR1C2
P02768	Serum albumin OS=Homo sapiens OX=9606 GN=ALB PE=1 SV=2	ALB	214734	433417	267521	335646	73399.1	353526	142916	243449	181364	231372	668324	286629	436994	114632	509721	529541	426745	263191	413204	709032	343618	655775	188995	1.04189e+06	137064	138453	93938.9	134147	69511.9	126995	0.700269	15	C	0.924286	-0.416667				0.120591	-0.5		ALB
O75891	Cytosolic 10-formyltetrahydrofolate dehydrogenase OS=Homo sapiens OX=9606 GN=ALDH1L1 PE=1 SV=2	ALDH1L1							21.4354	17.5233	13.278	0.1	0.1	37.9396	196.694	16.1328	138.253	36.0548	227.792	39.8212	46.0316	28.9646	43.8498	0.1			0.1	21.8617			0.1	71.36	2.71188	10	C	0.227142	0.233333				0.067746	-0.571429		ALDH1L1
P04075	Fructose-bisphosphate aldolase A OS=Homo sapiens OX=9606 GN=ALDOA PE=1 SV=2	ALDOA			0.1	40.006	0.1	35.5587	0.1	53.1183			0.1	14.1737	114.914	16.2521	95.7143	0.1	213.796	18.6778	162.468	4.10151	179.581	0.1			0.1	80.2563	647.234	83.2425	0.1	16.4341	3.53891	12	C	0.210602	0.25				0.861697	-0.0714286		ALDOA
P05062	Fructose-bisphosphate aldolase B OS=Homo sapiens OX=9606 GN=ALDOB PE=1 SV=2	ALDOB															0.1	8.79306			83.9896	0.1											>100	2	B			0.5	0		1	0		ALDOB
P02760	Protein AMBP OS=Homo sapiens OX=9606 GN=AMBP PE=1 SV=1	AMBP	25.6772	1245.77	0.1	29.6791	0.1	138.609	0.1	221.3	241.2	700.747	1048.88	1017.04	1193.37	2101.81	931.141	1718.14	430.894	877.626	355.362	1428.78	30.9508	401.716	693.699	41.8791	387.81	293.576	62.0002	220.461	364.345	436.06	0.344203	15	C	0.994873	-0.716667			MTEX-down	0.231857	0.392857		AMBP
P04745	Alpha-amylase 1 OS=Homo sapiens OX=9606 GN=AMY1A PE=1 SV=2	AMY1A	38.3769	0.1	277.506	32.4573	378.825	88.1435	43.3267	451.814	139.005	9.41555	939.759	60.7715	1616.83	17.1849	1606.24	30.1046	1908.92	54.3077	1860.01	826.684	82.7138	62.1027	444.121	0.1	2174.63	13.3202	43.0228	219.729	2610.24	0.1	15.4638	15	C	0.00167847	0.816667			MTEX-UP	0.778866	-0.107143		AMY1A
Q9Y5C1	Angiopoietin-related protein 3 OS=Homo sapiens OX=9606 GN=ANGPTL3 PE=1 SV=1	ANGPTL3			0.1	43.9683									267.316	24.0877	268.595	0.1	356.56	0.1	592.465	0.1	0.1	116.086	0.1	91.9945							11.0976	7	B			0.5	0		0.0597191	-0.553571		ANGPTL3
Q8NI99	Angiopoietin-related protein 6 OS=Homo sapiens OX=9606 GN=ANGPTL6 PE=1 SV=1	ANGPTL6									59.3622	0.1	0.1	35.3751	0.1	32.7087			0.1	51.4923			0.1	108.644			127.532	0.1	104.336	65.047			<0,01	7	B			0.658454	-0.167		0.414553	0.25		ANGPTL6
P16157	Ankyrin-1 OS=Homo sapiens OX=9606 GN=ANK1 PE=1 SV=3	ANK1											0.1	53.9408			0.1	231.828	0.1	54.8113													<0,01	3	B			0.875893	-0.5	MTEX-down	0.0980348	0.375		ANK1
P15144	Aminopeptidase N OS=Homo sapiens OX=9606 GN=ANPEP PE=1 SV=4	ANPEP			93.7397	899.618	0.1	514.096	11.9532	1038.35	218.597	0.1	0.1	221.248	283.681	2134.99	103.033	216.227	331.64	303.153	227.665	371.961	573.035	2679.08	568.016	0.1	0.1	2810.78	398.883	1089.12	636.819	1212	0.290068	14	C	0.996643	-0.75			MTEX-down	0.612587	-0.178571		ANPEP
P50995	Annexin A11 OS=Homo sapiens OX=9606 GN=ANXA11 PE=1 SV=1	ANXA11			97.3251	0.1	227.924	0.1	76.373	0.1			0.1	169.04	37.364	71.574	182.453	3.76437	44.0891	199.227	224.339	142.583	234.592	34.4752			0.1	68.6693	102.771	77.0187	0.1	56.0311	1.45388	12	C	0.244354	0.216667				0.771543	0.107143		ANXA11
P07355	Annexin A2 OS=Homo sapiens OX=9606 GN=ANXA2 PE=1 SV=2	ANXA2									12.7917	0.1	0.1	9.45672	100.832	0.1	111.682	0.1	171.601	13.3052							134.44	0.1					>100	6	B			0.185547	0.3		0.472714	-0.214286		ANXA2
P12429	Annexin A3 OS=Homo sapiens OX=9606 GN=ANXA3 PE=1 SV=3	ANXA3			0.1	29.2793	0.1	10.4923			70.3387	0.1	0.1	334.002	422.966	2182.04	452.393	385.273	480.825	406.906	93.4085	202.335	213.347	455.316	0.1	1330.55	479.37	341.908	262.886	124.154	0.1	131.194	0.461652	13	C	0.885345	-0.35				0.907786	0.0535714		ANXA3
P08758	Annexin A5 OS=Homo sapiens OX=9606 GN=ANXA5 PE=1 SV=2	ANXA5	0.1	8.14044	34.5146	65.1027	58.0569	81.4931	0.1	118.921	53.2249	13.7903	0.1	85.6123	439.709	7.9956	354.754	27.9079	729.95	101.946	1115.37	9.54825	49.9434	36.8765			50.1783	118.957	33.6518	237.319	0.1	15.7546	0.621286	14	C	0.423462	0.0666667				0.231857	-0.392857		ANXA5
P08133	Annexin A6 OS=Homo sapiens OX=9606 GN=ANXA6 PE=1 SV=3	ANXA6			39.734	35.1817			0.1	35.168					51.862	0.1	35.9071	0.1	39.4776	0.1	53.2024	0.1											>100	6	B			0.185547	0.3		0.0779787	-0.5		ANXA6
P20073	Annexin A7 OS=Homo sapiens OX=9606 GN=ANXA7 PE=1 SV=3	ANXA7			0.1	23.3623	0.1	20.1822			374.889	0.1	0.1	48.3582	0.1	18.7202	49.5343	11.5312	62.9254	60.5988	517.396	12.9084	48.3968	31.5462	253.088	0.1	0.1	136.497	937.649	229.131			1.28628	12	C	0.262238	0.2				1	0		ANXA7
P02743	Serum amyloid P-component OS=Homo sapiens OX=9606 GN=APCS PE=1 SV=2	APCS	0.1	259.221	0.1	109.576	0.1	1313.16	163.881	520.446	1304.65	145.219	2444.29	3521.21	13118	1050.99	9593.37	5130.22	7532.95	2632.35	1085.27	7192.14	3229.68	2362	0.1	1106.96	1377.09	972.065	522.18	329.262	0.1	1033.78	0.694161	15	C	0.44519	0.05				0.335664	-0.321429		APCS
Q9HDC9	Adipocyte plasma membrane-associated protein OS=Homo sapiens OX=9606 GN=APMAP PE=1 SV=2	APMAP	6.29203	0.1			0.1	454.609					0.1	1955.28	3541.23	9077.64	3545.58	1308.17	6253.49	2128.8	5800.38	1644.59	17909.9	26164.2			0.1	7604.63	9847.53	4966.01	8026.57	4519.51	1.77598	11	C	0.619232	-0.0833333				0.726095	-0.125		APMAP
P02647	Apolipoprotein A-I OS=Homo sapiens OX=9606 GN=APOA1 PE=1 SV=1	APOA1	4530.88	10865.9	7167.29	18353.5	18061.3	41425.2	9831.19	12708.1	38745.1	10189.7	62267.8	232509	183072	57708.7	200225	228274	207731	204228	123620	367183	114578	51442.3	36810.4	16825.5	44890	77286.9	49960.5	89806.9	30264.8	54897.2	0.580823	15	C	0.861572	-0.316667				0.955089	-0.0357143		APOA1
P02652	Apolipoprotein A-II OS=Homo sapiens OX=9606 GN=APOA2 PE=1 SV=1	APOA2	10953.5	13768.7	783.526	4793.01	446.169	22390.8	892.205	3111.18	22204.4	3748	7917.79	19930.4	13341.9	11121.3	24252.2	38432.6	15180	17214.4	7135.31	52129.7	25252.7	5565.06	19730.2	6099.25	12073.7	9146.87	9416.41	10317.5	14220.1	8777.24	0.88182	15	C	0.660614	-0.116667				0.189277	0.428571		APOA2
P06727	Apolipoprotein A-IV OS=Homo sapiens OX=9606 GN=APOA4 PE=1 SV=3	APOA4	0.1	83.1781	120.226	249.649	30.4067	1305.35	27.8157	114.99	936.954	74.6985	3261.1	13333.9	7233.91	7385.75	16709.7	9184.37	6463.48	9174.41	1330	7533.5	3459.26	647.685	584.364	6515.28	305.494	936.292	16963.5	2045	1162.95	876.118	0.481579	15	C	0.719299	-0.166667				0.463403	0.25		APOA4
Q6Q788	Apolipoprotein A-V OS=Homo sapiens OX=9606 GN=APOA5 PE=1 SV=1	APOA5			0.1	3041.49	0.1	4729.26	0.1	1780.98	122.958	0.1	601.809	520.29	11.9917	586.367	234.355	191.231	172.576	498.861	62.9298	67.6181	74.9352	0.1	0.1	1861.97	324.003	33.789	0.1	88.2907	0.1	36.8854	0.183195	14	C	0.946503	-0.466667				1	0		APOA5
P04114	Apolipoprotein B-100 OS=Homo sapiens OX=9606 GN=APOB PE=1 SV=2	APOB	1.00932e+06	158838	1.32921e+06	98643.4	1.45752e+06	164547	1.02058e+06	69847.7	1.20817e+06	1.29979e+06	1.80444e+06	1.92502e+06	1.3915e+06	1.18332e+06	962702	1.42954e+06	1.1972e+06	2.0298e+06	1.15464e+06	870349	625367	47751.1	1.12551e+06	141704	1.53656e+06	1.27795e+06	1.13767e+06	1.75785e+06	2.21408e+06	1.13761e+06	1.32664	15	C	0.0276794	0.566667			MTEX-UP	0.189277	0.428571		APOB
P02654	Apolipoprotein C-I OS=Homo sapiens OX=9606 GN=APOC1 PE=1 SV=1	APOC1			165.535	42.7369	0.1	265.525	197.011	47.1625	1410.01	25.2077	4953.13	67315.4	14676.3	13159.7	42511.5	43090.2	38970.8	51629.7	16846.9	21606.9	2374.83	752.872	68.3069	673.565	3351.11	2603.32	88260.7	45708.9	1350.59	1706.27	1.05091	14	C	0.576538	-0.05				0.335664	0.321429		APOC1
P02655	Apolipoprotein C-II OS=Homo sapiens OX=9606 GN=APOC2 PE=1 SV=1	APOC2	26322.3	106950	9355.76	79322.1	2099.99	64187.6	3879.39	22949.2	31451.2	42685.1	67482.1	175887	19330.4	148343	112987	120144	97947.3	151479	29493.7	29278	22774	7526.02	9851.15	4518.08	44953.6	63205.7	390653	272034	112423	34696.7	0.711227	15	C	0.939728	-0.45				0.120591	0.5		APOC2
P02656	Apolipoprotein C-III OS=Homo sapiens OX=9606 GN=APOC3 PE=1 SV=1	APOC3	1233.17	11924	112470	3850.37	286.204	10893.5	2648.68	1071.83	33511.5	21412.1	15343.5	160028	21808	132911	106028	66450.9	63745.8	128038	22107.4	43283.4	4534.84	1144.25	4335.79	506.54	1765.11	8660.27	106142	96146.9	14256	4094.14	1.10395	15	C	0.719299	-0.166667				0.694328	0.142857		APOC3
P55056	Apolipoprotein C-IV OS=Homo sapiens OX=9606 GN=APOC4 PE=1 SV=1	APOC4	65.1644	139.989	563.431	2579.62	98.2763	3155.24	201.467	369.73	1043.15	74.9277	8716.11	75714.9	15568.8	19594.2	31793.9	30948.9	21245.5	79104.7	29330.9	10075.5	737.958	186.817	896.528	515.064	455.873	6151.97	2590.44	39951.2	846.015	6543.2	0.465498	15	C	0.958374	-0.5			MTEX-down	0.694328	-0.142857		APOC4
P05090	Apolipoprotein D OS=Homo sapiens OX=9606 GN=APOD PE=1 SV=1	APOD	4211.16	4264.75	9801.13	1587.89	1156.19	7000.65	3506.55	1226.26	11625	5943.67	5046.78	34220.1	13729.9	11668.9	24149.9	18656.9	14137.7	27759.5	4575.95	17658.8	9118.88	25902.1	0.1	732.093	4870.69	10602.3	8966.85	3587.59	7329.48	7476.12	0.980386	15	C	0.861572	-0.316667				0.463403	-0.25		APOD
P02649	Apolipoprotein E OS=Homo sapiens OX=9606 GN=APOE PE=1 SV=1	APOE	7470.24	28740.6	62803.8	12358.5	9989.34	15454.5	37749.4	8566.76	196169	143139	58821.3	336167	168355	500534	188942	245187	191375	262625	100478	101641	23120	4560.54	7392.51	1534.28	19623.8	32012	106889	90822.9	16493.2	29631.7	0.770606	15	C	0.789398	-0.233333				0.778866	0.107143		APOE
Q13790	Apolipoprotein F OS=Homo sapiens OX=9606 GN=APOF PE=1 SV=2	APOF	234.226	0.1	247.073	49.5507	0.1	98.3287	142.804	15.2197	181.57	120.733	0.1	565.312	107.854	592.082	121.893	327.854	112.448	621.69	35.7391	101.336	98.9901	4.42744			135.905	152.182	274.072	0.1	126.942	35.4578	1.19847	14	C	0.640137	-0.1				0.120591	0.5		APOF
P02749	Beta-2-glycoprotein 1 OS=Homo sapiens OX=9606 GN=APOH PE=1 SV=3	APOH			0.1	369.44	0.1	793.721	0.1	397.362	314.373	0.1	0.1	199.456	12.4	162.785	342.506	554.096	146.617	185.937	0.1	765.424	257.542	480.483			0.1	91.5768	226.422	130.686	0.1	70.7404	<0,01	13	C	0.994873	-0.716667			MTEX-down	0.384994	0.285714		APOH
O14791	Apolipoprotein L1 OS=Homo sapiens OX=9606 GN=APOL1 PE=1 SV=5	APOL1	5155.26	3573.32	5109.97	6018.86	5744.51	5923.74	7044.94	12109.6	22010	3837.55	7812.06	8913.01	4353.92	18146.3	3911.22	8843.74	10027.5	8860.22	3757.81	9284.19	9556.7	1535.12	3382.78	34592.5	61558.5	5332.53	37690.4	7300.61	9759.98	4080.33	0.969744	15	C	0.339386	0.133333				0.0938617	0.535714		APOL1
Q9BQE5	Apolipoprotein L2 OS=Homo sapiens OX=9606 GN=APOL2 PE=1 SV=1	APOL2	0.1	9.0005	0.1	28.3494					0.1	3.09392			0.1	73.3838											0.1	10.0958	0.1	14.9249	0.1	9.04116	0.00990512	7	B			0.988329	-0.5	MTEX-down	0.706491	-0.125		APOL2
O95445	Apolipoprotein M OS=Homo sapiens OX=9606 GN=APOM PE=1 SV=2	APOM	47.8633	17608.1	7089.76	94.522	31364.3	1983.87	386.834	40.6173	1689.7	9387.08	1283.14	6300.16	8672.14	2931.11	10232.1	8954.96	9148.21	6029.36	2553.3	3482.86	408.037	123.604	126.936	68.0388	68.9674	1901.65	1254.19	3056.3	862.726	1100.71	1.14262	15	C	0.488983	0.0166667				0.463403	-0.25		APOM
P05067	Amyloid-beta A4 protein OS=Homo sapiens OX=9606 GN=APP PE=1 SV=3	APP			0.1	295.959	0.1	140.592	0.1	221.906	173.719	0.1	0.1	33.4782	403.589	0.1	297.493	21.0523	620.565	25.3934	1083.95	20.0843	78.5149	49.5075	119.624	312.298	3908.41	367.431	0.1	276.27	367.254	374.18	1.2837	14	C	0.244354	0.216667				0.53582	-0.214286		APP
P07741	Adenine phosphoribosyltransferase OS=Homo sapiens OX=9606 GN=APRT PE=1 SV=2	APRT			0.1	28.7268									41.6232	0.1	42.0584	0.1	55.619	0.1	48.0788	0.1	0.1	22.1643									>100	6	B			0.341546	0.167		0.133247	-0.428571		APRT
P61204	ADP-ribosylation factor 3 OS=Homo sapiens OX=9606 GN=ARF3 PE=1 SV=2	ARF3	146.722	12.2294	0.1	282.882	226.756	10.0689	602.18	105.885	1874.93	4.99873	0.1	70.4575	927.93	7.47158	709.795	145.235	1211.66	69.895	1285.3	57.6709	17.3248	0.1	13403.8	897.393	40446.8	51.3744	40.6015	99.4162	22412.5	0.1	17.3355	15	C	0.00167847	0.816667			MTEX-UP	0.694328	0.142857		ARF3
Q68EM7	Rho GTPase-activating protein 17 OS=Homo sapiens OX=9606 GN=ARHGAP17 PE=1 SV=1	ARHGAP17											0.1	64.3725	43.7603	17.8672	41.7742	24.4043	46.1219	57.0985							0.1	453.555	0.1	59.5195	0.1	647.509	<0,01	7	B			0.933193	-0.5	MTEX-down	0.187503	-0.392857		ARHGAP17
O15511	Actin-related protein 2/3 complex subunit 5 OS=Homo sapiens OX=9606 GN=ARPC5 PE=1 SV=3	ARPC5																			85.7986	0.1											>100	1	B			0.5	0.5		0.422678	-0.125		ARPC5
P00966	Argininosuccinate synthase OS=Homo sapiens OX=9606 GN=ASS1 PE=1 SV=2	ASS1	13.4804	0.1			262.325	0.1	81.3207	0.1	0.1	48.8281	0.1	4.94285	91.5611	0.1	104.855	5.03498	125.143	2.25326	132.155	1.21986											>100,00	9	C	0.103882	0.383333				0.632585	-0.160714		ASS1
P31939	Bifunctional purine biosynthesis protein PURH OS=Homo sapiens OX=9606 GN=ATIC PE=1 SV=3	ATIC											0.1	5.93444	30.7497	0.1	34.4641	2.9543	59.2413	7.41759	0.1	7.16237					0.1	9.64483	0.1	25.3935	0.1	6.66065	0.0159322	8	C	0.848602	-0.3				0.127298	-0.464286		ATIC
P05023	Sodium/potassium-transporting ATPase subunit alpha-1 OS=Homo sapiens OX=9606 GN=ATP1A1 PE=1 SV=1	ATP1A1			173.462	11.8126	0.1	46.3159	14.0693	34.189			0.1	3.77218	217.973	45.7375	81.5255	0.1	280.052	0.1	24.7749	0.1	20.3812	26.4186	0.1	146.119	0.1	15.143	93.9666	13.0634	0.1	21.9066	0.771472	13	C	0.280701	0.183333				0.027751	-0.696429	HIGHER	ATP1A1
Q01814	Plasma membrane calcium-transporting ATPase 2 OS=Homo sapiens OX=9606 GN=ATP2B2 PE=1 SV=2	ATP2B2							0.1	40.1328					31.9266	0.1			46.2451	0.1													>100	3	B			0.5	0.167		0.619657	-0.125		ATP2B2
O75882	Attractin OS=Homo sapiens OX=9606 GN=ATRN PE=1 SV=2	ATRN					0.1	961.343	0.1	249.175	156.493	4.09804	0.1	43.3307	187.114	130.546	143.516	124.386	271.993	55.4701	26.6448	98.1966	151.034	276.525	0.1	96.5388	138.811	128.573	392.864	78.089	1025.33	83.5222	1.07963	13	C	0.488983	0.0166667				0.816801	-0.0892857		ATRN
P25311	Zinc-alpha-2-glycoprotein OS=Homo sapiens OX=9606 GN=AZGP1 PE=1 SV=2	AZGP1			0.1	105.32	0.1	141.011					0.1	95.4056	97.8879	81.1328	157.355	214.084	20.2364	86.9503	0.1	427.851	265.613	363.994	0.1	373.867							<0,01	9	C	0.999573	-0.883333			MTEX-down	1	0		AZGP1
P61769	Beta-2-microglobulin OS=Homo sapiens OX=9606 GN=B2M PE=1 SV=1	B2M			0.1	59.7272	0.1	206.944	0.1	207.356	95.5144	0.1	0.1	68.8135	57.0855	0.1	0.1	59.5326	133.252	146.653	186.53	29.2895					1142.46	280.44	75.6274	295.331	0.1	46.6678	0.12911	12	C	0.848602	-0.3				1	0		B2M
O43505	Beta-1,4-glucuronyltransferase 1 OS=Homo sapiens OX=9606 GN=B4GAT1 PE=1 SV=1	B4GAT1													121.871	0.1	116.379	0.1	173.276	0.1	265.058	0.1			114.664	0.1	0.1	18.2605	0.1	13.6923	0.1	18.6051	>100,00	8	C	0.401978	0.0833333				0.0327789	-0.642857	HIGHER	B4GAT1
P80723	Brain acid soluble protein 1 OS=Homo sapiens OX=9606 GN=BASP1 PE=1 SV=2	BASP1											0.1	6.48124	5.24	29.4453	3.68201	5.90064	2.58935	4.00755													0.400979	4	B			0.5	-0.5	MTEX-down	0.0449578	0.5	LOWER	BASP1
P06276	Cholinesterase OS=Homo sapiens OX=9606 GN=BCHE PE=1 SV=1	BCHE	358.012	0.1	88.33	147.661	0.1	2717.18	135.815	165.523	1050.46	30.4419	0.1	338.696	256.843	340.411	313.798	381.364	434.193	354.68	121.58	419.286	18.7187	844.443	263.408	0.1	0.1	186.748	0.1	921.125	0.1	95.0074	0.598195	15	C	0.906189	-0.383333				0.280963	-0.357143		BCHE
P21810	Biglycan OS=Homo sapiens OX=9606 GN=BGN PE=1 SV=2	BGN													110.18	0.1	133.095	9.64345	191.416	3.70147	112.562	17.3822											32.7576	4	B			0.5	0.5		0.0449578	-0.5	HIGHER	BGN
Q93088	Betaine--homocysteine S-methyltransferase 1 OS=Homo sapiens OX=9606 GN=BHMT PE=1 SV=2	BHMT	161.08	0.1											87.8926	13.6241	50.7914	10.4293	55.5179	13.7477	17.2229	7.29172			0.1	245.638			0.1	19.8339	0.1	23.5833	3.20016	8	C	0.55481	-0.0333333				0.0995927	-0.5		BHMT
P30043	Flavin reductase (NADPH) OS=Homo sapiens OX=9606 GN=BLVRB PE=1 SV=3	BLVRB									51.3104	0.1	0.1	8.07622	186.071	0.1	174.183	28.1803	265.795	16.2703	251.118	0.1											>100	6	B			0.308538	0.25		0.0779787	-0.5		BLVRB
Q8TDL5	BPI fold-containing family B member 1 OS=Homo sapiens OX=9606 GN=BPIFB1 PE=1 SV=1	BPIFB1											0.1	95.4442	0.1	18.2519	36.047	7.78629	0.1	2.97432			54.9403	0.1			0.1	139.753	0.1	117.198	0.1	22.1106	<0,01	8	C	0.984924	-0.616667			MTEX-down	0.669411	-0.142857		BPIFB1
Q5VW32	BRO1 domain-containing protein BROX OS=Homo sapiens OX=9606 GN=BROX PE=1 SV=1	BROX					0.1	6.58083	36.896	0.1					13.3466	0.1			56.4814	0.1	8.7109	0.1							0.1	12.7656			>100	6	B			0.341546	0.167		0.0223264	-0.642857	HIGHER	BROX
P35613	Basigin OS=Homo sapiens OX=9606 GN=BSG PE=1 SV=2	BSG													102.739	24.5406	68.1674	12.5437	173.461	0.1	0.1	43.0334	46.3373	0.1	287.103	0.1			0.1	28.9642			5.4344	7	B			0.5	0.1		0.850652	-0.0714286		BSG
Q13410	Butyrophilin subfamily 1 member A1 OS=Homo sapiens OX=9606 GN=BTN1A1 PE=1 SV=3	BTN1A1			0.1	21.2275	0.1	49.8988	0.1	33.4432	63.635	0.1			0.1	45.2576			0.1	6.8857											616.203	0.1	<0,01	7	B			0.775154	-0.214		0.379581	0.267857		BTN1A1
P02745	Complement C1q subcomponent subunit A OS=Homo sapiens OX=9606 GN=C1QA PE=1 SV=2	C1QA	1565.8	21146.8	89.0718	4557.86	107.062	18619.5	1985.83	11161.7	6610.45	2395.46	27246.9	5310.84	4384.47	2263.83	3145.67	3664.61	2224.72	5669.23	1992.07	2234.07	797.324	924.861	581.712	0.1	0.1	2095.26	432.795	2166.97	0.1	5195.14	0.39242	15	C	0.924286	-0.416667				0.231857	-0.392857		C1QA
P02746	Complement C1q subcomponent subunit B OS=Homo sapiens OX=9606 GN=C1QB PE=1 SV=3	C1QB	21955.3	160558	22664.6	82198.4	453.919	132203	22777	75928.1	59110.5	72845.1	6726.96	43223.7	35936	56889.6	37720.4	38843.2	44121	39207	18640.9	32281.1	35247.4	92877.3	7501.9	21727.8	1855.2	52288.7	15357.7	43761.2	5690.58	55735.9	0.345267	15	C	0.999939	-0.966667			MTEX-down	0.0721057	-0.571429		C1QB
P02747	Complement C1q subcomponent subunit C OS=Homo sapiens OX=9606 GN=C1QC PE=1 SV=3	C1QC	27937	55667.3	9308.51	19962.1	2755.54	70226.9	11938.9	14857.2	32488.9	37158.2	1701.44	22039.6	19883.4	11764.5	16872.9	21748.8	13124.7	24939.5	9611.66	14303.2	13168.4	14444.7	185.884	857.965	229.614	16335	3959.41	25017	0.1	29756.4	0.501855	15	C	0.999573	-0.883333			MTEX-down	0.151981	-0.464286		C1QC
P00736	Complement C1r subcomponent OS=Homo sapiens OX=9606 GN=C1R PE=1 SV=2	C1R	9750.59	4781.42	5752.13	16172.2	833.985	36434.8	5080.51	11425.7	18202.5	8871.39	4839.54	11698.6	8204.03	20598.5	8469.03	13298.1	8160.19	13078.2	3742.94	8108.46	8701.33	4164.8	882.066	929.068	4236.95	4643.62	5095.94	3731.54	5271.77	7543.38	0.636862	15	C	0.958374	-0.5			MTEX-down	0.120591	0.5		C1R
Q9NZP8	Complement C1r subcomponent-like protein OS=Homo sapiens OX=9606 GN=C1RL PE=1 SV=2	C1RL			0.1	226.01	0.1	199.668	0.1	237.343	275.329	0.1	0.1	54.0486	23.9962	6.52847	73.8677	387.622	57.4008	43.4698	0.1	145.368	31.1699	0.1					86.5043	0.1			0.190566	11	C	0.861572	-0.316667				0.320912	0.321429		C1RL
P09871	Complement C1s subcomponent OS=Homo sapiens OX=9606 GN=C1S PE=1 SV=1	C1S	36782.1	8636.42	10047.2	6321.26	40622.6	22248.7	16410.2	3478.31	17315.2	31338	1059.12	19626	15549.4	8495.24	14069.5	21669.7	9834.39	19485.3	6386.65	16922.7	16796.4	7145.54	8534.33	628.243	8450.48	8377.68	9871.34	5127.79	6357.96	11563.8	1.58942	15	C	0.401978	0.0833333				0.0400932	0.642857	LOWER	C1S
P06681	Complement C2 OS=Homo sapiens OX=9606 GN=C2 PE=1 SV=2	C2			0.1	235.793	0.1	25.4767	0.1	369.319	18.9044	0.1	0.1	98.936	38.9314	7.01182	94.0005	54.3865	29.125	51.4997	0.1	236.092	281.277	0.1	262.141	0.1	0.1	54.9421	0.1	12.6059	0.1	52.8148	<0,01	14	C	0.834869	-0.283333				0.280963	0.357143		C2
P01024	Complement C3 OS=Homo sapiens OX=9606 GN=C3 PE=1 SV=2	C3	221678	36783	151258	22746.1	106643	62801.8	138894	17276	129913	91001.9	42654	99820.4	150434	32402.8	110167	139414	90906	77118.8	68782.1	189868	83884.3	29951.1	31923.6	53827.1	16573.5	49206.8	16760.5	25863.1	16655.1	44632.1	1.17878	15	C	0.151398	0.316667				0.955089	0.0357143		C3
P0C0L4	Complement C4-A OS=Homo sapiens OX=9606 GN=C4A PE=1 SV=2	C4A	35847.4	8058.3	13011.8	5463.7	3892.43	19815	12656	3745.6	33751.7	25807.7	5589.93	28593.5	38468.4	24074.8	34259.4	34097.2	30570.1	25933.8	10153.7	47407.6	30379.1	8209.28	9783	2822.54	9177.84	15330.7	31355.6	11703	51292.4	21657	1.59787	15	C	0.12619	0.35				0.189277	0.428571		C4A
P0C0L5	Complement C4-B OS=Homo sapiens OX=9606 GN=C4B PE=1 SV=2	C4B	10.0097	34.1646	47.1271	567.443	0.1	223.842	0.1	168.324	36.9316	2.52426	0.1	1210.43	1553.88	1019.05	1057.79	1144.53	732.661	915.579	405.56	1624.32	942.704	0.1			170.118	750.916	274.235	271.919	0.1	600.912	0.271332	14	C	0.963501	-0.516667			MTEX-down	0.612587	0.178571		C4B
P04003	C4b-binding protein alpha chain OS=Homo sapiens OX=9606 GN=C4BPA PE=1 SV=2	C4BPA	164053	156528	46428.2	50603.9	88197.8	103324	115311	41351.7	73334.8	170595	80390	94785.8	89228	119339	83588.2	73079.2	74269.2	108489	90495.5	61191	88140.6	94108.8	39912.4	50559.3	37492	126514	48901.6	69542.4	27092.2	196590	0.848123	15	C	0.96814	-0.533333			MTEX-down	0.396892	-0.285714		C4BPA
P20851	C4b-binding protein beta chain OS=Homo sapiens OX=9606 GN=C4BPB PE=1 SV=1	C4BPB	0.1	2583.67	0.1	696.182	0.1	12448.8	8.21516	2021.42	4337.18	1169.19	0.1	3427.09	4917.97	11698.1	4812.28	3747.44	1870.64	3610.64	4429.53	4711.81	4690.04	6123.05	1166.4	5300.19	1219.61	5146.71	3288.32	5958.68	3308.73	10011.7	0.330485	15	C	0.998322	-0.8			MTEX-down	0.0540793	-0.607143		C4BPB
P01031	Complement C5 OS=Homo sapiens OX=9606 GN=C5 PE=1 SV=4	C5	1748.18	1212.11	2324.31	393.16	165.1	798.143	8.8753	571.51	7015.2	295.7	325.028	2477.25	4293.38	723.487	3733.13	3069.84	3262.87	1863.95	1679.61	4563.1	4048.59	635.553	8930.43	1792.44	219.948	1172.72	3157.86	838.103	0.1	1607.05	1.44227	15	C	0.103882	0.383333				0.955089	0.0357143		C5
P13671	Complement component C6 OS=Homo sapiens OX=9606 GN=C6 PE=1 SV=3	C6	404.49	0.1	0.1	25.7682			0.1	21.4686	7.41833	0.1	0.1	104.836	121.378	18.1381	132.469	215.592	51.3089	73.6082	0.1	236.001							0.1	10.8188	0.1	12.3137	<0,01	11	C	0.946503	-0.466667				0.0702942	0.571429		C6
P10643	Complement component C7 OS=Homo sapiens OX=9606 GN=C7 PE=1 SV=2	C7					0.1	68.0923	8.29726	0.1	14.8346	5.33408	0.1	68.3148	474.997	17.5182	372.633	110.997	542.759	71.5862	512.894	131.358	67.5867	0.1	185.222	0.1	104.014	13.0771	147.425	20.9725			7.30566	12	C	0.0127869	0.65			MTEX-UP	0.383714	-0.285714		C7
P07357	Complement component C8 alpha chain OS=Homo sapiens OX=9606 GN=C8A PE=1 SV=2	C8A			0.1	21.5818	0.1	46.0476	39.2583	45.5479	771.078	0.1	0.1	73.0508	300.636	0.1	289.358	201.416	184.268	81.5896	355.683	666.085	146.435	157.253			0.1	102.31	0.1	91.7255	281.872	145.559	0.861913	13	C	0.532959	-0.0166667				0.451509	-0.25		C8A
P07358	Complement component C8 beta chain OS=Homo sapiens OX=9606 GN=C8B PE=1 SV=3	C8B	432.012	279.405	0.1	1183.84	0.1	114.93	22.6748	822.614	79.2698	271.175	0.1	217.028	749.038	216.471	631.451	450.42	644.82	188.658	776.547	530.197	341.341	18.1781	305.317	0.1	120.198	32.7649	273.914	116.1	0.1	39.457	1.46464	15	C	0.262238	0.2				0.694328	0.142857		C8B
P07360	Complement component C8 gamma chain OS=Homo sapiens OX=9606 GN=C8G PE=1 SV=3	C8G			24.8884	28.0615	0.1	19.5499			148.892	0.1	0.1	59.1864	160.065	51.3726	66.4697	144.158	45.5034	26.079	0.1	165.993	156.03	0.1			0.1	35.0984			0.1	31.7543	0.461089	11	C	0.805298	-0.25				0.815335	0.0892857		C8G
P02748	Complement component C9 OS=Homo sapiens OX=9606 GN=C9 PE=1 SV=2	C9	1680.2	216.195	2088.89	21.8741	13761.2	182.911	13219.9	71.2937	2348.47	5036.13	0.1	1349.83	719.714	4832.55	672.5	588.19	622.555	1560.06	2161.64	772.246	160.679	62.1276	231.563	302.622	3946.76	415.693	1011.67	615.033	2162.65	340.518	2.58627	15	C	0.093811	0.4				0.151981	0.464286		C9
P00915	Carbonic anhydrase 1 OS=Homo sapiens OX=9606 GN=CA1 PE=1 SV=2	CA1					0.1	23.8355					0.1	41.5176	25.2028	0.1	16.5952	0.1	0.1	31.3619									0.1	69.8105			<0,01	6	B			0.658454	-0.167		0.472714	-0.214286		CA1
P0DP25	Calmodulin-3 OS=Homo sapiens OX=9606 GN=CALM3 PE=1 SV=1	CALM3											0.1	37.0396	31.2118	18.8172	40.6273	0.1	0.1	29.469	0.1	6.45346					0.1	18.1712	0.1	23.5966	0.1	16.7195	<0,01	8	C	0.98233	-0.6			MTEX-down	0.669411	-0.142857		CALM3
P49913	Cathelicidin antimicrobial peptide OS=Homo sapiens OX=9606 GN=CAMP PE=1 SV=1	CAMP	225.794	4865.65	0.1	1281.7	0.1	1165.8	0.1	226.535	389.342	8146.07	0.1	349.84	80.5197	2566.18	322.632	189.443	224.774	434.657	165.2	68.8578	0.1	67.5866	891.604	303.839	979.458	55.5703	1031.59	516.534	7613.45	42.6773	0.0477951	15	C	0.834869	-0.283333				0.120591	0.5		CAMP
Q01518	Adenylyl cyclase-associated protein 1 OS=Homo sapiens OX=9606 GN=CAP1 PE=1 SV=5	CAP1			0.1	439.105	0.1	3418.31	0.1	3575.74	4123.31	6.27575	0.1	786.982	992.778	391.857	1195.38	1011.15	1106.15	716.349	309.295	1576.35	1053.85	1934.84			355.74	1114.06	1704.6	1395.61	390.159	802.017	0.486472	13	C	0.924286	-0.416667				0.6022	-0.178571		CAP1
P04632	Calpain small subunit 1 OS=Homo sapiens OX=9606 GN=CAPNS1 PE=1 SV=1	CAPNS1													1.90504	0.1			7.25929	0.1													45.8217	2	B			0.23975	0.5		0.203551	-0.25		CAPNS1
P47756	F-actin-capping protein subunit beta OS=Homo sapiens OX=9606 GN=CAPZB PE=1 SV=4	CAPZB			20.466	0.1															85.6537	1.51309					321.283	0.1					>100	3	B			0.23975	0.5		0.804004	-0.0714286		CAPZB
O95810	Caveolae-associated protein 2 OS=Homo sapiens OX=9606 GN=CAVIN2 PE=1 SV=3	CAVIN2							3.03319	24.6452	4.00646	0.1	0.1	4.72117	23.215	0.1	0.1	8.68109	0.1	19.9983	278.451	0.1	65.3873	0.1			0.1	117.261	418.369	113.647	0.1	37.6824	0.123074	11	C	0.598022	-0.0666667				1	0.0178571		CAVIN2
P23435	Cerebellin-1 OS=Homo sapiens OX=9606 GN=CBLN1 PE=1 SV=1	CBLN1													100.905	0.1	76.5996	0.1	127.653	74.2257			0.1	352.63			0.1	575.445	0.1	260.953	0.1	398.962	<0,01	7	B			0.658454	-0.167		0.0120566	-0.732143	HIGHER	CBLN1
Q6ZRK6	Coiled-coil domain-containing protein 73 OS=Homo sapiens OX=9606 GN=CCDC73 PE=2 SV=2	CCDC73							29.63	13.1368	122.95	0.1	0.1	18.7947	0.1	45.0201	0.1	57.8803	0.1	14.9853	0.1	131.827	23.2517	36.2761			0.1	33.3072	0.1	280.563	0.1	287.297	<0,01	11	C	0.992462	-0.683333			MTEX-down	0.726095	-0.125		CCDC73
P13501	C-C motif chemokine 5 OS=Homo sapiens OX=9606 GN=CCL5 PE=1 SV=3	CCL5			0.1	85.0943			0.1	90.8359					30.5215	0.1	0.1	16.421					43.3028	0.1					227.453	0.1	426.087	17.9462	23.7424	7	B			0.5	0		0.0517	0.571429		CCL5
P78371	T-complex protein 1 subunit beta OS=Homo sapiens OX=9606 GN=CCT2 PE=1 SV=4	CCT2					0.1	79.1119			42.3721	0.1			54.7419	0.1																	>100	3	B			0.5	0.167		0.116012	-0.357143		CCT2
P50991	T-complex protein 1 subunit delta OS=Homo sapiens OX=9606 GN=CCT4 PE=1 SV=4	CCT4					0.1	5.91395					20378.6	18.836	52.6433	0.1	40.0602	0.1	53.2356	26.5282	66.4005	0.1	30.7039	0.1					0.1	16.9662			>100	8	C	0.210602	0.25				0.0327789	-0.642857	HIGHER	CCT4
P48643	T-complex protein 1 subunit epsilon OS=Homo sapiens OX=9606 GN=CCT5 PE=1 SV=1	CCT5															15.8109	0.1	26.7274	0.1													>100	2	B			0.23975	0.5		0.203551	-0.25		CCT5
P40227	T-complex protein 1 subunit zeta OS=Homo sapiens OX=9606 GN=CCT6A PE=1 SV=3	CCT6A											0.1	13.7554	37.3518	0.1	29.0918	17.9555	28.7684	3.57938	50.295	2.14924											8.03724	5	B			0.5	0		0.16822	-0.375		CCT6A
P08571	Monocyte differentiation antigen CD14 OS=Homo sapiens OX=9606 GN=CD14 PE=1 SV=2	CD14					0.1	12.0832	0.1	18.5345	9.74191	0.1	0.1	17.3372	0.1	302.989	10.2552	7.30934	0.1	9.0144	19.4139	5.58955											0.00968465	8	C	0.958374	-0.5			MTEX-down	0.854813	0.0714286		CD14
P48509	CD151 antigen OS=Homo sapiens OX=9606 GN=CD151 PE=1 SV=3	CD151	0.1	28.2316	23.157	0.1	48.8385	0.1	836.702	74.2967	14.6835	23.4211	0.1	13.3823			0.1	11.7864	27.5547	11.3335	210.081	0.1			1086.66	0.1			290.165	28.5666			10.1575	11	C	0.114655	0.366667				0.726095	0.125		CD151
P16671	Platelet glycoprotein 4 OS=Homo sapiens OX=9606 GN=CD36 PE=1 SV=2	CD36					0.1	307.692	0.1	116.477	150.853	16.1791	4597.72	537.136	426.302	45.5926	185.942	166.251	279.454	682.832	1227.63	55.5241	278.369	37.9772	140.324	0.1	2257.98	833.061	4459.65	1109.57	324.325	118.974	4.01925	13	C	0.0318604	0.55			MTEX-UP	0.643132	0.160714		CD36
P16070	CD44 antigen OS=Homo sapiens OX=9606 GN=CD44 PE=1 SV=3	CD44			66.3984	245.594	0.1	23.7377	9.87807	33.023			927.628	118.077	596.023	9.80033	829.523	79.3707	1475.25	101.361	1079.6	70.2494	0.1	52.547	0.1	1005.55	919.484	126.099	0.1	119.762	3330.59	88.8107	7.29175	13	C	0.138428	0.333333				0.29719	-0.339286		CD44
Q08722	Leukocyte surface antigen CD47 OS=Homo sapiens OX=9606 GN=CD47 PE=1 SV=1	CD47									0.1	3.40136	0.1	81.1658	36.0074	27.1134	27.4077	13.8934	51.7751	79.4939	0.1	4.1385					0.1	77.1714	0.1	92.3147			0.0267817	8	C	0.989227	-0.65			MTEX-down	0.854813	-0.0714286		CD47
P19397	Leukocyte surface antigen CD53 OS=Homo sapiens OX=9606 GN=CD53 PE=1 SV=1	CD53			0.1	83.03	0.1	43.717	0.1	38.0576	23.1116	0.1	0.1	62.9115	85.7228	18.9453	0.1	53.1988	0.1	68.9827	35.0431	32.8113			110.232	0.1	0.1	55.2459	0.1	134.606	0.1	38.468	<0,01	13	C	0.946503	-0.466667				0.953816	0.0357143		CD53
P13987	CD59 glycoprotein OS=Homo sapiens OX=9606 GN=CD59 PE=1 SV=1	CD59			0.1	74.2098	0.1	246.153	0.1	53.8076	86.4902	0.1	0.1	103.489	163.68	90.4289	200.01	49.9011	460.312	121.351	318.813	20.231					0.1	69.1313	156.138	111.175	384.042	71.4541	1.60724	12	C	0.244354	0.216667				0.450291	-0.25		CD59
O43866	CD5 antigen-like OS=Homo sapiens OX=9606 GN=CD5L PE=1 SV=1	CD5L	13722.2	29220.7	7763.52	37132.1	1489.8	52469.4	35015.4	70002.7	50612.3	34467.2	16352.1	5363.01	8817.15	5244.7	7462.77	15191.5	21704.4	7541.7	12497.2	27543	5114.01	10687.1	5882.06	9548.84	13739.8	17147.3	13314.1	32214.9	14372.9	11745.3	0.500201	15	C	0.958374	-0.5			MTEX-down	0.396892	-0.285714		CD5L
P08962	CD63 antigen OS=Homo sapiens OX=9606 GN=CD63 PE=1 SV=2	CD63			28.4538	0.1	0.1	31.614					0.1	170.16	503.482	460.244	427.628	0.1	1587.68	124.531	291.702	0.1	29.7219	0.1	316.524	0.1			0.1	14.6782			>100	10	C	0.151398	0.316667				0.26289	-0.357143		CD63
P60033	CD81 antigen OS=Homo sapiens OX=9606 GN=CD81 PE=1 SV=1	CD81	0.1	16.7212							23.4091	0.1	0.1	145.393	331.065	52.254	1066.08	53.3473	1600.07	126.648	900.218	0.1	0.1	77.202	260.544	0.1	174.324	41.1377			913.075	11.8666	12.634	11	C	0.0534973	0.483333				0.381133	-0.285714		CD81
P27701	CD82 antigen OS=Homo sapiens OX=9606 GN=CD82 PE=1 SV=1	CD82			65.2763	0.1	0.1	384.686	0.1	205.875	16.0945	0.1	0.1	30.5987	135.873	21.3609	54.91	24.5419	212.764	28.811	290.376	13.1183			1338.68	0.1	945.152	78.5083	0.1	257.044	273.239	12.7385	7.38481	13	C	0.138428	0.333333				0.953816	-0.0357143		CD82
P21926	CD9 antigen OS=Homo sapiens OX=9606 GN=CD9 PE=1 SV=4	CD9	7.56816	0.1	0.1	496.122	0.1	144.077	8.20014	333.02	61.9239	7.56976	0.1	1411.76	9210.18	495.912	8038.53	363.671	12609.4	1533.14	7511.89	193.452	608.573	489.168	143.958	0.1	537.085	1959.65	6127.03	3476.98	650.157	481.627	1.76217	15	C	0.12619	0.35				0.53582	-0.214286		CD9
P60953	Cell division control protein 42 homolog OS=Homo sapiens OX=9606 GN=CDC42 PE=1 SV=2	CDC42			66.7808	737.015			0.1	17.0856	0.1	8.61906	0.1	41.0888	76.1826	0.1	59.0439	5.07415	102.503	28.9805	117.522	3.65231					0.1	5.98091	0.1	24.7864			0.0536649	10	C	0.719299	-0.166667				0.859684	-0.0714286		CDC42
Q9HCU4	Cadherin EGF LAG seven-pass G-type receptor 2 OS=Homo sapiens OX=9606 GN=CELSR2 PE=1 SV=1	CELSR2													254.795	0.1	166.291	0.1	188.198	3.8854	56.5379	140.841					0.1	303.404	0.1	80.4945	0.1	1152.66	0.401432	7	B			0.5	-0.1		0.0687438	-0.535714		CELSR2
P11597	Cholesteryl ester transfer protein OS=Homo sapiens OX=9606 GN=CETP PE=1 SV=2	CETP	75.6665	0.1	245.622	0.1	98.693	6.59042	17.9612	0.1	31.0782	19.9518	0.1	204.978	7.63551	225.498	0.1	24.0829	9.95513	286.97	3.62944	2.39678	0.1	90.3207	0.1	241.092	0.1	32.2521	0.1	15.272	0.1	111.272	0.0338606	15	C	0.906189	-0.383333				1	0		CETP
P00751	Complement factor B OS=Homo sapiens OX=9606 GN=CFB PE=1 SV=2	CFB	132.828	0.1	417.038	331.305	0.1	827.777	48.0508	299.547	767.096	155.736	2403.08	1046.44	1216.15	643.474	1564.24	2121.34	1093.73	730.727	1142.87	4595.04	2251.69	2526.95	116.092	272.743	0.1	258.447	166.246	55.1776	0.1	178.121	0.891071	15	C	0.680664	-0.133333				0.335664	-0.321429		CFB
P08603	Complement factor H OS=Homo sapiens OX=9606 GN=CFH PE=1 SV=4	CFH	21157.9	12169.1	2727.31	4805.08	5230.97	30079.1	6316.29	7153.99	7056.91	7948.2	7902.4	8759.57	14637.1	4851.8	14641.5	14302.3	11219.6	7185.07	5590.16	17692.4	4970.01	10765.5	10335.3	2415.42	803.745	7510.64	2700.54	4341.32	4057.99	10448.5	0.882904	15	C	0.820435	-0.266667				0.335664	-0.321429		CFH
Q03591	Complement factor H-related protein 1 OS=Homo sapiens OX=9606 GN=CFHR1 PE=1 SV=2	CFHR1											0.1	32.266			0.1	63.8522	0.1	20.8516	0.1	128.951			0.1	129.522							<0,01	5	B			0.963181	-0.5	MTEX-down	0.301389	0.285714		CFHR1
P05156	Complement factor I OS=Homo sapiens OX=9606 GN=CFI PE=1 SV=2	CFI	69.5368	25.7181			0.1	31.1018	204.929	25.2937					114.691	27.9317	30.2371	108.207	23.2025	0.1	0.1	41.5528					105.587	31.0801	0.1	66.6197			2.7038	9	C	0.55481	-0.0333333				0.81107	-0.0892857		CFI
P23528	Cofilin-1 OS=Homo sapiens OX=9606 GN=CFL1 PE=1 SV=3	CFL1	1310.06	0.1	0.1	52.0823	0.1	17.2221	13.3801	88.5196	0.1	59.4155	0.1	68.0548	439.484	0.1	463.405	4.38066	657.727	94.6295	711.154	27.4042	48.6499	0.1			90.323	18.9525	242.676	42.9443	839.922	0.1	6.30075	14	C	0.0276794	0.566667			MTEX-UP	0.396892	0.285714		CFL1
Q9BZP6	Acidic mammalian chitinase OS=Homo sapiens OX=9606 GN=CHIA PE=1 SV=1	CHIA													46.9198	0.1	23.5556	0.1	45.2674	0.1	38.414	0.1											>100	4	B			0.0668072	0.5		0.0449578	-0.5	HIGHER	CHIA
Q7LBR1	Charged multivesicular body protein 1b OS=Homo sapiens OX=9606 GN=CHMP1B PE=1 SV=1	CHMP1B							0.1	13.7615	85.5263	0.1	1868.83	8.00942	125.053	28.9048	134.209	0.1	265.774	7.57318	10499.6	0.1	0.1	50.3237	0.1	2430.52	383.606	0.1	0.1	79.5234	14618.4	28.069	>100	12	C	0.0757141	0.433333				0.222654	-0.392857		CHMP1B
Q9H444	Charged multivesicular body protein 4b OS=Homo sapiens OX=9606 GN=CHMP4B PE=1 SV=1	CHMP4B	0.1	305.297	0.1	55.2891	0.1	317.497					0.1	11.5342	60.1269	18.6872	33.254	21.1306	79.6355	9.60153	115.39	0.1	5342.61	52449.1	22034.9	739.915	198.852	12696	23343.5	7633.01	375.77	8099.3	0.101863	13	C	0.700256	-0.15				0.182842	-0.428571		CHMP4B
P12277	Creatine kinase B-type OS=Homo sapiens OX=9606 GN=CKB PE=1 SV=1	CKB													11.1314	0.1	7.96046	0.1	12.0878	0.1													>100	3	B			0.124107	0.5		0.0980348	-0.375		CKB
P06732	Creatine kinase M-type OS=Homo sapiens OX=9606 GN=CKM PE=1 SV=2	CKM													50.9412	330.123	15.235	26.4896	34.8214	0.1	66.056	0.1											>100	4	B			0.23975	0.5		1	0		CKM
Q9Y240	C-type lectin domain family 11 member A OS=Homo sapiens OX=9606 GN=CLEC11A PE=1 SV=1	CLEC11A	4.58237	15.4432			0.1	48.415	17.4686	0.1	36.6456	5.45271	0.1	7.70653	467.947	10.4168	320.817	16.0668	461.121	12.6596	489.838	0.1	182.499	0.1	316.565	61.9461	173.702	0.1	47.804	12.3289			19.9678	13	C	0.00753784	0.7			MTEX-UP	0.246738	-0.375		CLEC11A
O00299	Chloride intracellular channel protein 1 OS=Homo sapiens OX=9606 GN=CLIC1 PE=1 SV=4	CLIC1	0.1	12.3094	73.5633	0.1					200.645	0.1	0.1	125.952	170.255	14.6542	156.037	0.1	244.545	67.7656	462.422	0.1	38.4202	0.1	406.359	123.729	0.1	20.1586	0.1	76.4816			7.61345	12	C	0.0602722	0.466667				0.146561	-0.464286		CLIC1
Q9Y696	Chloride intracellular channel protein 4 OS=Homo sapiens OX=9606 GN=CLIC4 PE=1 SV=4	CLIC4													93.8759	0.1	29.1398	0.1	60.1056	0.1													>100	3	B			0.124107	0.5		0.0980348	-0.375		CLIC4
O94985	Calsyntenin-1 OS=Homo sapiens OX=9606 GN=CLSTN1 PE=1 SV=1	CLSTN1											52841.1	0.1	12211.6	4.59441	9181.31	0.1	14432.9	0.1	17338.1	0.1											>100	5	B			0.0668072	0.5		0.0191546	-0.625	HIGHER	CLSTN1
Q00610	Clathrin heavy chain 1 OS=Homo sapiens OX=9606 GN=CLTC PE=1 SV=5	CLTC	10.569	69.9685	0.1	125.193	0.1	118.629	24.5624	45.11	124.655	0.1	0.1	142.374	714.544	40.3036	571.05	58.3466	788.773	172.586	993.545	119.208	56.8819	28.9386	1289.3	51.7505	0.1	247.794	158.295	125.6	878.989	393.151	1.9656	15	C	0.0757141	0.433333				0.53582	-0.214286		CLTC
P10909	Clusterin OS=Homo sapiens OX=9606 GN=CLU PE=1 SV=1	CLU	5139.34	2949.48	38313.7	2346.77	3233.62	11144.4	6623.72	2131.41	28213.2	12678.2	3042.37	20699.6	8710.28	46019	8361.82	9919.94	5478.18	18278.1	5489.79	7232.63	6615.54	4146.87	1424.15	819.534	6557.5	6210	11675	6504.82	3975.88	5982.96	1.05596	15	C	0.532959	-0.0166667				0.694328	0.142857		CLU
Q96DZ9	CKLF-like MARVEL transmembrane domain-containing protein 5 OS=Homo sapiens OX=9606 GN=CMTM5 PE=1 SV=2	CMTM5			0.1	42.2935			0.1	15.2382											16.5109	0.1											<0,01	3	B			0.5	-0.167		0.619657	0.125		CMTM5
Q9NX76	CKLF-like MARVEL transmembrane domain-containing protein 6 OS=Homo sapiens OX=9606 GN=CMTM6 PE=1 SV=1	CMTM6					0.1	26.4208			9.61132	0.1	0.1	8.9233							33.3894	11.8385	15.9048	0.1									2.82041	5	B			0.5	0		0.679326	-0.125		CMTM6
Q96KN2	Beta-Ala-His dipeptidase OS=Homo sapiens OX=9606 GN=CNDP1 PE=1 SV=4	CNDP1					0.1	46.3235					0.1	64.626	6.05811	5.39326	4.34538	30.0954	4.31477	44.9993	0.1	58.4224					0.1	13.2916	0.1	9.86398			<0,01	8	C	0.99942	-0.866667			MTEX-down	0.669411	0.142857		CNDP1
Q9H8M5	Metal transporter CNNM2 OS=Homo sapiens OX=9606 GN=CNNM2 PE=1 SV=2	CNNM2	0.1	1359.59	2366.12	0.1	410.315	0.1	4527.88	11.4503	8.17071	191.742			0.1	2.27138			1.30844	0.1			18.8863	6.86721	2026.88	450.133	465.243	0.1	5.47113	0.1	426.531	0.1	33.8979	12	C	0.0534973	0.483333				0.383714	0.285714		CNNM2
P09543	2',3'-cyclic-nucleotide 3'-phosphodiesterase OS=Homo sapiens OX=9606 GN=CNP PE=1 SV=2	CNP	8.75599	17.5688	6.39745	48.0738	33.9441	0.1	8.59096	0.1	6.24428	2.86812			0.1	23.2372	59.2933	0.1	51.6136	0.1	161.719	0.1					0.1	11.4917	67.5071	24.944	0.1	7.7941	2.44174	12	C	0.227142	0.233333				0.450291	-0.25		CNP
Q12860	Contactin-1 OS=Homo sapiens OX=9606 GN=CNTN1 PE=1 SV=1	CNTN1			976.116	109.543	209.64	202.091	48.3281	99.4723	101.62	928.304	0.1	10.3472	370.89	14.6941	308.511	0.1	405.958	9.50344	304.125	12.5566	2947.7	0.1	108102	206.312	40612.3	0.1	5965.15	18.3924	124753	0.1	33.9789	14	C	0.00622559	0.716667			MTEX-UP	0.0400932	0.642857	LOWER	CNTN1
P39059	Collagen alpha-1(XV) chain OS=Homo sapiens OX=9606 GN=COL15A1 PE=1 SV=2	COL15A1			34.2489	34.8309	85.9089	15.8457	52.8839	12.6037	122.432	0.1			1931.58	0.1	1652.5	105.099	3569.03	0.1	2187.52	24.1807	73.3609	0.1	767.622	0.1	501.037	44.1162	0.1	40.1654	1237.08	50.9781	24.2668	13	C	0.00131226	0.833333			MTEX-UP	0.354109	-0.303571		COL15A1
P39060	Collagen alpha-1(XVIII) chain OS=Homo sapiens OX=9606 GN=COL18A1 PE=1 SV=5	COL18A1	0.1	42.4167	19.726	736.23	19.8681	135.183	22.6982	816.396	30.2663	8.73476	475.189	1.42418	32.3794	94.217	114.546	0.1	287.428	4.86781	263.599	15.5192	0.1	78.5913	16787.3	860.253	8349.07	13.1334	588.943	66.7158	28608.8	22.7104	8.82764	15	C	0.114655	0.366667				0.231857	0.392857		COL18A1
P02452	Collagen alpha-1(I) chain OS=Homo sapiens OX=9606 GN=COL1A1 PE=1 SV=5	COL1A1	0.1	66.1396	0.1	396.354	229.511	362.744	709.955	255.216	1437.8	656.147	1911.55	29.0729	389.032	178.257	343.6	87.3204	491.728	113.147	594.787	0.1	320.814	227.87	121.851	0.1	0.1	67.293	531.145	76.2313	0.1	21.3768	2.19128	15	C	0.0150757	0.633333			MTEX-UP	0.0540793	-0.607143		COL1A1
P08123	Collagen alpha-2(I) chain OS=Homo sapiens OX=9606 GN=COL1A2 PE=1 SV=7	COL1A2	255.483	0.1	0.1	113.936	3018.8	1.60716	0.1	107.424	10.8457	96.9693			0.1	158.257							244.022	100.544			0.1	64.0533	370.635	0.1	562.522	91.8078	1.26944	10	C	0.423462	0.0666667				0.0112833	0.785714	LOWER	COL1A2
P02461	Collagen alpha-1(III) chain OS=Homo sapiens OX=9606 GN=COL3A1 PE=1 SV=4	COL3A1	0.1	307.699	295.283	0.1	451.368	207.027	3952.41	7.64539	145.809	0.1	0.1	22.1423	34.4793	64.5647	31.4222	17.9671	50.3993	20.4776	55.1804	15.8122	834.093	28.1365	0.1	562.149	77.7983	20.6485	246.729	0.1	459.378	22.743	3.48974	15	C	0.0473022	0.5			MTEX-UP	0.778866	0.107143		COL3A1
P12109	Collagen alpha-1(VI) chain OS=Homo sapiens OX=9606 GN=COL6A1 PE=1 SV=3	COL6A1	0.1	191.258	0.1	117.36	169.392	91.5131	124.4	132.467	167.258	23.5568	0.1	175.001	2171.13	415.204	1901.57	200.422	2452.3	194.833	3079.77	102.641	0.1	269.631	0.1	1004.22			0.1	99.3054	0.1	167.553	0.470056	14	C	0.44519	0.05				0.0289044	-0.678571	HIGHER	COL6A1
P12110	Collagen alpha-2(VI) chain OS=Homo sapiens OX=9606 GN=COL6A2 PE=1 SV=4	COL6A2			64.6186	11.2513	0.1	12.5129	0.1	6.31287	158.389	0.1	0.1	63.1382	510.268	77.5949	514.769	50.3789	927.435	81.102	1068.86	68.8293			299.613	185.395	0.1	80.8672	0.1	58.5752	271.2	28.0866	5.74321	13	C	0.0534973	0.483333				0.0930451	-0.535714		COL6A2
P12111	Collagen alpha-3(VI) chain OS=Homo sapiens OX=9606 GN=COL6A3 PE=1 SV=5	COL6A3	196.065	65.4074	48.2132	3323.98	226.079	1600.88	134.144	1558.1	3570.3	171.43	1785.12	666.052	1902.51	1505.94	1129.97	1083.46	1811.26	555.937	2422.9	517.029	633.878	327.386	158.59	1414.77	1320.71	606.179	1266.92	312.15	1080.21	784.687	1.93618	15	C	0.244354	0.216667				0.463403	-0.25		COL6A3
Q9Y6Z7	Collectin-10 OS=Homo sapiens OX=9606 GN=COLEC10 PE=1 SV=2	COLEC10			17.4819	110.553	0.1	7167.65	0.1	83.9733	5016.93	0.1	1914.29	4950.22	3658.89	398.981	7906.87	10250.9	2928.15	3445.5	308.61	13293.4	2521.05	3888.94			0.1	40.0267	206.724	39.5182	0.1	22.1938	0.386709	13	C	0.946503	-0.466667				0.524079	0.214286		COLEC10
Q9BWP8	Collectin-11 OS=Homo sapiens OX=9606 GN=COLEC11 PE=1 SV=1	COLEC11			85.7675	50.198					0.1	6.80739	929.561	181.485	150.48	138.083	142.253	148.867	61.7897	270.741	0.1	50.0902	0.1	34.1806	395.008	0.1	0.1	42.2636	0.1	17.1539	0.1	25.3815	0.121457	12	C	0.805298	-0.25				0.684375	-0.142857		COLEC11
P49747	Cartilage oligomeric matrix protein OS=Homo sapiens OX=9606 GN=COMP PE=1 SV=2	COMP			0.1	19.2184			0.1	59.0842			0.1	21.5569	128.451	99.7207	93.7385	32.1177	33.227	32.6322	17.3293	51.504	161.78	97.8614									0.677346	8	C	0.755646	-0.2				0.427825	0.25		COMP
P21964	Catechol O-methyltransferase OS=Homo sapiens OX=9606 GN=COMT PE=1 SV=2	COMT									9.38603	0.1	0.1	7.84674	63.2771	0.1	14.7099	3.47129	22.5073	5.09191	14.9623	0.1	1035.39	0.1							0.1	5.78476	49.1402	8	C	0.210602	0.25				0.299785	-0.321429		COMT
P31146	Coronin-1A OS=Homo sapiens OX=9606 GN=CORO1A PE=1 SV=4	CORO1A			0.1	11.0185	0.1	17.4289							83.4064	36.4658	65.5983	0.1	106.716	0.1	146.917	0.1					0.1	18.645	53.8462	36.3293			1.88471	8	C	0.423462	0.0666667				0.0995927	-0.5		CORO1A
Q9ULV4	Coronin-1C OS=Homo sapiens OX=9606 GN=CORO1C PE=1 SV=1	CORO1C			5856.62	0.1							0.1	70.6906	45.8989	14.2294	28.5639	44.2085	72.0627	78.7887	73.7165	45.5268	21.3417	93.9123			0.1	127.099			0.1	221.861	0.646119	9	C	0.932312	-0.433333				0.169283	-0.428571		CORO1C
P00450	Ceruloplasmin OS=Homo sapiens OX=9606 GN=CP PE=1 SV=1	CP	52.0755	322.407	546.874	1489.33	1058.32	5446.77	1869.5	1345.39	2558.65	68.9193	1493.82	3753.9	8942.7	2002.15	10131.1	9267.1	6433.07	3411.76	2530.94	27402.5	6443.17	10362.4	773.78	5201.91	1052.55	1536.93	934.64	454.019	813.495	1229.59	0.661598	15	C	0.772858	-0.216667				0.151981	-0.464286		CP
Q96IY4	Carboxypeptidase B2 OS=Homo sapiens OX=9606 GN=CPB2 PE=1 SV=2	CPB2			0.1	422.411	0.1	14.8353	0.1	272.885			0.1	6.4044	0.1	32.5106	0.1	11.3952					0.1	8.736			0.1	23.5969			0.1	28.4984	<0,01	9	C	1	-1			MTEX-down	0.632585	0.160714		CPB2
P15169	Carboxypeptidase N catalytic chain OS=Homo sapiens OX=9606 GN=CPN1 PE=1 SV=1	CPN1			13.1929	36.2915	0.1	303.063	0.1	20.9087	540.384	0.1	820.421	557.53	1689.04	526.113	1337.74	625.93	1817.09	1704.14	1470.24	1028.37	320.583	1926.46			0.1	3142.35	225.14	1193.29	0.1	2163.68	0.363526	13	C	0.719299	-0.166667				0.00648826	-0.857143	HIGHER	CPN1
P22792	Carboxypeptidase N subunit 2 OS=Homo sapiens OX=9606 GN=CPN2 PE=1 SV=3	CPN2	0.1	169.318	671.468	43.507	0.1	130.667	400.732	60.818	1098.48	0.1	1758.67	1326.09	1044.47	1035.02	964.8	1857.83	766.438	1434.3	113.342	2542.56	4037.78	1311.73	243.222	119.778	0.1	1491.61	1135.74	395.29	0.1	1530.84	1.00913	15	C	0.598022	-0.0666667				0.955089	-0.0357143		CPN2
Q99829	Copine-1 OS=Homo sapiens OX=9606 GN=CPNE1 PE=1 SV=1	CPNE1			48.8909	0.1							0.1	4.39695	30.9633	0.1	10.9634	0.1	23.9921	7.01422	43.5634	0.1					0.1	7.99685	0.1	37.6846			56.5272	8	C	0.467041	0.0333333				0.0327789	-0.642857	HIGHER	CPNE1
Q86YQ8	Copine-8 OS=Homo sapiens OX=9606 GN=CPNE8 PE=1 SV=2	CPNE8											0.1	6.62519	29.5191	0.1	23.1966	4.27295	41.5429	12.7387							0.1	14.4061	0.1	20.0949			1.63812	6	B			0.691462	-0.25		0.102684	-0.464286		CPNE8
P68400	Casein kinase II subunit alpha OS=Homo sapiens OX=9606 GN=CSNK2A1 PE=1 SV=1	CSNK2A1													0.483268	0.1					20.0265	0.1											>100	2	B			0.23975	0.5		0.203551	-0.25		CSNK2A1
Q6UVK1	Chondroitin sulfate proteoglycan 4 OS=Homo sapiens OX=9606 GN=CSPG4 PE=1 SV=2	CSPG4	10189.6	20.2099	482.909	0.1	346.801	296.258	20.1117	34.6979	300.184	0.1	1599.77	13.9975	1583.21	202.083	1596.79	18.8929	3227.05	109.27	1238.57	0.1	462.117	689.2			240.658	706.612	183.814	564.655	2117.37	1069.04	18.6837	14	C	0.0107727	0.666667			MTEX-UP	0.0938617	-0.535714		CSPG4
Q14247	Src substrate cortactin OS=Homo sapiens OX=9606 GN=CTTN PE=1 SV=2	CTTN													0.1	20.3127	19.6161	0.1	401.354	0.1			358.109	395.379			0.1	460.234	329.767	90.9109	0.1	556.223	0.905737	7	B			0.5	-0.1		0.209391	-0.375		CTTN
Q96F07	Cytoplasmic FMR1-interacting protein 2 OS=Homo sapiens OX=9606 GN=CYFIP2 PE=1 SV=2	CYFIP2			32.4939	0.1							0.1	2.84076	23.9636	0.1	18.992	9.85367	0.1	4.36139	17.8933	8.84595					0.1	30.0381	0.1	15.2611			0.981302	8	C	0.737762	-0.183333				0.127298	-0.464286		CYFIP2
Q8NFT6	Protein DBF4 homolog B OS=Homo sapiens OX=9606 GN=DBF4B PE=1 SV=1	DBF4B			0.1	15.6406							0.1	0.494559									35.3907	398.648	133.103	0.1	0.1	141.399	169.689	94.6213	0.1	93.2753	0.0887768	7	B			0.814453	-0.3		0.850652	-0.0714286		DBF4B
P09172	Dopamine beta-hydroxylase OS=Homo sapiens OX=9606 GN=DBH PE=1 SV=3	DBH											0.1	14.3442	0.1	11.9496	66.7931	40.8523	0.1	9.02766	7.13089	26.3693											0.0110771	5	B			0.875893	-0.5	MTEX-down	0.16822	0.375		DBH
P81605	Dermcidin OS=Homo sapiens OX=9606 GN=DCD PE=1 SV=2	DCD	0.1	112.569	581.333	266.256	0.1	170.721	149.993	236.72	94.8905	0.1	0.1	14.7098	68.2234	681.332	63.9351	95.5737	9.00057	19.7363	20.5334	65.857	132.379	281.502			2266.77	0.1	380.604	13.8129	1188.77	16.1674	0.551945	14	C	0.532959	-0.0166667				0.612587	0.178571		DCD
Q9P265	Disco-interacting protein 2 homolog B OS=Homo sapiens OX=9606 GN=DIP2B PE=1 SV=3	DIP2B					0.1	19.9796	0.1	86.4101					82.2426	0.1	73.1946	0.1	215.306	0.1	81.0139	0.1	0.1	45.1481	1683.38	2437.73	5422.92	0.1			3771.17	0.1	>100	10	C	0.339386	0.133333				0.595883	-0.178571		DIP2B
Q9Y2E4	Disco-interacting protein 2 homolog C OS=Homo sapiens OX=9606 GN=DIP2C PE=1 SV=2	DIP2C											0.1	27.9829			362.14	0.1	198.639	27.0949	252.691	30.1897					0.1	44.3045	0.1	10.9535	0.1	11.6027	<0,01	7	B			0.814453	-0.3		0.090156	-0.5		DIP2C
Q9H3Z4	DnaJ homolog subfamily C member 5 OS=Homo sapiens OX=9606 GN=DNAJC5 PE=1 SV=1	DNAJC5													6.66977	0.1	4.24387	0.1	6.8828	0.1	8.73753	0.1											67.7628	4	B			0.0668072	0.5		0.0449578	-0.5	HIGHER	DNAJC5
O00429	Dynamin-1-like protein OS=Homo sapiens OX=9606 GN=DNM1L PE=1 SV=2	DNM1L					0.1	8.09578	0.1	27.0271			0.1	4.32004	5.6857	0.1			6.27324	0.1	0.1	3.04415									0.1	2.97891	0.0328498	7	B			0.775154	-0.214		0.900109	-0.0535714		DNM1L
P27487	Dipeptidyl peptidase 4 OS=Homo sapiens OX=9606 GN=DPP4 PE=1 SV=2	DPP4							0.1	158.211	106.168	0.1	0.1	41.9373	49.2171	139.965	80.7686	77.3103	27.4599	43.6336	0.1	181.434	0.1	49.4958	0.1	148.009	0.1	106.627			590.366	0.1	<0,01	11	C	0.958374	-0.5			MTEX-down	0.726095	0.125		DPP4
Q02413	Desmoglein-1 OS=Homo sapiens OX=9606 GN=DSG1 PE=1 SV=2	DSG1			0.1	86.035			0.1	125.255	69.5694	0.1			0.1	25.2567					9.40976	0.1	0.1	124.67	0.1	329.656			52.1419	0.1	0.1	186.595	<0,01	9	C	0.976044	-0.566667			MTEX-down	0.473289	-0.232143		DSG1
P15924	Desmoplakin OS=Homo sapiens OX=9606 GN=DSP PE=1 SV=3	DSP			0.1	59.6191	0.1	22.3797	0.1	281.892	57.0425	0.1							11.5178	0.1													<0,01	5	B			0.5	-0.1		0.836251	-0.0714286		DSP
Q14204	Cytoplasmic dynein 1 heavy chain 1 OS=Homo sapiens OX=9606 GN=DYNC1H1 PE=1 SV=5	DYNC1H1			0.1	25.1873							312.849	0.1							15.9108	0.1							0.1	1.2271			79.5946	4	B			0.5	0		0.414002	-0.214286		DYNC1H1
Q16610	Extracellular matrix protein 1 OS=Homo sapiens OX=9606 GN=ECM1 PE=1 SV=2	ECM1	24.8653	14.808	17.5226	13.436	15.4752	210.199	51.5078	78.6141	620.048	230.385	0.1	2269.05	234.752	45.0688	350.591	366.021	362.682	1579.16	117.721	219.973	221.111	228.417	289.402	0.1	693.785	100.057	45.8404	26.3529	890.699	96.6339	1.30415	15	C	0.44519	0.05				0.120591	0.5		ECM1
P68104	Elongation factor 1-alpha 1 OS=Homo sapiens OX=9606 GN=EEF1A1 PE=1 SV=1	EEF1A1					0.1	38.3562			183.938	0.1	0.1	5.9758	2232.53	18.479	1845.6	0.1	3654.37	23.9354	2777.48	0.1			0.1	160.054	15194	47.0851	0.1	87.5211	4070.13	49.9315	>100	11	C	0.093811	0.4				0.381133	-0.285714		EEF1A1
P13639	Elongation factor 2 OS=Homo sapiens OX=9606 GN=EEF2 PE=1 SV=4	EEF2			0.1	68.4602					37.8317	0.1	2449.73	6.26401	293.612	0.1	205.559	3.25753	333.098	10.0665	98.8604	2.7816			0.1	47.6559							49.3218	8	C	0.244354	0.216667				0.0327789	-0.642857	HIGHER	EEF2
Q9NZN3	EH domain-containing protein 3 OS=Homo sapiens OX=9606 GN=EHD3 PE=1 SV=2	EHD3			0.1	317.329											1.60603	0.1	9.23722	0.1	226.302	1.82016					164.056	0.1	103.771	0.1			>100	6	B			0.185547	0.3		0.947952	0.0357143		EHD3
P63241	Eukaryotic translation initiation factor 5A-1 OS=Homo sapiens OX=9606 GN=EIF5A PE=1 SV=2	EIF5A											0.1	6.16019	22.623	0.1	17.4007	0.1	29.3551	5.22444					81.5159	0.1							>100	5	B			0.308538	0.25		0.836251	-0.0714286		EIF5A
Q9Y6C2	EMILIN-1 OS=Homo sapiens OX=9606 GN=EMILIN1 PE=1 SV=3	EMILIN1					0.1	195.92					0.1	15.4556	0.1	50.3749			0.1	10.3826									0.1	150.901			<0,01	5	B			0.963181	-0.5	MTEX-down	1	-0.0178571		EMILIN1
Q9BXX0	EMILIN-2 OS=Homo sapiens OX=9606 GN=EMILIN2 PE=1 SV=3	EMILIN2			0.1	177.177	0.1	145.923	21.0155	219.058	192.04	0.1	0.1	2.38171	111.644	82.8131	117.9	1.96214	136.571	0.1	446.892	0.1					320.732	0.1	0.1	20.1717			1.34815	11	C	0.401978	0.0833333				0.599245	-0.178571		EMILIN2
P06733	Alpha-enolase OS=Homo sapiens OX=9606 GN=ENO1 PE=1 SV=2	ENO1	21.9213	16.9508	0.1	104.646	0.1	223.927	54.474	191.721	0.1	13.5769	0.1	26.5638	921.349	61.0048	796.212	0.619199	1336.56	49.7036	911.354	19.0055	12.0023	92.998	1159.13	0.1			125.211	127.923	465.12	21.8822	1.13601	14	C	0.165131	0.3				0.778866	-0.107143		ENO1
P13929	Beta-enolase OS=Homo sapiens OX=9606 GN=ENO3 PE=1 SV=5	ENO3											0.1	8.62882	77.7488	67.7065	62.8526	0.1	97.0188	12.8578	48.8372	23.1293											2.11148	5	B			0.5	0		0.16822	-0.375		ENO3
P16452	Erythrocyte membrane protein band 4.2 OS=Homo sapiens OX=9606 GN=EPB42 PE=1 SV=3	EPB42							0.1	260.755			0.1	36.4525	0.1	11.2806											0.1	32.8521	293.154	0.1	0.1	23.0771	<0,01	6	B			0.889664	-0.333		0.472714	0.214286		EPB42
P15311	Ezrin OS=Homo sapiens OX=9606 GN=EZR PE=1 SV=4	EZR											0.1	1.83151	26.2077	0.1	17.4072	1.83692	26.3775	3.0497	20.8856	0.1											9.47627	5	B			0.5	0.167		0.16822	-0.375		EZR
P00742	Coagulation factor X OS=Homo sapiens OX=9606 GN=F10 PE=1 SV=2	F10			13.4853	0.1	0.1	141	0.1	24.2609	1126.22	7.36457	830.783	436.544	1635.17	131.074	1126.65	293.044	1582.6	442.728	1831.64	327.616	146.894	19.2944			0.1	98.4522	641.121	70.2735	599.41	27.6781	5.59082	13	C	0.0090332	0.683333			MTEX-UP	0.0426581	-0.642857	HIGHER	F10
Q9Y624	Junctional adhesion molecule A OS=Homo sapiens OX=9606 GN=F11R PE=1 SV=1	F11R			1189.66	84.8429	0.1	114.349	0.1	17.3667	85.2886	9.93417	0.1	21.3117	31.0395	0.1	21.8418	0.817933	42.0213	36.6035	0.1	8.70866	0.1	20.2369	0.1	99.4792	0.1	97.0839	301.955	90.8021	0.1	3.14268	0.0216514	14	C	0.55481	-0.0333333				0.120591	-0.5		F11R
P00748	Coagulation factor XII OS=Homo sapiens OX=9606 GN=F12 PE=1 SV=3	F12											0.1	35.5684	34.5573	35.0361	46.9496	56.3837	15.6296	28.4962	0.1	109.756	0.1	37					73.7849	0.1			0.548481	7	B			0.691462	-0.25		0.102719	0.482143		F12
P00488	Coagulation factor XIII A chain OS=Homo sapiens OX=9606 GN=F13A1 PE=1 SV=4	F13A1	118.44	0.1	291.342	1439.79	0.1	142.142	0.1	1087.63	1641.33	181.936	896.509	1451.69	955.862	1279.96	1306.66	932.863	1061	1280.75	1177.67	1187.94	425.022	1124.73	0.1	536.18	390.473	1820.7	2229.16	1399.1	0.1	1066.62	0.617561	15	C	0.939728	-0.45				0.778866	-0.107143		F13A1
P05160	Coagulation factor XIII B chain OS=Homo sapiens OX=9606 GN=F13B PE=1 SV=3	F13B	16.1625	0.1	0.1	19.694	83.8253	17.756	0.1	180.978	20.3159	11.8865	0.1	195.749	163.588	25.8984	207.636	137.367	162.023	161.5	85.9374	190.436	324.645	107.535			0.1	144.266	0.1	56.5651	524.559	140.266	1.25739	14	C	0.44519	0.05				0.335664	0.321429		F13B
P00734	Prothrombin OS=Homo sapiens OX=9606 GN=F2 PE=1 SV=2	F2	1107.39	245.27	81.5655	78.4282	0.1	1739.95	465.305	95.7718	2111.09	259.644	0.1	1458.73	1462.53	770.166	540.737	1262.99	425.223	1200.76	1387.84	1613.07	835.479	174.512	272.518	771.565	0.1	324.327	114.205	290.067	0.1	223.159	0.428142	15	C	0.700256	-0.15				0.955089	-0.0357143		F2
P12259	Coagulation factor V OS=Homo sapiens OX=9606 GN=F5 PE=1 SV=4	F5	5.67963	84.1095	143.938	420.344	81.3767	1164.33	213.501	397.934	988.545	107.333	1570.82	4110.69	5411.76	3921.92	4723.97	3094.12	5052.25	4537.29	8699.69	1382.54	2884.85	1931.55	1490.89	744.985	315.235	1603.55	2191.29	1757.97	1155.07	3412.66	1.1135	15	C	0.339386	0.133333				0.280963	-0.357143		F5
P00451	Coagulation factor VIII OS=Homo sapiens OX=9606 GN=F8 PE=1 SV=1	F8	11.7309	102.142	60.7613	84.8255	49.8145	254.946	0.1	90.6127	65.9139	69.9264	1628.94	3603.65	1428.47	482.819	1236.3	1324.48	313.737	1964.44	500.448	413.048	557.095	270.589	666.395	112.281	771.341	1053.81	1042.03	1105.16	733.981	496.484	0.933425	15	C	0.737762	-0.183333				0.694328	0.142857		F8
B1AL88	Transmembrane protein FAM155A OS=Homo sapiens OX=9606 GN=FAM155A PE=2 SV=1	FAM155A													87.8353	0.1	44.5626	0.1	65.8819	124.562			0.1	125.61			0.1	407.584	0.1	160.331	0.1	292.706	<0,01	7	B			0.658454	-0.167		0.0328502	-0.625	HIGHER	FAM155A
P49327	Fatty acid synthase OS=Homo sapiens OX=9606 GN=FASN PE=1 SV=3	FASN													16.8492	0.1	13.8119	0.1	22.3968	2.49282	18.749	0.1											>100	4	B			0.124107	0.5		0.0449578	-0.5	HIGHER	FASN
Q6V0I7	Protocadherin Fat 4 OS=Homo sapiens OX=9606 GN=FAT4 PE=1 SV=2	FAT4													3.25648	0.1			4.29365	0.1													37.7506	2	B			0.23975	0.5		0.203551	-0.25		FAT4
P23142	Fibulin-1 OS=Homo sapiens OX=9606 GN=FBLN1 PE=1 SV=4	FBLN1	45.6845	6.05983	42.7999	49.9535	203.451	43.9298	44.6457	0.1	289.78	0.1	2961.06	230.216	2404.98	309.975	2007.31	287.156	3612.76	167.778	17245	234.133	1371.64	267.251	258.71	0.1	1235.74	141.526	782.154	133.666	829.99	226.237	7.75863	15	C	6.10352e-05	0.983333			MTEX-UP	0.231857	-0.392857		FBLN1
P30273	1 affinity immunoglobulin epsilon receptor subunit gamma OS=Homo sapiens OX=9606 GN=FCER1G PE=1 SV=1	FCER1G																			199.395	0.1											>100	1	B			0.5	0.5		0.422678	-0.125		FCER1G
Q9Y6R7	IgGFc-binding protein OS=Homo sapiens OX=9606 GN=FCGBP PE=1 SV=3	FCGBP	7704.66	16713.5	12021.1	20685.1	19439.4	15188.8	21880.9	12882.4	18262.9	16218.7	7242.67	19228.9	12086.6	43759.1	15847.8	9350.58	12168.7	26483	9037.47	11766	7974.89	6927.78	5395.82	1355.46	18166.5	30931.7	22975.5	14353.4	12415.9	13664.6	0.908617	15	C	0.87381	-0.333333				0.53582	0.214286		FCGBP
O00602	Ficolin-1 OS=Homo sapiens OX=9606 GN=FCN1 PE=1 SV=2	FCN1			0.1	51.2814	0.1	161.196	0.1	146.487																					0.1	1.44651	<0,01	4	B			0.933193	-0.5	MTEX-down	0.940803	-0.0357143		FCN1
Q15485	Ficolin-2 OS=Homo sapiens OX=9606 GN=FCN2 PE=1 SV=2	FCN2	1207.2	736.8	0.1	710.819	90.5869	960.702	104.186	1605.73	418.632	127.94	0.1	765.059	748.797	567.943	610.271	810.7	744.395	895.1	154.908	383.882	525.369	421.552	0.1	114.561	150.297	244.356	421.402	656.155	0.1	389.371	0.615076	15	C	0.972321	-0.55			MTEX-down	0.612587	0.178571		FCN2
O75636	Ficolin-3 OS=Homo sapiens OX=9606 GN=FCN3 PE=1 SV=2	FCN3	5303.62	4105.2	2380.98	7122.44	190.583	8413.81	3199.27	8785.4	7276.29	1705.71	527.685	2083.56	3718.2	4348.54	2575.17	2608.41	4316.16	2254.14	3503.98	1469.07	3056.76	5445.39	956.59	5130.99	1864.1	6271.17	1876.72	8328.28	1842.91	13140	0.364158	15	C	0.97937	-0.583333			MTEX-down	0.0540793	-0.607143		FCN3
Q86UX7	Fermitin family homolog 3 OS=Homo sapiens OX=9606 GN=FERMT3 PE=1 SV=1	FERMT3	14.0939	0.1	0.1	56.3715	0.1	57.3528	130.388	133.912	171.853	2.5522	0.1	987.371	1029.03	234.618	764.054	138.098	1066.98	821.22	2582.14	16.6306	187.442	894.257	1941.31	447.757	2630.14	1067.97	1001.37	1048.59	37407.5	264.772	2.46273	15	C	0.067688	0.45				0.955089	0.0357143		FERMT3
P02671	Fibrinogen alpha chain OS=Homo sapiens OX=9606 GN=FGA PE=1 SV=2	FGA	8371.07	1546.81	8005.01	3127.95	12721.2	3853.81	13960.6	4276.72	10497.8	2049.62	142454	387520	430506	641995	452296	424265	346785	391041	450607	341027	1.04597e+06	531908	1.49722e+06	187214	824615	644416	637975	190431	973657	1.08182e+06	1.96645	15	C	0.114655	0.366667				0.0938617	0.535714		FGA
P02675	Fibrinogen beta chain OS=Homo sapiens OX=9606 GN=FGB PE=1 SV=2	FGB	278.517	449.178	83057.6	9213.88	720.932	34930.5	1204.9	7080.48	24125.6	428.189	175408	329063	369076	477061	360639	372846	248386	320610	309065	273083	541224	296733	704519	85321.3	535792	410106	289162	124965	368350	651401	0.967261	15	C	0.339386	0.133333				0.189277	0.428571		FGB
P02679	Fibrinogen gamma chain OS=Homo sapiens OX=9606 GN=FGG PE=1 SV=3	FGG	44.3872	133.147	1880.63	52462	862.779	63663.5	334.805	21939.8	45774.1	1915.54	197024	289693	313413	320024	332105	328120	257333	279006	293544	264970	443279	320572	488306	64390.5	248298	445155	175473	136436	261820	706244	0.922323	15	C	0.737762	-0.183333				0.955089	0.0357143		FGG
P20930	Filaggrin OS=Homo sapiens OX=9606 GN=FLG PE=1 SV=3	FLG							0.1	91.353																							<0,01	1	B			0.5	-0.5	MTEX-down	0.422678	0.125		FLG
Q5D862	Filaggrin-2 OS=Homo sapiens OX=9606 GN=FLG2 PE=1 SV=1	FLG2	62.7567	166.595																											154.189	0.1	>100	2	B			0.5	0.5		1	0		FLG2
P21333	Filamin-A OS=Homo sapiens OX=9606 GN=FLNA PE=1 SV=4	FLNA	12.4331	0.1	165.491	6863.8	52.6509	2211.22	61.9391	3609.18	16045.2	9.19471	0.1	745.716	4048.27	236.977	3044.01	381.787	4982.94	1181.36	8347.68	368.655	2406.06	259.712	352.713	1395.7	2655.29	2605.52	37305.8	2520.17	7048.35	468.666	7.97307	15	C	0.067688	0.45				0.955089	-0.0357143		FLNA
O75955	Flotillin-1 OS=Homo sapiens OX=9606 GN=FLOT1 PE=1 SV=3	FLOT1	0.1	22.8064	331.408	106.643	0.1	63.8599	0.1	80.1993	155.223	0.1	0.1	59.6817	142.037	94.7992	106.719	37.296	104.723	68.2134	224.454	46.5211	71.4153	204.349	115.273	106.66	205.25	181.425	0.1	43.6789	0.1	92.0375	1.08075	15	C	0.401978	0.0833333				0.0289044	-0.678571	HIGHER	FLOT1
Q14254	Flotillin-2 OS=Homo sapiens OX=9606 GN=FLOT2 PE=1 SV=2	FLOT2			0.1	213.511	0.1	70.6821	0.1	33.8195	53.2745	0.1	576.935	20.9941	228.143	118.11	120.833	23.8402	222.123	51.9173	166.023	11.1557	220.886	36.9226	149.749	152.582	0.1	25.4695	466.819	78.6009	755.286	60.925	4.67341	14	C	0.036499	0.533333			MTEX-UP	0.955089	0.0357143		FLOT2
P02751	Fibronectin OS=Homo sapiens OX=9606 GN=FN1 PE=1 SV=4	FN1	233622	16028.7	156762	5510.88	220858	46484.2	129786	6548.58	199685	237475	204086	170831	106127	97956	81611.4	92746.3	90710.9	144045	186573	37301.7	48467.8	9588.18	18581.9	2666.63	25325.4	64599.7	46767.2	58796.7	13964.1	92856.7	1.19467	15	C	0.114655	0.366667				1	0		FN1
Q5VW36	Focadhesin OS=Homo sapiens OX=9606 GN=FOCAD PE=1 SV=1	FOCAD											0.1	1.72908					0.1	2.09679													0.0527632	2	B			0.76025	-0.5	MTEX-down	0.203551	0.25		FOCAD
P02794	Ferritin heavy chain OS=Homo sapiens OX=9606 GN=FTH1 PE=1 SV=2	FTH1	7.2334	0.1					3.6083	0.1	7.34423	0.1			136.816	0.1	63.9727	0.1	70.5001	0.1									0.1	9.00524			73.4423	7	B			0.065285	0.357		0.0446023	-0.589286	HIGHER	FTH1
P04406	Glyceraldehyde-3-phosphate dehydrogenase OS=Homo sapiens OX=9606 GN=GAPDH PE=1 SV=3	GAPDH	165.488	58.7542	47.8938	90.8375	0.1	160.501	52.2931	131.918	368.91	14.208	643.12	97.4261	2037.53	699.764	1320.39	14.4457	2398.84	147.743	3367.82	9.49756	0.1	36.5909	16072.6	422.63	2707.02	224.565	238.151	379.758	11492.4	39.4725	6.60111	15	C	0.00622559	0.716667			MTEX-UP	0.955089	-0.0357143		GAPDH
P02774	Vitamin D-binding protein OS=Homo sapiens OX=9606 GN=GC PE=1 SV=2	GC	202.277	24.8415	0.1	170.492	0.1	302.492	0.1	112.159	1570.73	177.487	0.1	695.218	1174.77	253.595	1112.59	1495.02	870.76	829.397	66.1028	3547.8	650.139	1912.5	0.1	4230.15	235.062	670.128	323.855	449.911	0.1	485.473	0.339942	15	C	0.958374	-0.5			MTEX-down	0.280963	-0.357143		GC
P50395	Rab GDP dissociation inhibitor beta OS=Homo sapiens OX=9606 GN=GDI2 PE=1 SV=2	GDI2	63.2759	0.1			116.013	5.95971	190.153	29.2634	19.4904	0.1	0.1	13.1496	373.036	4.99078	244.963	2.43044	381.945	51.6777	367.025	2.577	12.1313	63.7146			0.1	61.0627	28.757	48.6773	0.1	57.5663	7.39091	13	C	0.0602722	0.466667				0.0205245	-0.732143	HIGHER	GDI2
Q92820	Gamma-glutamyl hydrolase OS=Homo sapiens OX=9606 GN=GGH PE=1 SV=2	GGH					0.1	14.9382			16.9518	7.17008			46.859	0.1	38.4834	0.1	62.6235	0.1							0.1	15.1754			0.1	32.237	2.36425	7	B			0.5	0		0.0143763	-0.714286	HIGHER	GGH
O76003	Glutaredoxin-3 OS=Homo sapiens OX=9606 GN=GLRX3 PE=1 SV=2	GLRX3	24.3734	0.1					9.13853	0.1	6.19664	0.1	0.1	26.2761	16.1498	0.1	8.28095	27.5595	16.7861	20.2189	0.1	7.74053	11.7506	0.1					0.1	4.87156	0.1	5.73077	0.830221	11	C	0.619232	-0.0833333				0.483522	0.232143		GLRX3
O95837	Guanine nucleotide-binding protein subunit alpha-14 OS=Homo sapiens OX=9606 GN=GNA14 PE=1 SV=1	GNA14			0.1	867.316					0.1	135.8			2.9851	0.1	4.1085	0.1	7.5804	4.30857	1.11035	0.1					0.1	3.27634					1.75938	7	B			0.5	0		0.346484	-0.285714		GNA14
P04899	Guanine nucleotide-binding protein G(i) subunit alpha-2 OS=Homo sapiens OX=9606 GN=GNAI2 PE=1 SV=3	GNAI2			0.1	55.8503	0.1	61.9657	0.1	91.3336	52.4192	0.1	0.1	77.8755	1125.43	46.6548	300.158	46.3829	547.211	134.597	122.947	67.3316	445.357	31.0194	556.596	0.1	0.1	205.069	135.349	294.638			1.82599	13	C	0.262238	0.2				0.524079	-0.214286		GNAI2
Q5JWF2	Guanine nucleotide-binding protein G(s) subunit alpha isoforms XLas OS=Homo sapiens OX=9606 GN=GNAS PE=1 SV=2	GNAS													7.95113	0.1	6.00284	0.1	12.1704	2.22532	9.43073	0.1											69.7698	4	B			0.124107	0.5		0.0449578	-0.5	HIGHER	GNAS
P19086	Guanine nucleotide-binding protein G(z) subunit alpha OS=Homo sapiens OX=9606 GN=GNAZ PE=1 SV=3	GNAZ			0.1	21.5769					121.054	0.1			9.94695	0.1			11.5681	0.1	19.7465	0.1											>100	5	B			0.185547	0.3		0.16822	-0.375		GNAZ
Q9HAV0	Guanine nucleotide-binding protein subunit beta-4 OS=Homo sapiens OX=9606 GN=GNB4 PE=1 SV=3	GNB4	0.1	29.8573	0.1	444.22	0.1	120.433	0.1	349.447	39.4943	12.1278	0.1	117.283	196.803	116.692	151.343	49.3477	415.534	146.5	927.067	0.1	153.95	146.255	1522.69	0.1	0.1	159.919	479.423	229.764	416.849	0.1	1.68651	15	C	0.262238	0.2				0.778866	0.107143		GNB4
Q9UBI6	Guanine nucleotide-binding protein G(I)/G(S)/G(O) subunit gamma-12 OS=Homo sapiens OX=9606 GN=GNG12 PE=1 SV=3	GNG12											0.1	4.24691	40.0208	0.1	35.6543	0.1	107.016	0.1													>100	4	B			0.308538	0.25		0.334348	-0.25		GNG12
P07359	Platelet glycoprotein Ib alpha chain OS=Homo sapiens OX=9606 GN=GP1BA PE=1 SV=2	GP1BA			0.1	87.6322	0.1	106.014	0.1	21.9669	40.6095	0.1	0.1	119.908	128.88	23.212	69.2728	31.2867	113.442	221.369	292.76	5.82108	197.44	171.707			48.7008	725.102	891.376	553.232	0.1	38.4558	0.512455	13	C	0.680664	-0.133333				0.77214	-0.107143		GP1BA
P13224	Platelet glycoprotein Ib beta chain OS=Homo sapiens OX=9606 GN=GP1BB PE=1 SV=1	GP1BB							0.1	8.79667	259.328	0.1	0.1	114.304	249.82	53.854	204.496	36.913	133.971	240.982	1184.22	4.67431	30.5118	0.1			0.1	563.597	130.259	484.33	0.1	66.1719	0.555939	11	C	0.640137	-0.1				0.198959	-0.410714		GP1BB
P14770	Platelet glycoprotein IX OS=Homo sapiens OX=9606 GN=GP9 PE=1 SV=3	GP9											0.1	37.0055	126.369	30.9689	28.3402	16.1788	157.914	154.788	193.337	0.1	126.197	0.1			0.1	558.806	250.23	441.41	0.1	45.6482	1.02019	9	C	0.680664	-0.133333				0.120233	-0.482143		GP9
P80108	Phosphatidylinositol-glycan-specific phospholipase D OS=Homo sapiens OX=9606 GN=GPLD1 PE=1 SV=3	GPLD1	0.1	16.1753			0.1	17.8752	0.1	34.5933	20.6349	105.98	0.1	122.033	89.7034	770.58	32.2628	65.9197	30.9487	108.547	0.1	186.141	0.1	21.5843	365.063	0.1	0.1	23.1246	0.1	29.4763	0.1	27.2052	<0,01	14	C	0.997314	-0.766667			MTEX-down	0.00932401	0.785714	LOWER	GPLD1
P51674	Neuronal membrane glycoprotein M6-a OS=Homo sapiens OX=9606 GN=GPM6A PE=1 SV=2	GPM6A											0.1	2.28078	833.041	0.1	516.817	0.1	491.271	0.1	1321.58	0.1	86.3494	0.1			251.942	0.1	250.338	0.1			>100	8	C	0.093811	0.4				0.502264	-0.214286		GPM6A
Q13491	Neuronal membrane glycoprotein M6-b OS=Homo sapiens OX=9606 GN=GPM6B PE=1 SV=2	GPM6B													31.5395	0.1	36.1521	0.1	69.9357	0.1													>100	3	B			0.124107	0.5		0.0980348	-0.375		GPM6B
P22352	Glutathione peroxidase 3 OS=Homo sapiens OX=9606 GN=GPX3 PE=1 SV=2	GPX3													238.664	0.1	276.326	8.32032	417.212	0.1	425.137	46.7159											>100	4	B			0.23975	0.5		0.0449578	-0.5	HIGHER	GPX3
P06396	Gelsolin OS=Homo sapiens OX=9606 GN=GSN PE=1 SV=1	GSN	1982.31	114.887	1546.3	98.0078	59.9209	140.655	512.549	228.596	20295.4	359.824	7469.66	2247.03	14743.6	1171.68	16225.7	1606.4	13274.6	1842.56	6292.59	1897.86	31894.3	69.633	2353.66	226.884	9920.75	264.43	6313.88	317.359	5442.55	140.16	12.5834	15	C	6.10352e-05	0.983333			MTEX-UP	0.694328	-0.142857		GSN
P08263	Glutathione S-transferase A1 OS=Homo sapiens OX=9606 GN=GSTA1 PE=1 SV=3	GSTA1					0.1	15.5704					0.1	5.55375	93.8907	35.7119	104.625	0.1	273.411	4.38285	252.107	0.1	21.5096	0.1					55.4943	8.06466			34.6316	8	C	0.210602	0.25				0.246505	-0.357143		GSTA1
Q16772	Glutathione S-transferase A3 OS=Homo sapiens OX=9606 GN=GSTA3 PE=1 SV=3	GSTA3											0.1	5.79751	88.3358	0.1																	>100	2	B			0.5	0		1	0		GSTA3
Q7RTV2	Glutathione S-transferase A5 OS=Homo sapiens OX=9606 GN=GSTA5 PE=1 SV=1	GSTA5													684.777	0.1	398.798	0.1	772.032	8.78257	627.775	4.80625	41.7371	0.1	158.904	0.1			116.452	0.1			>100	7	B			0.0368191	0.5	MTEX-UP	0.346484	-0.285714		GSTA5
P28161	Glutathione S-transferase Mu 2 OS=Homo sapiens OX=9606 GN=GSTM2 PE=1 SV=2	GSTM2													51.3066	0.1	31.9438	7.2435	80.1904	0.1	68.6408	0.1							0.1	13.9276	0.1	10.3048	>100	6	B			0.5	0.1		0.0223264	-0.642857	HIGHER	GSTM2
P84243	Histone H3.3 OS=Homo sapiens OX=9606 GN=H3F3A PE=1 SV=2	H3F3A	640.611	541.51	204.88	321.993	648.871	54.3683	385.45	160.619	157.275	54.4036	9248.02	102.108	299.401	6.7297	210.927	22.8668	550.106	548.34	1.38288	34.0502	90.4847	6508	0.1	6936.7	676.749	4415.88	1169.91	3821.28	0.1	4247.14	1.00322	15	C	0.660614	-0.116667				0.0400932	-0.642857	HIGHER	H3F3A
Q14520	Hyaluronan-binding protein 2 OS=Homo sapiens OX=9606 GN=HABP2 PE=1 SV=1	HABP2					0.1	44.0911							44.3045	0.1	11.8707	0.1									0.1	21.0633	0.1	11.022	0.1	16.6718	<0,01	6	B			0.658454	-0.167		0.0157211	-0.678571	HIGHER	HABP2
Q96S86	Hyaluronan and proteoglycan link protein 3 OS=Homo sapiens OX=9606 GN=HAPLN3 PE=2 SV=1	HAPLN3			42.3897	0.1			23.3143	0.1					43.7651	18.0098	54.7425	6.52842	102.539	0.1	187.126	0.1	75.9077	0.1			222.592	0.1	185.364	0.1			>100	9	C	0.0127869	0.65			MTEX-UP	0.765087	-0.107143		HAPLN3
P69905	Hemoglobin subunit alpha OS=Homo sapiens OX=9606 GN=HBA1 PE=1 SV=2	HBA1	19536	24638.7	8372.83	80568.1	469.975	91323.4	13553.6	17676.9	8632.65	13968.3	93051.3	19275.2	88693.5	15774.8	83576.5	8969.64	123375	21654.9	128251	8933.24	5554.51	15331.3	5060.68	46743.6	2659.39	6774.31	4367.86	17062.9	4178.12	3009.87	0.766739	15	C	0.44519	0.05				0.0540793	-0.607143		HBA1
P68871	Hemoglobin subunit beta OS=Homo sapiens OX=9606 GN=HBB PE=1 SV=2	HBB	16032.3	11461.2	5600.68	60700.5	34321.9	76472.3	8472.29	18852.1	4140.71	8646.56	9501.77	19800.2	46310.9	4749.88	43562.7	8178.04	59843.7	22087	67123.1	10567.9	6850.36	15269.4	301.263	26186.4	2036.2	6561.48	6912.37	21848.2	4125	2782.74	0.478885	15	C	0.660614	-0.116667				0.231857	-0.392857		HBB
P02042	Hemoglobin subunit delta OS=Homo sapiens OX=9606 GN=HBD PE=1 SV=2	HBD			0.1	268.179	0.1	1939.6	0.1	45.9037	18.715	3.15617	0.1	111.281	20.9171	11.2734	101.12	17.0989	124.409	132.029	102.141	0.1	57.9982	0.1					0.1	60.4311			0.942289	11	C	0.805298	-0.25				0.682751	-0.142857		HBD
P69891	Hemoglobin subunit gamma-1 OS=Homo sapiens OX=9606 GN=HBG1 PE=1 SV=2	HBG1					0.1	19.2044									0.1	11.6209	0.1	4.4979	0.1	7.12592							0.1	131.26			<0,01	5	B			0.963181	-0.5	MTEX-down	1	-0.0178571		HBG1
Q9ULI3	Protein HEG homolog 1 OS=Homo sapiens OX=9606 GN=HEG1 PE=1 SV=3	HEG1					0.1	7.37447					0.1	43.9886	122.229	0.1	47.7613	10.8622	34.2085	76.7928	36.2914	9.69095					0.1	165.533	0.1	134.039	0.1	166.14	0.0135603	9	C	0.963501	-0.516667			MTEX-down	0.072998	-0.553571		HEG1
Q6MZM0	Hephaestin-like protein 1 OS=Homo sapiens OX=9606 GN=HEPHL1 PE=2 SV=2	HEPHL1													20.5491	0.1	18.2261	0.1	29.5138	1.49785	0.1	13.9585											>100	4	B			0.5	0.167		0.334348	-0.25		HEPHL1
Q04756	Hepatocyte growth factor activator OS=Homo sapiens OX=9606 GN=HGFAC PE=1 SV=1	HGFAC									45.6084	0.1	0.1	43.3416	68.8906	44.1207	36.148	44.889	55.775	37.3059	0.1	32.8473					0.1	15.7133	0.1	11.8343			0.406863	8	C	0.896118	-0.366667				0.669411	-0.142857		HGFAC
Q96JB3	Hypermethylated in cancer 2 protein OS=Homo sapiens OX=9606 GN=HIC2 PE=1 SV=2	HIC2													130.806	0.1	135.603	0.1	380.103	0.1													>100	3	B			0.124107	0.5		0.0980348	-0.375		HIC2
P62805	Histone H4 OS=Homo sapiens OX=9606 GN=HIST1H4A PE=1 SV=2	HIST1H4A	17.8375	0.1	0.1	1728.27	111.205	1132.68	33.0843	170.78	300.128	0.1	1810	323.398	2839.53	18169.7	2250.03	2766.27	3423.6	5405.34	1245.55	225.395	6123.83	8835.97	6654.26	21394.1	1577.47	12083.7	2732.93	9462.33	557.333	11369.7	0.311032	15	C	0.995819	-0.733333			MTEX-down	0.0938617	-0.535714		HIST1H4A
Q16777	Histone H2A type 2-C OS=Homo sapiens OX=9606 GN=HIST2H2AC PE=1 SV=4	HIST2H2AC	0.1	175.996	247.494	319.616	0.1	66.6275	359.675	97.4055	242.459	40.9063	0.1	75.7071	357.814	51.5634	288.004	0.1	455.465	254.354	580.506	0.1	335.616	173.317	2982.95	435.201	53.948	1192.6	331.431	754.901	384.356	606.725	1.79067	15	C	0.210602	0.25				0.0721057	-0.571429		HIST2H2AC
Q5QNW6	Histone H2B type 2-F OS=Homo sapiens OX=9606 GN=HIST2H2BF PE=1 SV=3	HIST2H2BF	57.0365	86.6919	4002.87	1404.9	5627.04	179.179	444.47	467.779	3743.79	79.3844	0.1	69.1678	649.134	63.5832	595.746	53.9364	1215.69	567.525	1326.91	0.1	1026.22	504.143	3220.78	2812.91	6150.9	4104.8	2427.19	2965.77	1030.34	2972.65	2.03558	15	C	0.0176697	0.616667			MTEX-UP	0.335664	-0.321429		HIST2H2BF
P05534	HLA class I histocompatibility antigen, A-24 alpha chain OS=Homo sapiens OX=9606 GN=HLA-A PE=1 SV=2	HLA-A			83.5052	686.684	0.1	386.953	0.1	814.505	36.9603	0.1	2073.33	1243.79	555.405	280.117	843.888	1210.59	920.637	735.896	2685.11	3396.06	149.397	186.382			0.1	120.218	2764.67	488.218	502.152	32.2328	0.801563	13	C	0.619232	-0.0833333				0.524079	0.214286		HLA-A
P01889	HLA class I histocompatibility antigen, B-7 alpha chain OS=Homo sapiens OX=9606 GN=HLA-B PE=1 SV=3	HLA-B			8.41674	0.1	0.1	10.2871			45.7509	5.80257	0.1	78.3995	51.8875	165.708	60.2176	23.9838	37.5716	79.7368	370.299	0.372371	27.6406	21.0687			1017.52	175.428	548.636	95.7991	0.1	27.434	1.91135	12	C	0.339386	0.133333				0.601222	0.178571		HLA-B
Q29963	HLA class I histocompatibility antigen, Cw-6 alpha chain OS=Homo sapiens OX=9606 GN=HLA-C PE=1 SV=2	HLA-C	0.1	5.7861							1.89785	0.1									123.445	0.1											18.9785	3	B			0.5	0.167		0.116012	-0.357143		HLA-C
Q96RW7	Hemicentin-1 OS=Homo sapiens OX=9606 GN=HMCN1 PE=1 SV=2	HMCN1			0.1	14.7175	0.1	18.1997	0.1	32.755			723.332	9.55175	0.1	20.5707	81.079	7.87412	86.3155	23.8928	132.588	0.1									0.1	15.5862	<0,01	9	C	0.640137	-0.1				0.473289	-0.232143		HMCN1
P00738	Haptoglobin OS=Homo sapiens OX=9606 GN=HP PE=1 SV=1	HP	526988	600729	244715	477234	851644	658691	171218	338501	107352	401851	75220.4	48778	81727.3	23613.3	152788	139778	140722	92853	274348	277447	758402	1.65572e+06	28520.4	1.38124e+06	52932	204477	70562.4	155161	21974.5	34155.8	0.643361	15	C	0.963501	-0.516667			MTEX-down	0.396892	-0.285714		HP
P00739	Haptoglobin-related protein OS=Homo sapiens OX=9606 GN=HPR PE=2 SV=2	HPR	613.568	5949.01	2542.95	2175.48	305.104	4159.28	8695.48	2700.13	1961.72	6528.6	0.1	4906.84	8726.78	3466.69	6916.65	11366.9	10996.6	5137.9	3891.69	18801.7	3365.55	719.102	482.591	866.696	6387.68	4549.43	6464.03	10706.7	3533.26	5653.75	0.60849	15	C	0.772858	-0.216667				0.955089	-0.0357143		HPR
P02790	Hemopexin OS=Homo sapiens OX=9606 GN=HPX PE=1 SV=2	HPX	0.1	3263.42	293.765	453.948	314.169	3976.65	0.1	65.0198	1647.56	1465.25	0.1	1791.22	2902.55	367.276	3231.13	4168.9	2169.23	1542.18	8662.94	9817.91	1824.57	3460.92	3563.91	0.1	0.1	743.53	36.7132	428.519	237.645	667.754	0.527193	15	C	0.924286	-0.416667				0.280963	-0.357143		HPX
P04196	Histidine-rich glycoprotein OS=Homo sapiens OX=9606 GN=HRG PE=1 SV=1	HRG	187.605	27.2384	28.7152	85.3918	304.244	463.976	56.7902	125.143	86.6142	22.874	329.02	2011.5	2305.85	1022.44	3995.14	3331.87	2803.11	1566.2	1158.31	2388.75	198.504	764.684	2617.97	73.9281	672.016	450.896	67.3912	592.656	557.281	611.228	0.911739	15	C	0.380768	0.1				1	0		HRG
P07900	Heat shock protein HSP 90-alpha OS=Homo sapiens OX=9606 GN=HSP90AA1 PE=1 SV=5	HSP90AA1			0.1	89.1649	0.1	391.864	0.1	118.686	226.169	0.1	1931.47	26.2542	1119.21	40.8567	1121.76	8.89465	1676.08	77.3306	3214.39	22.408	44.6329	27.593	534.214	0.1	875.564	151.889	769.959	231.177	0.1	304.955	13.7194	14	C	0.0127869	0.65			MTEX-UP	0.0938617	-0.535714		HSP90AA1
P08238	Heat shock protein HSP 90-beta OS=Homo sapiens OX=9606 GN=HSP90AB1 PE=1 SV=4	HSP90AB1			29.8959	14.4246	0.1	45.3867	48.3352	0.1	141.718	0.1	929.327	8.38184	459.995	16.7613	292.206	17.8658	540.902	31.9432	713.246	12.3741			338.249	269.298	266.661	480.461	0.1	37.7145			16.6444	12	C	0.0318604	0.55			MTEX-UP	0.00305998	-0.928571	HIGHER	HSP90AB1
P0DMV9	Heat shock 70 kDa protein 1B OS=Homo sapiens OX=9606 GN=HSPA1B PE=1 SV=1	HSPA1A	14.9887	15.2374	2218.44	12.6628	0.1	202.07	12.6308	390.622	204.161	13.2464	0.1	75.6597	1713.9	68.8288	1385.04	29.6772	2352.37	90.6718	1631.84	27.5698	141.414	16.4793	2681.76	0.1	0.1	172.528	138.363	288.062	256.014	120.501	8.58132	15	C	0.0534973	0.483333				0.231857	-0.392857		HSPA1A
P11021	Endoplasmic reticulum chaperone BiP OS=Homo sapiens OX=9606 GN=HSPA5 PE=1 SV=2	HSPA5					0.1	18.2041			71.3506	5.11672	0.1	38.3961	65.2405	9.71847	78.4899	20.8198	133.386	48.2356	221.155	60.2111			0.1	275.712	144.194	11.8883	0.1	9.16646	0.1	47.8073	2.76529	11	C	0.319336	0.15				0.0904107	-0.535714		HSPA5
P11142	Heat shock cognate 71 kDa protein OS=Homo sapiens OX=9606 GN=HSPA8 PE=1 SV=1	HSPA8	11.3711	831.933	297.709	183.779	0.1	674.098	34.4774	362.569	2816.18	657.713	3241.06	3675.19	8217.15	2080.15	6280.21	2599.51	10089.9	3852.84	8097.81	1626.3	3597.91	203.848	2841.35	241.674	120.635	1817.29	6203.72	2216.35	955.911	1308.12	2.41592	15	C	0.0318604	0.55			MTEX-UP	0.120591	-0.5		HSPA8
P04792	Heat shock protein beta-1 OS=Homo sapiens OX=9606 GN=HSPB1 PE=1 SV=2	HSPB1									43.0304	0.1	0.1	7.9555	63.5534	0.1	13.8905	0.1	85.4187	6.68159	158.729	6.89519	20.9328	0.1			0.1	28.5508	0.1	19.5089	1275.88	16.2051	50.8765	10	C	0.12619	0.35				0.26289	-0.357143		HSPB1
P98160	Basement membrane-specific heparan sulfate proteoglycan core protein OS=Homo sapiens OX=9606 GN=HSPG2 PE=1 SV=4	HSPG2	23.128	54.398	2136.48	401.725	130.787	826.116	126.635	477.616	202.166	369.924	5457.11	52.7837	3674.35	136.773	3143.5	156.94	7562.77	165.169	4502.39	203.635	540.823	666.17	502.306	765.996	98806.7	237.646	353.89	128.169	3434.9	402.808	5.31827	15	C	0.0206299	0.6			MTEX-UP	0.335664	-0.321429		HSPG2
Q92743	Serine protease HTRA1 OS=Homo sapiens OX=9606 GN=HTRA1 PE=1 SV=1	HTRA1													29.8578	0.1	23.9138	0.1	51.8053	0.1	6.79927	0.1											>100	4	B			0.0668072	0.5		0.0449578	-0.5	HIGHER	HTRA1
P05362	Intercellular adhesion molecule 1 OS=Homo sapiens OX=9606 GN=ICAM1 PE=1 SV=2	ICAM1											0.1	8.09388	21.2233	0.1	36.9927	4.37256	48.064	9.44032													6.77577	4	B			0.5	0		0.334348	-0.25		ICAM1
O75874	Isocitrate dehydrogenase [NADP] cytoplasmic OS=Homo sapiens OX=9606 GN=IDH1 PE=1 SV=2	IDH1									69.4848	0.1	743.506	0.1	23.0568	22.6909	102.622	7.0659	121.64	3.92612	99.0462	13.3867			209.439	0.1	1232.28	37.7485	198.641	0.1	2658.88	0.1	>100	10	C	0.00418091	0.75			MTEX-UP	0.595883	0.178571		IDH1
Q01629	Interferon-induced transmembrane protein 2 OS=Homo sapiens OX=9606 GN=IFITM2 PE=1 SV=2	IFITM2					0.1	44.1411					0.1	10.6539	0.1	159.111															0.1	39.5165	<0,01	4	B			0.933193	-0.5	MTEX-down	0.940803	-0.0357143		IFITM2
P35858	Insulin-like growth factor-binding protein complex acid labile subunit OS=Homo sapiens OX=9606 GN=IGFALS PE=1 SV=1	IGFALS			0.1	549.076					21.3944	0.1	0.1	152.895	739.285	55.7844	146.748	185.003	215.763	119.279	62.6585	435.854	0.1	24.4385									0.46849	8	C	0.932312	-0.433333				0.76039	0.107143		IGFALS
P17936	Insulin-like growth factor-binding protein 3 OS=Homo sapiens OX=9606 GN=IGFBP3 PE=1 SV=2	IGFBP3											0.1	7.61509	9.41716	0.1	8.61876	13.4309	3.84268	4.70956	0.1	26.875	39.6673	0.1			0.1	84.4745			0.1	52.3262	0.32742	8	C	0.98233	-0.6			MTEX-down	0.854813	0.0714286		IGFBP3
Q13418	Integrin-linked protein kinase OS=Homo sapiens OX=9606 GN=ILK PE=1 SV=2	ILK			49.6882	101.918			0.1	19.8753			0.1	47.5937	454.816	0.1	405.717	207.931	478.556	68.5172	842.902	137.847	131.068	191.99	0.1	96.5205	0.1	60.0144	136.514	148.286	0.1	32.8599	0.585104	12	C	0.640137	-0.1				0.0718263	-0.571429		ILK
P46940	Ras GTPase-activating-like protein IQGAP1 OS=Homo sapiens OX=9606 GN=IQGAP1 PE=1 SV=1	IQGAP1													231.601	0.1	179.051	0.1	292.185	0.1					0.1	154.439			0.1	27.6949			>100	5	B			0.5	0.1		0.0387418	-0.553571	HIGHER	IQGAP1
P53990	IST1 homolog OS=Homo sapiens OX=9606 GN=IST1 PE=1 SV=1	IST1	15.3013	0.1					0.1	55.7884	49.8523	0.1			143.307	0.1	47.4341	0.1	86.4567	0.1	81.2266	0.1	54.0299	0.1									>100	8	C	0.138428	0.333333				0.246505	-0.357143		IST1
P08514	Integrin alpha-IIb OS=Homo sapiens OX=9606 GN=ITGA2B PE=1 SV=3	ITGA2B	737.679	0.1	0.1	147.194	43.2158	283.967	271.517	123.679	413.032	72.142	0.1	3171.85	2109.25	1064.93	1143.86	612.331	1949.29	3583.09	3107.25	451.578	689.513	484.806			176.109	5165.13	4756.57	5714.68	655.906	620.724	1.23946	14	C	0.532959	-0.0166667				0.396892	-0.285714		ITGA2B
P23229	Integrin alpha-6 OS=Homo sapiens OX=9606 GN=ITGA6 PE=1 SV=5	ITGA6			37.3561	0.1			0.1	69.3195	25.1211	0.1	0.1	119.365	208.591	132.319	63.1464	3.19554	55.8047	112.801	325.879	16.2531	72.5051	252.38	4794.78	257.323	311.185	420.435	442.978	322.706	0.1	142.694	1.3727	13	C	0.488983	0.0166667				0.524079	-0.214286		ITGA6
P05556	Integrin beta-1 OS=Homo sapiens OX=9606 GN=ITGB1 PE=1 SV=2	ITGB1	0.1	37.559	51.7175	71.2366	0.1	16.1995	11.6147	381.603	162.95	26.6821	0.1	90.4311	654.961	135.493	321.409	101.225	770.195	153.019	857.077	106.236	37.4371	0.1			73.3278	519.979	529.04	549.322	385.227	163.003	1.6632	14	C	0.227142	0.233333				0.280963	-0.357143		ITGB1
P05106	Integrin beta-3 OS=Homo sapiens OX=9606 GN=ITGB3 PE=1 SV=2	ITGB3	25.1442	29.4939	280.04	209.712	0.1	52.0917	8.38768	146.546	205.141	119.537	0.1	2147.73	1873.28	630.178	1262.26	493.286	2448.92	2338.66	4733.3	371.589	914.551	193.595	915.447	959.319	4883.32	3420.2	3618.55	4064.27	0.1	546.356	1.04715	15	C	0.194702	0.266667				0.396892	-0.285714		ITGB3
P19827	Inter-alpha-trypsin inhibitor heavy chain H1 OS=Homo sapiens OX=9606 GN=ITIH1 PE=1 SV=3	ITIH1	11765.3	1357.54	3788.51	284.274	1459.54	2183.77	3594.12	335.07	7317.95	5557.96	10081.4	7318.04	9898.04	7245.95	8863.66	10685.5	9331.69	6370.62	5812.89	13775.3	4801.53	283.361	847.671	81.5828	999.315	3984.94	1608.04	2243.15	1633.26	4484.67	1.36601	15	C	0.138428	0.333333				0.694328	-0.142857		ITIH1
P19823	Inter-alpha-trypsin inhibitor heavy chain H2 OS=Homo sapiens OX=9606 GN=ITIH2 PE=1 SV=2	ITIH2	12553.5	6690.09	16909.2	5067.15	9778.3	6984.46	18024	9452.03	17807.1	13968.8	7308.03	11909.6	25177.7	21505.7	22010.4	18498.9	23405.4	10297.7	18828	23192.8	9217.88	1952.98	1402.48	2327.08	755.264	5576.62	2777.3	2817.59	1367.79	7056.72	1.18982	15	C	0.103882	0.383333				0.189277	-0.428571		ITIH2
Q06033	Inter-alpha-trypsin inhibitor heavy chain H3 OS=Homo sapiens OX=9606 GN=ITIH3 PE=1 SV=2	ITIH3	0.1	105.172	284.826	85.0205	0.1	105.46	895.334	54.3419	3254.88	24.2712	0.1	93.3033	3838.36	531.872	4401.82	371.171	6240.18	167.564	5624.06	339.115	249.108	55.7372	163.106	699.216	119.84	435.13	106.517	290.888	730.857	567.947	3.35008	15	C	0.036499	0.533333			MTEX-UP	0.0012432	-0.928571	HIGHER	ITIH3
Q14624	Inter-alpha-trypsin inhibitor heavy chain H4 OS=Homo sapiens OX=9606 GN=ITIH4 PE=1 SV=4	ITIH4	5945.22	1630.59	3537.1	725.047	199.598	6179.42	1913.54	468.061	11489.1	1929.07	8165.25	8953.49	13956.7	1346.8	14742.7	10132.7	11972.5	10796.4	16501.1	18400.9	4123.86	1669.19	7454.64	88.4449	6579.92	13814.9	4052.16	12044.2	22563.7	13375.4	1.68696	15	C	0.093811	0.4				0.463403	-0.25		ITIH4
Q86UX2	Inter-alpha-trypsin inhibitor heavy chain H5 OS=Homo sapiens OX=9606 GN=ITIH5 PE=2 SV=2	ITIH5			0.1	97.3327			0.1	24.7013	30.2045	0.1	1784.17	39.4972	117.615	0.1	75.08	96.8546	118.284	63.2894	132.058	51.2364	29.001	29.057	0.1	341.335	1351.75	66.4662	267.846	2.82696	0.1	125.766	1.86893	13	C	0.262238	0.2				0.6022	-0.178571		ITIH5
P03952	Plasma kallikrein OS=Homo sapiens OX=9606 GN=KLKB1 PE=1 SV=1	KLKB1			24.8507	88.5506	0.1	1086.78	0.1	1271.48	287.732	0.1	0.1	1354.56	415.646	972.682	575.94	2078.37	387.823	1629.53	68.9367	3339.5	333.14	685.338	0.1	189.148	0.1	420.433	161.768	392.221	0.1	280.964	0.12932	14	C	0.999695	-0.9			MTEX-down	0.120591	0.5		KLKB1
P01042	Kininogen-1 OS=Homo sapiens OX=9606 GN=KNG1 PE=1 SV=2	KNG1	1519.21	0.1	0.1	83.2493	0.1	272.962	0.1	387.6	974.041	82.7042	624.574	1884.49	2528.74	694.907	2145.9	2678.42	1446.88	1560.75	371.046	4243.32	976.026	791.642	178.674	0.1	165.923	616.396	527.263	361.404	726.569	859.979	0.844868	15	C	0.660614	-0.116667				0.396892	0.285714		KNG1
Q14974	Importin subunit beta-1 OS=Homo sapiens OX=9606 GN=KPNB1 PE=1 SV=2	KPNB1	0.1	59.1296	0.1	34.9536	0.1	10.3117							21.8151	0.1	19.5658	0.1	20.419	0.1	31.971	0.1	11.309	4.79785					64.8591	1.07837	848.192	0.1	>100	10	C	0.244354	0.216667				0.859684	-0.0714286		KPNB1
P04264	Keratin, type II cytoskeletal 1 OS=Homo sapiens OX=9606 GN=KRT1 PE=1 SV=6	KRT1	39742.7	26607.8	10577.6	64631.4	63880	27066.2	38671.5	146199	49302.9	14526.7	16286.4	10946.8	15644.7	90462.4	10696.4	13255.8	19143	10417.8	14019.9	9516.62	12691.3	42364.3	54517.3	26775.1	68178.4	17518.1	55195.1	27691.6	27329.3	20096.7	1.48778	15	C	0.339386	0.133333				0.0400932	0.642857	LOWER	KRT1
P13645	Keratin, type I cytoskeletal 10 OS=Homo sapiens OX=9606 GN=KRT10 PE=1 SV=6	KRT10	30194.8	51808.3	5604.37	76078.5	14072.7	36375.1	22948.8	104493	54710.4	13369.8	8457.16	6715.72	7907.16	85510.9	6526.29	9687.76	13561.5	7029.06	4528.12	6067.29	35228.5	7552.99	99182	21128.6	68170.9	2445.48	132518	11580.5	79975	4949.42	1.25931	15	C	0.319336	0.15				0.0540793	0.607143		KRT10
P13646	Keratin, type I cytoskeletal 13 OS=Homo sapiens OX=9606 GN=KRT13 PE=1 SV=4	KRT13	507.725	118869	0.1	7.56786			0.1	3.97638	40.2734	180.946			0.1	34.6941							0.1	25.4757	95.357	52.8793	0.1	12.2294	25.0983	3.41343	157.292	12.9531	0.0191811	10	C	0.924286	-0.416667				0.516868	0.214286		KRT13
P02533	Keratin, type I cytoskeletal 14 OS=Homo sapiens OX=9606 GN=KRT14 PE=1 SV=4	KRT14	553.873	64.0958	3595.19	1161.26	156.958	863.791	900.972	3286.43	1149.78	25.3539	965.616	499.838	441.894	5515.34	194.988	491.204	454.766	542.427	246.715	744.225	174.09	613.021	1001.12	1051.87	1802.84	894.814	457.317	628.687	1828.08	581.633	0.838391	15	C	0.511017	0				0.612587	0.178571		KRT14
P08779	Keratin, type I cytoskeletal 16 OS=Homo sapiens OX=9606 GN=KRT16 PE=1 SV=4	KRT16	13.4194	0.1	0.1	77.2069	0.1	60.893	0.1	631.908	119.067	0.1	0.1	35.4893	37.3652	669.411	0.1	25.0654	33.1089	58.424	0.1	111.154							52.2202	76.4005	0.1	503.193	<0,01	12	C	0.995819	-0.733333			MTEX-down	0.146561	0.464286		KRT16
Q04695	Keratin, type I cytoskeletal 17 OS=Homo sapiens OX=9606 GN=KRT17 PE=1 SV=2	KRT17			0.1	138.878	0.1	57.7107	0.1	303.884	309.221	0.1	0.1	12.4672	0.1	276.926					126.649	21.927							0.1	23.6131			<0,01	8	C	0.976044	-0.566667			MTEX-down	0.76039	0.107143		KRT17
P08727	Keratin, type I cytoskeletal 19 OS=Homo sapiens OX=9606 GN=KRT19 PE=1 SV=4	KRT19									116.087	0.1			17.2791	59.9959	0.1	8.68787			0.1	2.93152					0.1	25.0645			0.1	72.4992	0.0228112	6	B			0.814453	-0.3		0.844737	-0.0714286		KRT19
P35908	Keratin, type II cytoskeletal 2 epidermal OS=Homo sapiens OX=9606 GN=KRT2 PE=1 SV=2	KRT2	10765	7222.92	6376.83	26924.3	54391.1	12462.8	20139.8	42254.9	28431.5	3644.22	784.432	2603.02	3658.97	25734.1	2801.66	4759.9	5055.58	3620.76	3881.15	2857.7	4625.46	2528.52	6990.25	5578.42	27051.2	1326.69	10417.1	5676.48	19412.2	2047	1.39628	15	C	0.165131	0.3				0.00932401	0.785714	LOWER	KRT2
Q15323	Keratin, type I cuticular Ha1 OS=Homo sapiens OX=9606 GN=KRT31 PE=1 SV=3	KRT31	691.799	154418	129.115	0.1	988.157	121.984	1286.87	0.1	0.1	647.069					0.769252	1.07242			1.731	3.13673	4.95419	25.0931	14.6972	69.2339	131.325	0.1	45.4945	1.01914	1333.01	0.1	4.40899	12	C	0.401978	0.0833333				0.861697	0.0714286		KRT31
Q14525	Keratin, type I cuticular Ha3-II OS=Homo sapiens OX=9606 GN=KRT33B PE=1 SV=3	KRT33B	0.1	7459.09																													<0,01	1	B			0.5	-0.5	MTEX-down	0.349575	-0.142857		KRT33B
Q92764	Keratin, type I cuticular Ha5 OS=Homo sapiens OX=9606 GN=KRT35 PE=2 SV=5	KRT35	0.1	2874.24	42.6404	0.1			83.7685	0.1																							>100	3	B			0.5	0.167		0.116012	-0.357143		KRT35
O76013	Keratin, type I cuticular Ha6 OS=Homo sapiens OX=9606 GN=KRT36 PE=2 SV=1	KRT36	111.788	37591.4	0.1	505.538	209.662	7.78852	108.681	43.1593	27.9532	10.607	253.811	2.71866	208.343	10.7902	142.995	0.1	166.095	0.1	35.9882	2.21902			131.915	234.614	152.369	0.1	48.8593	0.1	429.648	14.0911	23.1139	14	C	0.093811	0.4				0.778866	-0.107143		KRT36
P13647	Keratin, type II cytoskeletal 5 OS=Homo sapiens OX=9606 GN=KRT5 PE=1 SV=3	KRT5	286.181	51688.1	23.6269	5273.87	121.717	15390.2	4.605	7374.03	5577.79	316.649	1083.55	7133.48	2667.2	9382.86	2649.1	6275.55	4825.22	7296.77	666.25	4874.63	4624.15	5951.33	0.1	2340.09	3854.11	4937.78	4424.41	4098.18	1810.93	8511.07	0.212774	15	C	0.998993	-0.833333			MTEX-down	0.866511	0.0714286		KRT5
P02538	Keratin, type II cytoskeletal 6A OS=Homo sapiens OX=9606 GN=KRT6A PE=1 SV=3	KRT6A					0.1	108.352	0.1	450.468	1045.95	0.1	0.1	136.455	193.148	1175.17	28.0394	78.6761	42.3587	183.142	75.6109	268.222	348.036	64.6568			0.1	17.8958	50.8791	369.194	0.1	409.998	0.151084	12	C	0.97937	-0.583333			MTEX-down	0.450291	0.25		KRT6A
P04259	Keratin, type II cytoskeletal 6B OS=Homo sapiens OX=9606 GN=KRT6B PE=1 SV=5	KRT6B	0.1	34.3283			0.1	38.5276	0.1	62.4313	105.8	0.1	0.1	13.4939	22.1573	126.867			26.9569	23.0785	0.1	53.9409							0.1	42.8825	0.1	410.264	<0,01	10	C	0.990967	-0.666667			MTEX-down	0.679988	-0.142857		KRT6B
Q14CN4	Keratin, type II cytoskeletal 72 OS=Homo sapiens OX=9606 GN=KRT72 PE=1 SV=2	KRT72	161.893	884.453	43.0963	66.5281	353.678	556.973	0.1	619.511	696.892	299.026			0.1	693.56					83.67	0.1							0.1	32.6779			0.409022	8	C	0.987213	-0.633333			MTEX-down	0.502264	-0.214286		KRT72
O95678	Keratin, type II cytoskeletal 75 OS=Homo sapiens OX=9606 GN=KRT75 PE=1 SV=2	KRT75	0.1	84154.5					0.1	12.4408																							<0,01	2	B			0.76025	-0.5	MTEX-down	0.922085	-0.0357143		KRT75
Q9NSB4	Keratin, type II cuticular Hb2 OS=Homo sapiens OX=9606 GN=KRT82 PE=3 SV=3	KRT82	0.1	18666.9	202.312	0.1			682.646	0.1	0.1	199.102											2.29283	0.1			0.1	2.50141	16.0346	2.54929	0.1	7.19528	3.16491	8	C	0.789398	-0.233333				0.427825	-0.25		KRT82
P78385	Keratin, type II cuticular Hb3 OS=Homo sapiens OX=9606 GN=KRT83 PE=1 SV=2	KRT83	450.937	176897	51.6702	852.775	0.1	15.2635	155.466	825.621	1.43008	1822.45	0.1	0.679399	36.3236	21.3992	8.45398	0.492816	11.0658	1.34019	19.6318	6.56454	61.5529	12.3429	138.923	1125.56	46.8115	16.6731	114.788	1.90842	1503.27	12.1613	1.69743	15	C	0.700256	-0.15				0.396892	0.285714		KRT83
P78386	Keratin, type II cuticular Hb5 OS=Homo sapiens OX=9606 GN=KRT85 PE=1 SV=1	KRT85	0.1	8388.01																													<0,01	1	B			0.5	-0.5	MTEX-down	0.349575	-0.142857		KRT85
A6NCN2	Putative keratin-87 protein OS=Homo sapiens OX=9606 GN=KRT87P PE=5 SV=4	KRT87P	16.9014	27688.8					20.7336	0.1																							>100	2	B			0.5	0.5		0.203551	-0.25		KRT87P
P35527	Keratin, type I cytoskeletal 9 OS=Homo sapiens OX=9606 GN=KRT9 PE=1 SV=3	KRT9	7436.05	9181.25	7048.11	51881.9	1456.23	11476	7264.4	115712	16628.1	5712.7	342.093	2741.63	4046.42	34714.6	2701.83	2947.17	5158.69	2371.46	1819.62	2135.28	5436.24	6943.6	15785.9	4916.54	50638	1188.05	19949.3	4965.8	27694.6	1781.57	0.852169	15	C	0.55481	-0.0333333				0.120591	0.5		KRT9
P25391	Laminin subunit alpha-1 OS=Homo sapiens OX=9606 GN=LAMA1 PE=1 SV=2	LAMA1	27.6828	195.724	50.2109	315.435	1290.58	362.147	122.939	20.8899	33997.6	49.453	1882.5	39.849	2755.08	485.392	2179.78	131.443	3722.44	1085.36	3240.55	159.618	577.707	16368.9	1862.42	29801.3	498.433	6407.13	11783.7	4141.61	0.1	5408.65	3.42967	15	C	0.359863	0.116667				0.0400932	-0.642857	HIGHER	LAMA1
P24043	Laminin subunit alpha-2 OS=Homo sapiens OX=9606 GN=LAMA2 PE=1 SV=4	LAMA2					0.1	12.5133							113.803	8.15717	88.6582	0.1	44.7382	7.28608	125.502	8.22264					0.1	9.09897					10.0457	6	B			0.5	-0.167		0.0223264	-0.642857	HIGHER	LAMA2
P07942	Laminin subunit beta-1 OS=Homo sapiens OX=9606 GN=LAMB1 PE=1 SV=2	LAMB1	0.1	57.7435	23.7504	138.065	0.1	119.39	0.1	11.1468	61.0984	45.5211	3769.66	94.4476	3251.32	153.58	2157.78	84.8648	4222.02	146.732	2525.16	46.0869	118.327	163.444	371.325	260.579	152.291	88.2808	253.852	15.0542	0.1	135.282	1.425	15	C	0.0602722	0.466667				0.0540793	-0.607143		LAMB1
P55268	Laminin subunit beta-2 OS=Homo sapiens OX=9606 GN=LAMB2 PE=1 SV=2	LAMB2																	110.204	0.1	71.459	0.1					654.538	0.1	262.131	0.1	282.821	0.1	>100	5	B			0.0368191	0.5	MTEX-UP	0.301389	0.285714		LAMB2
P11047	Laminin subunit gamma-1 OS=Homo sapiens OX=9606 GN=LAMC1 PE=1 SV=3	LAMC1			22.413	72.1128	0.1	68.3764	86.8611	20.6104	120.906	7.07425	0.1	374.727	1400.54	184.016	1299.6	89.5862	1902.41	278.241	1824.51	225.922	873.664	73.5265	708.365	69.6303	114.01	133.768	295.502	131.115	0.1	149.323	5.52586	14	C	0.0318604	0.55			MTEX-UP	0.280963	-0.357143		LAMC1
P13473	Lysosome-associated membrane glycoprotein 2 OS=Homo sapiens OX=9606 GN=LAMP2 PE=1 SV=2	LAMP2											0.1	6.81151	87.7306	0.1	49.979	12.8193	80.8254	8.58314	0.1	12.7057											3.89872	5	B			0.5	-0.167		0.679326	-0.125		LAMP2
P18428	Lipopolysaccharide-binding protein OS=Homo sapiens OX=9606 GN=LBP PE=1 SV=3	LBP	71.7404	1646.65	180.326	479.677	80.6745	127.733	0.1	30.1555	430.867	0.1	0.1	3289.85	337.501	4487.7	361.335	729.118	254.439	3412.72	600.832	396.787	312.023	57.9048	602.634	213.794	0.1	227.309	0.1	118.821	2298.45	215.162	0.375933	15	C	0.861572	-0.316667				0.189277	0.428571		LBP
P04180	Phosphatidylcholine-sterol acyltransferase OS=Homo sapiens OX=9606 GN=LCAT PE=1 SV=1	LCAT			169.799	0.1			0.1	20.053			0.1	963.93	485.271	0.1	628.513	560.907	511.866	919.894	308.067	373.937	2994.69	1666.18	3588.56	0.1	0.1	970.683	3567.13	297.646	0.1	1589.67	0.972189	12	C	0.44519	0.05				0.601222	0.178571		LCAT
Q13094	Lymphocyte cytosolic protein 2 OS=Homo sapiens OX=9606 GN=LCP2 PE=1 SV=1	LCP2			0.1	31.1981			41.7269	0.1					13.2015	0.1	14.6525	0.1	13.4686	0.1													>100	5	B			0.185547	0.3		0.16822	-0.375		LCP2
P00338	L-lactate dehydrogenase A chain OS=Homo sapiens OX=9606 GN=LDHA PE=1 SV=2	LDHA	0.1	39.1978	118.308	0.1	236.237	4.70072	147.318	0.1	35.316	0.1			388.859	0.1	516.235	0.1	736.442	3.8599	120.878	0.1	113.556	84.7357	4378.93	225.119	1349.24	12.37	1038.72	225.534	4401.62	94.6442	>100	14	C	0.000305176	0.916667			MTEX-UP	0.280963	0.357143		LDHA
P07195	L-lactate dehydrogenase B chain OS=Homo sapiens OX=9606 GN=LDHB PE=1 SV=2	LDHB			0.1	17.2216	0.1	54.5981	12.2525	0.1	145.296	0.1	0.1	35.8544	1282.1	42.9492	691.804	8.70558	1311.49	28.8427	1811.74	0.1			3772.24	2418.27	0.1	193.18	234.621	160.849	0.1	39.6187	1.55989	13	C	0.0844116	0.416667				0.117884	-0.5		LDHB
P01130	Low-density lipoprotein receptor OS=Homo sapiens OX=9606 GN=LDLR PE=1 SV=1	LDLR											0.1	1.66146	3.53281	0.1	3.60774	5.91727	0.1	3.19651													0.334942	4	B			0.5	-0.167		0.334348	0.25		LDLR
Q08380	Galectin-3-binding protein OS=Homo sapiens OX=9606 GN=LGALS3BP PE=1 SV=1	LGALS3BP	24402.1	88160.4	50683.4	13139.3	3095.92	30187.1	45054.1	31928.4	31954.6	91182.1	8575.01	40677.9	34164.9	27297.7	25763.4	18372.4	33423.1	47267.9	35973.2	19319.2	4997.82	7148.64	6973.37	7666.37	32390.4	43000.7	32339.4	37875.5	12540.3	34331.1	0.753253	15	C	0.896118	-0.366667				0.189277	-0.428571		LGALS3BP
P08519	Apolipoprotein(a) OS=Homo sapiens OX=9606 GN=LPA PE=1 SV=1	LPA	42778.8	5548.85	3294.7	3380.78	29114.6	4600.45	60363.4	3492.65	69999.7	46660	54723.7	33911.1	50106.6	112181	13147.3	11999.4	4712.51	36621.4	76260.8	18573	13708.6	496.3	75432.4	1618.95	89101.9	37816.4	3263.31	947.376	99989.5	13145.3	3.44458	15	C	0.0150757	0.633333			MTEX-UP	0.120591	0.5		LPA
P06858	Lipoprotein lipase OS=Homo sapiens OX=9606 GN=LPL PE=1 SV=1	LPL			0.1	84.2606	0.1	100.489	10.4706	200.818	195.441	0.1	878.324	23.7575	252.26	127.671	322.335	11.8943	417.075	14.0969	205.928	17.0128	136.746	284.218			174.598	0.1	43.5314	0.1			19.6021	12	C	0.093811	0.4				0.0921673	-0.535714		LPL
P02750	Leucine-rich alpha-2-glycoprotein OS=Homo sapiens OX=9606 GN=LRG1 PE=1 SV=2	LRG1					0.1	8.3033	0.1	494.024			0.1	11.5012	28.7806	0.1	30.6343	52.6431	7.21854	13.5214	0.1	128.763	0.1	67.1229	0.1	1098.72					776.152	0.1	0.0103691	10	C	0.98233	-0.6			MTEX-down	0.679988	0.142857		LRG1
Q07954	Prolow-density lipoprotein receptor-related protein 1 OS=Homo sapiens OX=9606 GN=LRP1 PE=1 SV=2	LRP1	6.74929	24.5979	215.931	140.066	75.3838	112.124	51.2491	169.301	507.807	30.8427	2415.28	354.576	1867.22	26.6715	1722.78	251.431	1508.63	358.475	2639.11	258.76	270.126	117.21	360.193	146.879	541.475	264.578	606.496	302.751	403.785	331.812	2.30464	15	C	0.000762939	0.866667			MTEX-UP	0.0540793	-0.607143		LRP1
Q9Y4Z0	U6 snRNA-associated Sm-like protein LSm4 OS=Homo sapiens OX=9606 GN=LSM4 PE=1 SV=1	LSM4	0.1	3647.16	0.1	2641.52	0.1	1803.75	0.1	1322.56	701.072	1198.22	0.1	153.439	152.9	75.9121	199.226	113.263	414.653	186.76	0.1	127.811	0.1	57.5934	616.17	0.1	0.1	31.0268	0.1	11.5347	0.1	20.42	<0,01	15	C	0.952698	-0.483333				0.955089	0.0357143		LSM4
Q14766	Latent-transforming growth factor beta-binding protein 1 OS=Homo sapiens OX=9606 GN=LTBP1 PE=1 SV=4	LTBP1					0.1	15.1635					0.1	24.8338	0.1	42.5615	0.1	47.8317	0.1	11.9949	0.1	56.9054	28.0388	0.1			0.1	31.6512	0.1	26.8155	0.1	29.9782	<0,01	10	C	0.998993	-0.833333			MTEX-down	0.516868	0.214286		LTBP1
P02788	Lactotransferrin OS=Homo sapiens OX=9606 GN=LTF PE=1 SV=6	LTF			0.1	135.397	0.1	461.668	0.1	44.3285	138.488	0.1	0.1	47.9557	702.365	87.3645	630.972	27.1417	902.469	58.2147	1284.07	6.00771			301.757	0.1			0.1	69.5038	715.009	0.1	11.771	12	C	0.114655	0.366667				0.383714	-0.285714		LTF
P51884	Lumican OS=Homo sapiens OX=9606 GN=LUM PE=1 SV=2	LUM	29.9793	0.1	23.1668	75.7057	0.1	86.3892	94.1652	131.152	660.489	35.7939	0.1	101.728	5669.16	48.316	6123.34	158.928	7349.47	55.4014	6140.57	155.707	201.194	56.2319			0.1	51.903	1666.93	25.6466	0.1	228.67	11.0152	14	C	0.0844116	0.416667				0.189277	-0.428571		LUM
P61626	Lysozyme C OS=Homo sapiens OX=9606 GN=LYZ PE=1 SV=1	LYZ			0.1	26.1288	0.1	114.735	0.1	181.725	189.709	0.1			0.1	47.9035			0.1	11.9252			125.59	0.1									<0,01	7	B			0.775154	-0.214		0.379581	0.267857		LYZ
Q9Y250	Leucine zipper putative tumor suppressor 1 OS=Homo sapiens OX=9606 GN=LZTS1 PE=1 SV=3	LZTS1	155.327	1172.1			89.8194	0.1	31.3887	0.1	0.1	4207.33																					>100	4	B			0.5	0.167		0.940803	0.0357143		LZTS1
Q7Z304	MAM domain-containing protein 2 OS=Homo sapiens OX=9606 GN=MAMDC2 PE=2 SV=3	MAMDC2			0.1	105.63	0.1	80.9446							31.4467	0.1	30.5811	0.1	48.6472	0.1	59.3391	0.1											>100	6	B			0.341546	0.167		0.133247	-0.428571		MAMDC2
P48740	Mannan-binding lectin serine protease 1 OS=Homo sapiens OX=9606 GN=MASP1 PE=1 SV=3	MASP1	1010.75	257.929	0.1	11.5187	0.1	628.378	0.1	203.484	881.087	0.1	586.589	347.817	699.641	56.8702	879.754	526.93	463.264	521.968	522.965	322.865	360.036	145.438	166.949	0.1	0.1	287.6	150.667	260.02	0.1	475.705	1.61976	15	C	0.194702	0.266667				0.151981	-0.464286		MASP1
O00187	Mannan-binding lectin serine protease 2 OS=Homo sapiens OX=9606 GN=MASP2 PE=1 SV=4	MASP2	0.1	10.5375	44.3241	27.2538	0.1	144.449	28.3819	0.1	29.0501	9.4789	583.591	285.63	203.299	1003.58	161.583	100.074	146.429	525.333	144.645	154.388	65.7879	932.586			0.1	411.435	73.8064	278.301	223.023	278.447	0.539845	14	C	0.932312	-0.433333				0.0721057	-0.571429		MASP2
Q00266	S-adenosylmethionine synthase isoform type-1 OS=Homo sapiens OX=9606 GN=MAT1A PE=1 SV=2	MAT1A													98.2797	0.1	84.3366	0.1	101.757	0.1	28.0121	0.1											>100	4	B			0.0668072	0.5		0.0449578	-0.5	HIGHER	MAT1A
P31153	S-adenosylmethionine synthase isoform type-2 OS=Homo sapiens OX=9606 GN=MAT2A PE=1 SV=1	MAT2A											0.1	8.93251	50.1065	0.1	40.6634	7.10535	70.7199	0.1	72.8099	0.1											>100	5	B			0.308538	0.25		0.16822	-0.375		MAT2A
P11226	Mannose-binding protein C OS=Homo sapiens OX=9606 GN=MBL2 PE=1 SV=2	MBL2	19.7921	0.1	0.1	227.569	58.8324	2289.31	53.6965	394.538	464.533	0.1	989.736	508.301	559.95	1134.73	1929.6	1508.96	317.251	393.231	158.15	2535.5	889.934	517.108	0.1	2734.38	896.108	191.028	329.758	110.446	1109.75	295.081	1.27876	15	C	0.576538	-0.05				0.694328	0.142857		MBL2
P43121	Cell surface glycoprotein MUC18 OS=Homo sapiens OX=9606 GN=MCAM PE=1 SV=2	MCAM	24.3774	0.1	28.4174	20.2156	0.1	12.2765	0.1	11.3126	499.322	0.1			91.3105	18.4127	61.3657	0.1	99.4501	0.1	69.4959	7.3185	23.0613	0.1			0.1	14.9488	74.4664	0.1			>100	12	C	0.0206299	0.6			MTEX-UP	0.146561	-0.464286		MCAM
Q9BUN1	Protein MENT OS=Homo sapiens OX=9606 GN=MENT PE=2 SV=1	MENT	46.3357	0.1	210.652	13.9284			108.884	0.1	8.24306	0.1	0.1	5.06938	2.89615	0.1	2.15294	5.62672	3.61379	5.60081	0.1	2.7844											15.1239	9	C	0.44519	0.05				0.857714	0.0714286		MENT
Q16819	Meprin A subunit alpha OS=Homo sapiens OX=9606 GN=MEP1A PE=1 SV=2	MEP1A							0.1	12.5001	49.4789	4.8326	0.1	10.878	97.0634	10.3737	111.332	19.0716	122.168	0.1	186.038	0.1	34.5444	0.1					0.1	28.2595	860.023	0.1	9.79764	10	C	0.093811	0.4				0.443657	-0.25		MEP1A
Q08431	Lactadherin OS=Homo sapiens OX=9606 GN=MFGE8 PE=1 SV=3	MFGE8	0.1	21.59	27.1622	129.676	0.1	131.797	9.21165	104.721	200.144	0.1	3112.31	142.586	3768.33	62.1223	3362.57	15.2129	7038.38	116.605	6207.13	328.561	226.943	153.076	252.789	697.078	0.1	79.4508	379.799	124.723	0.1	74.8711	1.48255	15	C	0.093811	0.4				0.0540793	-0.607143		MFGE8
Q13201	Multimerin-1 OS=Homo sapiens OX=9606 GN=MMRN1 PE=1 SV=3	MMRN1	154.61	0.1	4882.54	371.37	2517.83	85.4348	3206.06	76.6904	540.352	7.16056	0.1	474.694	415.647	1251.48	228.126	69.0476	289.24	491.288	294.444	72.1408	315.346	153.995	402.804	0.1	0.1	63.9773	1078.78	73.3884	0.1	23.0179	4.08151	15	C	0.041626	0.516667			MTEX-UP	0.866511	0.0714286		MMRN1
P26038	Moesin OS=Homo sapiens OX=9606 GN=MSN PE=1 SV=3	MSN	123.245	13.93	1642.95	194.076	52.4413	752.345	4968.25	655.159	4946.87	1407.44	2392.2	2137.81	4123.93	1649.31	3046.12	1656.29	5582.55	2301.88	6077.22	1097.14	380.584	53.2767	905.087	0.1	107.79	842.97	954.617	1265.23	1619.41	534.781	3.02817	15	C	0.00335693	0.766667			MTEX-UP	0.0021756	-0.892857	HIGHER	MSN
P55157	Microsomal triglyceride transfer protein large subunit OS=Homo sapiens OX=9606 GN=MTTP PE=1 SV=1	MTTP							6.46293	72.0669	30.4702	0.1	0.1	95.1572	76.2006	12.6677	84.1552	107.367	74.1758	112.31	90.991	61.1551	43.6387	0.1			0.1	126.548	151.741	146.563			0.90957	10	C	0.789398	-0.233333				0.859684	0.0714286		MTTP
P15941	Mucin-1 OS=Homo sapiens OX=9606 GN=MUC1 PE=1 SV=3	MUC1			0.1	19.0108							0.1	41.4289	53.1525	37.3007	73.2131	32.2491	42.3547	65.4795	0.1	9.73813	124.926	0.1	0.1	81.6891	164.249	52.1447	40.0829	45.9134	0.1	39.5317	0.646839	11	C	0.772858	-0.216667				0.770335	0.107143		MUC1
Q02817	Mucin-2 OS=Homo sapiens OX=9606 GN=MUC2 PE=1 SV=2	MUC2			0.1	118.882	0.1	226.528	0.1	393.228	0.1	5.39958	0.1	14.9059	126.338	0.1	37.7127	0.1	13.4534	13.9356			15.4179	0.1					0.1	3.89788			0.0220875	10	C	0.932312	-0.433333				0.595883	0.178571		MUC2
Q9HC84	Mucin-5B OS=Homo sapiens OX=9606 GN=MUC5B PE=1 SV=3	MUC5B					0.1	17.9741	0.1	28.8579	6.17166	0.1	0.1	407.627	78.0571	355.517	43.7829	72.2825	42.996	418.739							0.1	71.8846	197.705	286.826	0.1	109.292	0.0541216	10	C	0.999695	-0.9			MTEX-down	0.679988	0.142857		MUC5B
Q96S97	Myeloid-associated differentiation marker OS=Homo sapiens OX=9606 GN=MYADM PE=1 SV=2	MYADM											0.1	24.7718	47.5292	11.2328	8.70893	11.5732	19.5985	43.1158							0.1	67.8193	0.1	67.7666			0.229295	6	B			0.875893	-0.5	MTEX-down	0.744125	-0.107143		MYADM
P35579	Myosin-9 OS=Homo sapiens OX=9606 GN=MYH9 PE=1 SV=4	MYH9	4295.74	446.617	4006.83	371.194	1404.41	767.775	6133.17	523.965	965.38	26.6156	7119	1018.02	5604.52	1217.13	4116.72	607.477	5850.83	1330.22	10061.6	308.968	5454.66	518.616	1136.42	2900.29	3725.2	3798.63	10685.1	1782.9	6532.44	440.749	6.993	15	C	0.000305176	0.916667			MTEX-UP	0.463403	-0.25		MYH9
P60660	Myosin light polypeptide 6 OS=Homo sapiens OX=9606 GN=MYL6 PE=1 SV=2	MYL6			0.1	17.62	0.1	30.7952	0.1	51.5474	41.3879	0.1	0.1	83.3099	128.329	340.559	76.2508	32.945	199.081	66.8408	265.904	0.1	53.2423	0.1			0.1	40.3829	0.1	135.909	0.1	62.2577	<0,01	13	C	0.737762	-0.183333				0.6022	-0.178571		MYL6
P24844	Myosin regulatory light polypeptide 9 OS=Homo sapiens OX=9606 GN=MYL9 PE=1 SV=4	MYL9											0.1	4.22862							91.3394	8.98898											5.09246	2	B			0.5	-0.5	MTEX-down	1	0		MYL9
P55209	Nucleosome assembly protein 1-like 1 OS=Homo sapiens OX=9606 GN=NAP1L1 PE=1 SV=1	NAP1L1							0.1	356.694			0.1	3.92593	22.1293	0.1	43.0673	24.3092	23.8623	7.4803	66.958	61.393					0.1	79.5002	0.1	36.7269	0.1	43.0949	0.0254717	9	C	0.896118	-0.366667				0.135166	-0.464286		NAP1L1
Q96PU5	E3 ubiquitin-protein ligase NEDD4-like OS=Homo sapiens OX=9606 GN=NEDD4L PE=1 SV=2	NEDD4L					0.1	9.7545			9.01167	0.1	0.1	4.52069	41.5611	0.1	22.5138	6.32592	58.5277	6.18702	14.7763	0.1											9.45977	7	B			0.5	0.1		0.0517	-0.571429		NEDD4L
P14543	Nidogen-1 OS=Homo sapiens OX=9606 GN=NID1 PE=1 SV=3	NID1					0.1	44.7683	10.4858	11.079	60.1894	0.1	0.1	14.8488	251.852	133.394	280.719	93.3425	241.599	60.6707	398.886	69.7697	0.1	97.7898	0.1	151.776	0.1	44.7212	65.1336	133.505	0.1	43.0852	0.487875	13	C	0.488983	0.0166667				0.00378224	-0.910714	HIGHER	NID1
P15531	Nucleoside diphosphate kinase A OS=Homo sapiens OX=9606 GN=NME1 PE=1 SV=1	NME1									830.648	0.1			36.8143	0.1	39.2034	0.1	70.2829	45.5476	157.735	0.1	0.1	219.713			0.1	200.278	251.753	53.7891	0.1	220.367	4.68037	9	C	0.511017	0				0.0558293	-0.589286		NME1
Q04721	Neurogenic locus notch homolog protein 2 OS=Homo sapiens OX=9606 GN=NOTCH2 PE=1 SV=3	NOTCH2					0.1	11.3197			15581	0.1			8267.98	78.1832	8029.11	0.1	16210.7	0.1	23479.7	9.91487	31938.2	115.398	50787.5	0.1	1085.53	0.1	1561.66	23.482	816.151	0.1	>100	11	C	0.00418091	0.75			MTEX-UP	0.907038	-0.0535714		NOTCH2
P06748	Nucleophosmin OS=Homo sapiens OX=9606 GN=NPM1 PE=1 SV=2	NPM1									15.1808	0.1									58.0706	0.1											>100	2	B			0.23975	0.5		0.203551	-0.25		NPM1
P51843	Nuclear receptor subfamily 0 group B member 1 OS=Homo sapiens OX=9606 GN=NR0B1 PE=1 SV=2	NR0B1			0.1	1413.27	0.1	7924.62	0.1	1981.32	0.699393	0.1			0.1	209.066			1.54695	0.1	0.1	0.653546	4293.22	10641.7	335.173	9784.51	22121.8	10132.9	6135.56	17816	10852.7	4567.36	0.248698	12	C	0.915588	-0.4				0.450291	-0.25		NR0B1
Q02818	Nucleobindin-1 OS=Homo sapiens OX=9606 GN=NUCB1 PE=1 SV=4	NUCB1			15.2178	4918.12	0.1	2273.49	0.1	3609.73	27652.1	0.1	793.389	1104.54	870.428	845.103	1251.66	602.174	1678.86	1023.46	140.373	1115.33	1367.89	1837.45	0.1	91.2599	0.1	580.068	480.669	402.813	320.438	428.528	0.731373	14	C	0.885345	-0.35				0.778866	-0.107143		NUCB1
Q8NFP7	Diphosphoinositol polyphosphate phosphohydrolase 3-alpha OS=Homo sapiens OX=9606 GN=NUDT10 PE=1 SV=1	NUDT10	31.5214	0.1			0.1	10.6085	1266.94	28.9869	29.2521	219.707																					21.9203	4	B			0.5	0		1	0		NUDT10
P20774	Mimecan OS=Homo sapiens OX=9606 GN=OGN PE=1 SV=1	OGN					0.1	8.48585	0.1	7.71272	36.9421	0.1			278.448	0.1	286.685	13.2852	348.677	2.31706	305.354	4.59286	0.1	127.852			0.1	35.5976	0.1	10.4503	0.1	39.4429	0.0129656	11	C	0.44519	0.05				0.00606569	-0.857143	HIGHER	OGN
Q8WWZ8	Oncoprotein-induced transcript 3 protein OS=Homo sapiens OX=9606 GN=OIT3 PE=1 SV=2	OIT3			0.1	16.9458	0.1	290.602	32.2068	107.469	184.496	0.1	0.1	396.815	438.177	161.338	357.24	330.158	432.094	383.27	440.802	179.866	154.645	622.256	116.91	180.607	363.07	130.082	191.264	325.167	4260.51	90.9654	0.864674	14	C	0.511017	0				0.463403	-0.25		OIT3
Q9NRN5	Olfactomedin-like protein 3 OS=Homo sapiens OX=9606 GN=OLFML3 PE=2 SV=1	OLFML3													50.3482	0.1	21.3073	0.1	33.7272	0.1	143.38	7.30094					0.1	15.0868			0.1	15.7011	>100	6	B			0.5	0.1		0.0223264	-0.642857	HIGHER	OLFML3
P02763	Alpha-1-acid glycoprotein 1 OS=Homo sapiens OX=9606 GN=ORM1 PE=1 SV=1	ORM1	7.03608	59.7244			0.1	344.428	0.1	129.983	81.4449	0.1	0.1	1141.95	1132.04	888.546	3108.87	2411.4	1315.29	920.165	438.176	4779.59	2338.03	3033.4	0.1	2813.28	235.914	705.226	165.695	691.73	0.1	516.102	0.178673	14	C	0.972321	-0.55			MTEX-down	0.120591	-0.5		ORM1
P19652	Alpha-1-acid glycoprotein 2 OS=Homo sapiens OX=9606 GN=ORM2 PE=1 SV=2	ORM2			0.1	24.4267	0.1	24.7868	0.1	9.10768	39.4377	0.1	1925.07	1122.64	1112.96	97.5251	1754.5	1743.83	1079.1	872.819	92.9045	2889.37	177.187	25.7636			0.1	235.927	35.0281	551.105	0.1	576.555	0.0635597	13	C	0.619232	-0.0833333				0.147649	-0.464286		ORM2
Q6IE36	Ovostatin homolog 2 OS=Homo sapiens OX=9606 GN=OVOS2 PE=2 SV=2	OVOS2	0.1	182.375	193.766	0.1	0.1	33.2555	124.226	0.1	0.1	19.2756																					<0,01	5	B			0.5	-0.1		0.16822	-0.375		OVOS2
P07237	Protein disulfide-isomerase OS=Homo sapiens OX=9606 GN=P4HB PE=1 SV=3	P4HB			0.1	184.124	0.1	621.378	0.1	110.849	130.042	5.58762	726.99	636.808	683.24	947.472	1237.83	1094.32	1053.81	636.59	897.13	1608.85	759.247	4545.62	676.624	79.1132	0.1	1732.41	400.036	1161.47	0.1	891.853	0.451022	14	C	0.96814	-0.533333			MTEX-down	0.0938617	-0.535714		P4HB
Q9UKS6	Protein kinase C and casein kinase substrate in neurons protein 3 OS=Homo sapiens OX=9606 GN=PACSIN3 PE=1 SV=2	PACSIN3					0.1	62.7288					0.1	10.6479	0.1	36.6605	0.1	11.2164	38.7032	0.1	0.1	19.7592	0.1	87.8079									<0,01	7	B			0.934715	-0.357		1	-0.0178571		PACSIN3
Q9HBI1	Beta-parvin OS=Homo sapiens OX=9606 GN=PARVB PE=1 SV=1	PARVB	14.0919	0.1	12.0198	0.1							0.1	36.1782	220.154	55.8061	46.0395	17.6446	154.634	34.5363	0.1	15.4763	38.8891	34.5139			0.1	104.124	33.2559	70.2068	0.1	90.5517	1.12677	11	C	0.598022	-0.0666667				0.144377	-0.464286		PARVB
Q9UN70	Protocadherin gamma-C3 OS=Homo sapiens OX=9606 GN=PCDHGC3 PE=1 SV=1	PCDHGC3									250.57	0.1	0.1	269.728					0.1	291.437	53.2123	27.5418	53.5873	0.1					45.5392	0.1	678.976	0.1	>100	7	B			0.341546	0.167		0.233073	0.357143		PCDHGC3
P22061	Protein-L-isoaspartate(D-aspartate) O-methyltransferase OS=Homo sapiens OX=9606 GN=PCMT1 PE=1 SV=4	PCMT1					0.1	10.2035													57.2134	0.1					564.838	0.1					>100	3	B			0.5	0.167		0.740727	-0.0892857		PCMT1
Q9UHG3	Prenylcysteine oxidase 1 OS=Homo sapiens OX=9606 GN=PCYOX1 PE=1 SV=3	PCYOX1	24.7651	0.1			0.1	231.831	0.1	16.7508	568.684	0.1	0.1	2957.35	988.703	2193.48	1152.7	3128.12	1034.75	3132.18	109.311	1047.74	109.199	22.4211	154.752	966.957	393.806	1088.74	442.074	1637.96	0.1	332.363	0.300127	14	C	0.997314	-0.766667			MTEX-down	0.280963	0.357143		PCYOX1
O75340	Programmed cell death protein 6 OS=Homo sapiens OX=9606 GN=PDCD6 PE=1 SV=1	PDCD6													47.05	22.0552	30.0895	0.1	64.6476	0.1	194.258	12.6733					0.1	11.0387	0.1	19.7266			8.73067	6	B			0.5	0		0.0223264	-0.642857	HIGHER	PDCD6
Q8WUM4	Programmed cell death 6-interacting protein OS=Homo sapiens OX=9606 GN=PDCD6IP PE=1 SV=1	PDCD6IP	135.727	53.7752	793.382	55.9106	43.7697	181.067	528.578	86.7111	538.158	48.9802	2735.23	57.9425	1725.96	87.4272	1504.39	53.6868	3227.58	74.1373	2064.58	38.3798	271.949	18.2203	438.676	0.1	320.397	129.917	200.773	113.879	433.807	78.7483	14.1902	15	C	0.000152588	0.95			MTEX-UP	0.0003108	-1	HIGHER	PDCD6IP
P30086	Phosphatidylethanolamine-binding protein 1 OS=Homo sapiens OX=9606 GN=PEBP1 PE=1 SV=3	PEBP1													182.95	0.1	127.089	0.1	254.053	5.68064					0.1	3640.32	473.71	0.1					>100	5	B			0.308538	0.25		0.334764	-0.267857		PEBP1
P16284	Platelet endothelial cell adhesion molecule OS=Homo sapiens OX=9606 GN=PECAM1 PE=1 SV=2	PECAM1									9.14195	0.1	0.1	33.6362	29.6522	0.1	0.1	6.42886	0.1	53.8986							0.1	97.8899	0.1	89.8337			<0,01	7	B			0.775154	-0.214		0.530253	-0.196429		PECAM1
P12955	Xaa-Pro dipeptidase OS=Homo sapiens OX=9606 GN=PEPD PE=1 SV=3	PEPD													32.1122	0.1	26.1722	0.1	36.8212	0.1													>100	3	B			0.124107	0.5		0.0980348	-0.375		PEPD
P10720	Platelet factor 4 variant OS=Homo sapiens OX=9606 GN=PF4V1 PE=1 SV=1	PF4V1	19570.3	32149.4	5998.26	20829	9567.37	10068.9	12285.7	15832.4	4307.83	11077.5	0.1	86.0116	174.767	41.4595	60.099	31.8801	99.0699	123.165	53.9192	24.0988	122.62	69.9342	436.612	306.531	655.231	276.807	43.6487	407.348	4115.09	4.93997	0.950188	15	C	0.834869	-0.283333				0.335664	0.321429		PF4V1
P07737	Profilin-1 OS=Homo sapiens OX=9606 GN=PFN1 PE=1 SV=2	PFN1	0.1	17.6395	81.403	0.1	0.1	418.206	0.1	169.279	473.742	0.1	1376.09	52.4756	1296.43	8.03791	615.204	54.7959	1677.05	77.6673	1853.78	0.1	109.6	0.1	144.745	0.1	0.1	456.002	266.382	802.822	0.1	63.854	21.5927	15	C	0.0757141	0.433333				0.00932401	-0.785714	HIGHER	PFN1
Q8N0Y7	Probable phosphoglycerate mutase 4 OS=Homo sapiens OX=9606 GN=PGAM4 PE=3 SV=1	PGAM4													126.173	0.1	65.3673	0.1	79.7919	0.1	105.073	0.1											>100	4	B			0.0668072	0.5		0.0449578	-0.5	HIGHER	PGAM4
P52209	6-phosphogluconate dehydrogenase, decarboxylating OS=Homo sapiens OX=9606 GN=PGD PE=1 SV=3	PGD	30.5536	0.1							18.4908	0.1	0.1	68.8001	118.797	0.1	81.3715	0.1	94.1182	0.1									80.1557	0.1			>100	7	B			0.065285	0.357		0.530253	-0.196429		PGD
P00558	Phosphoglycerate kinase 1 OS=Homo sapiens OX=9606 GN=PGK1 PE=1 SV=3	PGK1	22.3985	0.1			76.5263	0.1	36.4623	0.1	971.88	0.1	0.1	6.01979	564.021	0.1	440.317	0.1	645.971	13.0061	938.537	5.62344	23.9771	11.1433			0.1	28.7539	87.5891	33.3681	1056.3	0.1	>100	13	C	0.00213623	0.8			MTEX-UP	0.354109	-0.303571		PGK1
Q96PD5	N-acetylmuramoyl-L-alanine amidase OS=Homo sapiens OX=9606 GN=PGLYRP2 PE=1 SV=1	PGLYRP2	22.1425	0.1							338.512	0.1	0.1	78.375	68.107	37.3472	61.5393	68.8358	64.9878	56.3855	9.79336	46.7534	34.2002	0.1					0.1	12.688			1.15256	9	C	0.598022	-0.0666667				0.765087	0.107143		PGLYRP2
P36871	Phosphoglucomutase-1 OS=Homo sapiens OX=9606 GN=PGM1 PE=1 SV=3	PGM1					0.1	43.8389							81.895	16.8485	28.4291	0.1	79.6549	0.1			0.1	21.7312									4.86068	5	B			0.5	0		0.0387418	-0.553571	HIGHER	PGM1
O43175	D-3-phosphoglycerate dehydrogenase OS=Homo sapiens OX=9606 GN=PHGDH PE=1 SV=4	PHGDH									36.4522	0.1			21.3302	0.1	17.1085	0.1	25.1246	0.1	141.633	0.1			2139.67	0.1	163.148	0.1			1238.21	0.1	>100	8	C	0.036499	0.533333			MTEX-UP	0.854813	0.0714286		PHGDH
Q86SQ0	Pleckstrin homology-like domain family B member 2 OS=Homo sapiens OX=9606 GN=PHLDB2 PE=1 SV=2	PHLDB2			0.1	543.35	0.1	2959.69	0.1	646.83	858.479	0.1	0.1	1744.59	1319.84	1755.65	2140.67	202.122	1155	1107.2	0.1	341.218	1669.39	708.834			206.169	767.545	3092.08	602.612	0.1	787.87	0.268608	13	C	0.700256	-0.15				1	0		PHLDB2
P01833	Polymeric immunoglobulin receptor OS=Homo sapiens OX=9606 GN=PIGR PE=1 SV=4	PIGR	384.626	1313.04	331.47	310.942	0.1	5491.03	0.1	582.087	1701.95	55.7239	0.1	531.651	526.534	1053.92	913.381	582.677	1015	553.274	22.6572	705.268	480.496	420.261	0.1	180.411	422.791	821.169	447.148	1004.74	1532.28	2657.34	0.499596	15	C	0.972321	-0.55			MTEX-down	0.151981	-0.464286		PIGR
O00625	Pirin OS=Homo sapiens OX=9606 GN=PIR PE=1 SV=1	PIR													13.3972	0.1					79.1959	0.1											>100	2	B			0.23975	0.5		0.203551	-0.25		PIR
P14618	Pyruvate kinase PKM OS=Homo sapiens OX=9606 GN=PKM PE=1 SV=4	PKM			0.1	19.7326	35.6566	418.747	0.1	39.766	173.265	0.1	0.1	264.538	2512.5	134.114	1822.14	93.9932	2794.67	372.047	1985.84	69.6368	216.47	15.6274	1329.51	0.1	93.6231	222.539	1328.42	541.801	0.1	23.0127	4.98173	14	C	0.0602722	0.466667				0.280963	-0.357143		PKM
Q13093	Platelet-activating factor acetylhydrolase OS=Homo sapiens OX=9606 GN=PLA2G7 PE=1 SV=1	PLA2G7	0.1	28.5543	0.1	5.79508	0.1	13.5023	0.1	16.3198	320.642	0.1	0.1	172.388	229.468	40.4662	199.917	141.208	221.646	184.507	116.871	111.404					0.1	81.4283	82.414	45.3368	0.1	55.3254	0.017256	13	C	0.511017	0				0.147649	-0.464286		PLA2G7
Q15149	Plectin OS=Homo sapiens OX=9606 GN=PLEC PE=1 SV=3	PLEC	0.1	1040.11																													<0,01	1	B			0.5	-0.5	MTEX-down	0.349575	-0.142857		PLEC
P08567	Pleckstrin OS=Homo sapiens OX=9606 GN=PLEK PE=1 SV=3	PLEK					78.606	9.71544	63.673	0.1	22.9043	0.1	0.1	18.0845	205.674	0.1	150.614	0.838369	233.384	47.003	407.943	2.69511											>100	8	C	0.093811	0.4				0.0769241	-0.535714		PLEK
P00747	Plasminogen OS=Homo sapiens OX=9606 GN=PLG PE=1 SV=2	PLG			0.1	168.919	0.1	334.349	0.1	4.31385	365.555	0.1	0.1	609.992	414.186	83.2362	816.668	1006.64	230.064	476.472	1265.52	2174.83	723.953	1235.85	0.1	2089.29	368.534	386.121	548.869	223.278	1770.58	251.046	0.583842	14	C	0.885345	-0.35				0.955089	0.0357143		PLG
O00444	Serine/threonine-protein kinase PLK4 OS=Homo sapiens OX=9606 GN=PLK4 PE=1 SV=3	PLK4			0.1	21.9794	0.1	288.331	0.1	35.6651	1415.86	0.1					0.1	8.03715	0.1	6.93708							0.1	19.2616	76.2307	58.4676			<0,01	8	C	0.97937	-0.583333			MTEX-down	0.76039	0.107143		PLK4
Q02809	Procollagen-lysine,2-oxoglutarate 5-dioxygenase 1 OS=Homo sapiens OX=9606 GN=PLOD1 PE=1 SV=2	PLOD1			26.715	0.1									51.4844	0.1	64.2163	0.1	57.4216	0.1	42.6874	0.1											>100	5	B			0.0368191	0.5	MTEX-UP	0.0191546	-0.625	HIGHER	PLOD1
P60201	Myelin proteolipid protein OS=Homo sapiens OX=9606 GN=PLP1 PE=1 SV=2	PLP1					0.1	79.0208							63.8787	20.7168	62.3778	0.1	122.471	0.1	0.1	12.7255					0.1	24.5987			0.1	12.0394	<0,01	7	B			0.658454	-0.167		0.0687438	-0.535714		PLP1
O15162	Phospholipid scramblase 1 OS=Homo sapiens OX=9606 GN=PLSCR1 PE=1 SV=1	PLSCR1											305.728	0.1	0.1	2.17948			13.8619	0.1													>100	3	B			0.5	0.167		0.619657	-0.125		PLSCR1
P55058	Phospholipid transfer protein OS=Homo sapiens OX=9606 GN=PLTP PE=1 SV=1	PLTP							18.9925	0.1			0.1	48.0735	28.3935	7.50142	39.3538	30.9496	21.3331	34.3497	0.1	22.5969					0.1	10.5659	0.1	5.06162	0.1	11.4722	0.0197565	9	C	0.939728	-0.45				0.765087	-0.107143		PLTP
O15305	Phosphomannomutase 2 OS=Homo sapiens OX=9606 GN=PMM2 PE=1 SV=1	PMM2			23.506	0.1					16.0656	0.1					18.4424	0.1	22.6174	0.1	32.503	0.1					143.511	0.1	39.2438	0.1			>100	7	B			0.0116711	0.5	MTEX-UP	0.6156	-0.160714		PMM2
O00592	Podocalyxin OS=Homo sapiens OX=9606 GN=PODXL PE=1 SV=2	PODXL					0.1	38.8072			811.438	0.1	0.1	23.3578	71.9255	101.945	0.1	32.203	7.71109	20.7392	0.1	7.21954					0.1	21.6835	92.3694	0.1	0.1	24.8449	<0,01	10	C	0.963501	-0.516667			MTEX-down	0.859684	0.0714286		PODXL
Q9NZ53	Podocalyxin-like protein 2 OS=Homo sapiens OX=9606 GN=PODXL2 PE=1 SV=1	PODXL2													15.5193	0.1	13.0511	0.1	28.6511	0.1	9.3686	0.1											>100	4	B			0.0668072	0.5		0.0449578	-0.5	HIGHER	PODXL2
P27169	Serum paraoxonase/arylesterase 1 OS=Homo sapiens OX=9606 GN=PON1 PE=1 SV=3	PON1	1809.1	97.9928	836.046	0.1	1094.9	66.5326	714.951	0.1	222.005	566.24	894.796	3963.52	729.498	2282.23	789.948	2895.78	730.355	2813.97	237.546	2302.7	389.423	32.3121			129.469	319.471	168.504	147.665	224.321	111.892	0.773194	14	C	0.789398	-0.233333				0.0400932	0.642857	LOWER	PON1
Q15166	Serum paraoxonase/lactonase 3 OS=Homo sapiens OX=9606 GN=PON3 PE=1 SV=3	PON3											0.1	25.144	14.3525	0.1	13.1588	21.2074	8.92856	14.2865	35.6146	42.189	25.7402	0.1	135.621	0.1					0.1	9.15637	0.734566	8	C	0.861572	-0.316667				0.20024	0.392857		PON3
Q15063	Periostin OS=Homo sapiens OX=9606 GN=POSTN PE=1 SV=2	POSTN					0.1	13.1778	0.1	15.1775	23.4743	0.1	0.1	8.92964	350.023	19.253	92.0566	109.894	98.3251	73.6176	199.418	95.3924	138.745	0.1	0.1	345.872	0.1	66.1828	0.1	154.105	0.1	108.077	0.0111987	13	C	0.700256	-0.15				0.0823052	-0.553571		POSTN
P62937	Peptidyl-prolyl cis-trans isomerase A OS=Homo sapiens OX=9606 GN=PPIA PE=1 SV=2	PPIA	0.1	38.4619	39.937	24.7266			12.6489	140.855	9.43124	25.7986	1875.9	50.4181	961.985	13.2089	546.707	77.4998	1022.36	60.8112	1731.99	139.531			216.625	0.1	0.1	181.624	45.1117	419.578	0.1	15.8077	1.61514	13	C	0.179565	0.283333				0.0426581	-0.642857	HIGHER	PPIA
P62714	Serine/threonine-protein phosphatase 2A catalytic subunit beta isoform OS=Homo sapiens OX=9606 GN=PPP2CB PE=1 SV=1	PPP2CB							0.1	16.4062	48.046	0.1					21.4256	30.0851			47.6124	0.1			175.656	0.1							>100	5	B			0.308538	0.25		0.629606	0.142857		PPP2CB
P30153	Serine/threonine-protein phosphatase 2A 65 kDa regulatory subunit A alpha isoform OS=Homo sapiens OX=9606 GN=PPP2R1A PE=1 SV=4	PPP2R1A	51.3093	24.2998	233.131	31.9374	0.1	7.29023	0.1	16.0537	12.5642	5.46515	0.1	1.99933	59.5209	0.1	51.0696	0.1	41.9303	0.1	55.7635	0.1											4.79929	10	C	0.114655	0.366667				0.111612	-0.5		PPP2R1A
Q06830	Peroxiredoxin-1 OS=Homo sapiens OX=9606 GN=PRDX1 PE=1 SV=1	PRDX1													51.1892	20.6577	50.7292	0.1	95.5419	15.7004							0.1	52.6025	191.293	39.9296	0.1	30.031	3.63437	6	B			0.5	-0.167		0.214863	-0.357143		PRDX1
P32119	Peroxiredoxin-2 OS=Homo sapiens OX=9606 GN=PRDX2 PE=1 SV=5	PRDX2													35.7977	0.1	21.3367	0.1	35.6009	0.1	20.6751	0.1							0.1	3.34948			>100	5	B			0.185547	0.3		0.0326944	-0.571429	HIGHER	PRDX2
P30041	Peroxiredoxin-6 OS=Homo sapiens OX=9606 GN=PRDX6 PE=1 SV=3	PRDX6									8.38092	0.1					90.9964	0.1	89.5444	0.1	71.4046	0.1											>100	4	B			0.0668072	0.5		0.0449578	-0.5	HIGHER	PRDX6
Q92954	Proteoglycan 4 OS=Homo sapiens OX=9606 GN=PRG4 PE=1 SV=3	PRG4	6981.89	1451.76	6347.83	1708.87	34015.5	2346.07	8243.5	2380.87	8088.98	10868	580.308	10547.1	4587.2	3727.58	2352.52	2987.52	2644.21	12143.7	6486.9	1097.78	2193.48	846.161	794.761	357.388	179.335	2033.81	4427.45	3378.18	1815.62	5376.86	1.3106	15	C	0.299744	0.166667				0.53582	0.214286		PRG4
P10644	cAMP-dependent protein kinase type I-alpha regulatory subunit OS=Homo sapiens OX=9606 GN=PRKAR1A PE=1 SV=1	PRKAR1A					0.1	82.718			100.812	0.1	0.1	4.87914	41.0299	0.1	152.498	2.32166	36.4122	18.7014	105.623	15.7395	198.085	0.1			0.1	37.8345	320.377	0.1	0.1	35.9886	6.71068	11	C	0.138428	0.333333				0.381133	-0.285714		PRKAR1A
O43490	Prominin-1 OS=Homo sapiens OX=9606 GN=PROM1 PE=1 SV=1	PROM1	46.7708	0.1											22.9964	0.1	17.1092	0.1	44.2047	0.1	44.8129	0.1											>100	5	B			0.0368191	0.5	MTEX-UP	0.301389	-0.285714		PROM1
P07225	Vitamin K-dependent protein S OS=Homo sapiens OX=9606 GN=PROS1 PE=1 SV=1	PROS1	3034.8	23352.7	15259.3	5151.58	3585.6	19650.8	24227.9	4763.05	22755.2	33901.3	10090.7	30368.8	24588.5	34132.2	22378.6	22508.7	16743.6	35195.9	16127.8	13665.2	14704.2	8796.28	4922.5	779.769	2232.14	27548.8	6250.47	18290.9	1742.85	49597.8	0.67122	15	C	0.976044	-0.566667			MTEX-down	0.189277	-0.428571		PROS1
P28070	Proteasome subunit beta type-4 OS=Homo sapiens OX=9606 GN=PSMB4 PE=1 SV=4	PSMB4							0.1	20.5129			0.1	3.06687	33.1521	11.3742	23.4041	0.1	37.4847	3.88419							0.1	11.4656	0.1	7.98859			0.0326065	7	B			0.814453	-0.3		0.315286	-0.303571		PSMB4
P35998	26S proteasome regulatory subunit 7 OS=Homo sapiens OX=9606 GN=PSMC2 PE=1 SV=3	PSMC2									22.2322	0.1	0.1	9.41875	29.8569	0.1	18.0303	0.1	10.8389	0.1	0.1	4.70211					372.297	0.1					>100	7	B			0.224846	0.214		0.850652	-0.0714286		PSMC2
Q9P2B2	Prostaglandin F2 receptor negative regulator OS=Homo sapiens OX=9606 GN=PTGFRN PE=1 SV=2	PTGFRN			0.1	47.2886	58.9022	0.1	0.1	208.621	317.026	0.1	3929.8	0.1	963.39	72.031	801.106	0.1	1847.35	9.07344	393.089	31.0868	387.642	97.0433	211.377	503.514	76735.6	23.1772	315.442	17.1039	36581.6	28.5577	>100	14	C	0.00268555	0.783333			MTEX-UP	0.694328	-0.142857		PTGFRN
P29074	Tyrosine-protein phosphatase non-receptor type 4 OS=Homo sapiens OX=9606 GN=PTPN4 PE=1 SV=1	PTPN4							76.0226	0.1	170.263	0.1													310.622	0.1							>100	3	B			0.124107	0.5		0.804004	-0.0714286		PTPN4
P23467	Receptor-type tyrosine-protein phosphatase beta OS=Homo sapiens OX=9606 GN=PTPRB PE=1 SV=3	PTPRB											0.1	11.9234	14.8264	0.1			8.20207	10.8993	7.91209	8.13275	31.9801	19.3416	1633.78	0.1	504.382	22.5193	0.1	7.10017	1496.72	24.6242	1.65344	9	C	0.401978	0.0833333				0.106623	0.5		PTPRB
P08575	Receptor-type tyrosine-protein phosphatase C OS=Homo sapiens OX=9606 GN=PTPRC PE=1 SV=3	PTPRC			0.1	35.4526									0.1	21.6414					616.294	0.1	22.213	365.048			0.1	14.487	52.3932	36.2278			0.0338761	6	B			0.691462	-0.25		0.947952	-0.0357143		PTPRC
P23468	Receptor-type tyrosine-protein phosphatase delta OS=Homo sapiens OX=9606 GN=PTPRD PE=1 SV=2	PTPRD													19.6631	0.1					0.1	6.70481											98.3228	2	B			0.5	0		1	0		PTPRD
P06737	Glycogen phosphorylase, liver form OS=Homo sapiens OX=9606 GN=PYGL PE=1 SV=4	PYGL			0.1	150.991	0.1	20.4272					346.064	5.78554	159.147	7.97289	173.171	8.93131	285.877	0.1	224.145	17.42	23.9044	0.1			0.1	34.0248			0.1	79.9319	16.1281	10	C	0.262238	0.2				0.067746	-0.571429		PYGL
P20742	Pregnancy zone protein OS=Homo sapiens OX=9606 GN=PZP PE=1 SV=4	PZP	266.51	40.7241	1554.96	312.126	39.5845	1398.84	2760.24	124.519	2718.55	282.317	2796.42	150.942	2106.71	1002.61	2065.54	5119.57	3496.1	460.389	2304.77	32705.5	2511.17	177.761	7753.11	1719.86	1497.24	5330.53	896.812	1160.3	2584.48	120.628	4.98181	15	C	0.244354	0.216667				0.694328	-0.142857		PZP
O00391	Sulfhydryl oxidase 1 OS=Homo sapiens OX=9606 GN=QSOX1 PE=1 SV=3	QSOX1	0.1	29.4405	0.1	98.6593	0.1	19.4743	0.1	37.6742	0.1	12.0068	0.1	98.6825	25.0994	360.902	45.1382	15.3977	28.2478	99.3232	123.253	0.1	0.1	82.9871									<0,01	11	C	0.987213	-0.633333			MTEX-down	0.320912	0.321429		QSOX1
P61026	Ras-related protein Rab-10 OS=Homo sapiens OX=9606 GN=RAB10 PE=1 SV=1	RAB10	0.1	349.497							0.1	275.154	0.1	20.0348	63.8171	0.1	64.9125	5.69199	108.623	19.4861	134.914	0.1					66.5123	7.77148	0.1	5.28106			5.5744	9	C	0.619232	-0.0833333				0.25618	-0.357143		RAB10
P62491	Ras-related protein Rab-11A OS=Homo sapiens OX=9606 GN=RAB11A PE=1 SV=3	RAB11A			73.104	0.1	46.3971	360.601			117.62	0.1			151.211	0.1	76.793	0.1	152.926	0.1	307.295	0.1	46.5877	0.1					0.1	55.5088	724.797	0.1	>100	10	C	0.093811	0.4				0.0874803	-0.535714		RAB11A
P59190	Ras-related protein Rab-15 OS=Homo sapiens OX=9606 GN=RAB15 PE=1 SV=1	RAB15													0.1	25.623			22.4961	0.1	574.882	0.1							0.1	83.2875			>100	4	B			0.5	0		0.334348	-0.25		RAB15
Q9H0U4	Ras-related protein Rab-1B OS=Homo sapiens OX=9606 GN=RAB1B PE=1 SV=1	RAB1B	5.9762	43.2976			0.1	19.1069			0.1	16.2335	0.1	79.0243	299.828	61.1532	320.632	23.0923	488.025	54.1288	669.053	30.2344	74.2134	66.8184	19870.5	8608.13	19022	181.297	451.04	239.561	68418.2	17.5051	2.30834	13	C	0.0239563	0.583333			MTEX-UP	0.524079	0.214286		RAB1B
Q9UL25	Ras-related protein Rab-21 OS=Homo sapiens OX=9606 GN=RAB21 PE=1 SV=3	RAB21															63.6579	0.1	120.476	0.1													>100	2	B			0.23975	0.5		0.203551	-0.25		RAB21
O00194	Ras-related protein Rab-27B OS=Homo sapiens OX=9606 GN=RAB27B PE=1 SV=4	RAB27B											0.1	2.58224	31.6932	4.1578	13.9466	0.1	28.9721	4.27771	74.6174	0.1					0.1	14.0415	0.1	8.04681	200.192	0.1	7.19769	8	C	0.423462	0.0666667				0.246505	-0.357143		RAB27B
Q15286	Ras-related protein Rab-35 OS=Homo sapiens OX=9606 GN=RAB35 PE=1 SV=1	RAB35													1.01451	0.1					40.9581	0.1					313.857	0.1					>100	3	B			0.124107	0.5		0.804004	-0.0714286		RAB35
P61020	Ras-related protein Rab-5B OS=Homo sapiens OX=9606 GN=RAB5B PE=1 SV=1	RAB5B			0.1	26.6794	0.1	13.9494	0.1	23.7201			0.1	134.119	92.6102	48.4236	95.1436	49.157	128.148	0.1	108.762	155.482	55.6724	0.1	0.1	85.4788	0.1	39.3219	0.1	142.457			<0,01	12	C	0.861572	-0.316667				0.601222	-0.178571		RAB5B
P51149	Ras-related protein Rab-7a OS=Homo sapiens OX=9606 GN=RAB7A PE=1 SV=1	RAB7A			124.892	25.9461	0.1	117.267			126.605	0.1	368.768	150.134	435.028	23.5915	450.847	109.22	527.018	148.812	447.843	192.178	69.7595	96.4845			0.1	184.192	0.1	158.526	0.1	119.321	2.39331	12	C	0.165131	0.3				0.00208541	-0.964286	HIGHER	RAB7A
P61006	Ras-related protein Rab-8A OS=Homo sapiens OX=9606 GN=RAB8A PE=1 SV=1	RAB8A			30.4852	0.1							0.1	24.1235	66.0797	20.6282	49.0668	0.1	99.2654	21.4128									113.017	0.1			>100	6	B			0.308538	0.25		0.55686	-0.178571		RAB8A
Q9Y620	DNA repair and recombination protein RAD54B OS=Homo sapiens OX=9606 GN=RAD54B PE=1 SV=1	RAD54B	0.1	195.03			0.1	2965.48	87.3403	0.1	10521.7	0.1	0.1	1458.98	2118.8	3632.59	2811.42	3920.05	3194.5	1592.27	39.766	6786.06	785.725	0.1	271.206	0.1	0.1	3823.29	0.1	6153.02	0.1	6026.71	0.294568	14	C	0.924286	-0.416667				0.396892	-0.285714		RAD54B
P62826	GTP-binding nuclear protein Ran OS=Homo sapiens OX=9606 GN=RAN PE=1 SV=3	RAN											0.1	16.0844	167.011	17.3151	722.103	0.1	1047.73	0.1	638.675	0.1	0.1	32.146			0.1	17.5555					9.64537	7	B			0.5	0		0.0597191	-0.553571		RAN
P61224	Ras-related protein Rap-1b OS=Homo sapiens OX=9606 GN=RAP1B PE=1 SV=1	RAP1B	39.4421	12.9138	12.0735	105.59	0.1	149.194	0.1	50.8095	126.774	0.1	7338.72	793.576	1785.89	82.4629	1102.13	165.621	2166.58	998.769	3898.96	41.8412	206.101	48.1284	1825.49	122.458	1380.28	1256.99	2006.48	1658.91	8425.56	150.393	4.28232	15	C	0.00167847	0.816667			MTEX-UP	0.612587	-0.178571		RAP1B
P61225	Ras-related protein Rap-2b OS=Homo sapiens OX=9606 GN=RAP2B PE=1 SV=1	RAP2B											0.1	17.0459	87.3509	6.7356	46.8172	5.42378	93.1693	17.5651	126.121	0.1					59.4879	8.08921	0.1	15.0826			7.35399	7	B			0.5	-0.167		0.258595	-0.339286		RAP2B
P35241	Radixin OS=Homo sapiens OX=9606 GN=RDX PE=1 SV=1	RDX							0.1	26.7169			0.1	3.49927	0.607338	20.4099	0.1	2.73566	1.94162	3.07999	73.0166	0.1											0.0331556	6	B			0.691462	-0.25		0.0779787	0.5		RDX
P78509	Reelin OS=Homo sapiens OX=9606 GN=RELN PE=1 SV=3	RELN			134.644	0.1	0.1	47.3807			300.159	0.1	0.1	278.147	703.467	859.747	617.709	295.893	588.562	355.449	588.31	56.2683			319.228	118.785	0.1	5355.34	41.1823	148.047	0.1	365.877	1.23703	12	C	0.511017	0				0.0921673	-0.535714		RELN
Q15493	Regucalcin OS=Homo sapiens OX=9606 GN=RGN PE=1 SV=1	RGN							7.72763	0.1					105.325	75.9329	64.9576	0.1	77.6907	0.1	86.5134	0.1											>100	5	B			0.0668072	0.5		0.0191546	-0.625	HIGHER	RGN
Q02094	Ammonium transporter Rh type A OS=Homo sapiens OX=9606 GN=RHAG PE=1 SV=2	RHAG									0.1	3.51027	0.1	45.1731	42.5953	16.7629	25.4115	8.74071	60.9179	74.9849	12.132	0.1	0.1	65.087			0.1	14.7754	0.1	111.54			0.0284879	9	C	0.952698	-0.483333				0.209482	-0.392857		RHAG
P61586	Transforming protein RhoA OS=Homo sapiens OX=9606 GN=RHOA PE=1 SV=1	RHOA																			18.2388	0.1											>100	1	B			0.5	0.5		0.422678	-0.125		RHOA
P08922	Proto-oncogene tyrosine-protein kinase ROS OS=Homo sapiens OX=9606 GN=ROS1 PE=1 SV=3	ROS1											0.1	9.041	36.8126	0.1	123.847	35.5588	84.8949	29.8457	5.30095	53.1022											2.84446	5	B			0.5	0		0.679326	-0.125		ROS1
P05388	60S acidic ribosomal protein P0 OS=Homo sapiens OX=9606 GN=RPLP0 PE=1 SV=1	RPLP0													27.0064	124.844	8.97156	0.1	45.3904	0.1	80.7875	0.1	569.891	27.1791					576.02	0.1			>100	6	B			0.0668072	0.5		0.744125	0.107143		RPLP0
P62249	40S ribosomal protein S16 OS=Homo sapiens OX=9606 GN=RPS16 PE=1 SV=2	RPS16													31.0267	0.1	24.6048	0.1	46.4617	0.1													>100	3	B			0.124107	0.5		0.0980348	-0.375		RPS16
P51812	Ribosomal protein S6 kinase alpha-3 OS=Homo sapiens OX=9606 GN=RPS6KA3 PE=1 SV=1	RPS6KA3			142.837	0.1					800.09	0.1			7.01933	0.1	8.6107	0.1			52.4224	0.1											>100	5	B			0.0368191	0.5	MTEX-UP	0.0191546	-0.625	HIGHER	RPS6KA3
Q15404	Ras suppressor protein 1 OS=Homo sapiens OX=9606 GN=RSU1 PE=1 SV=3	RSU1											0.1	48.5631	159.821	0.1	81.4812	9.84919	123.887	73.8788	26.441	0.1	11.208	0.1			0.1	38.8832	0.1	66.6524			4.97489	8	C	0.55481	-0.0333333				0.127298	-0.464286		RSU1
P31949	Protein S100-A11 OS=Homo sapiens OX=9606 GN=S100A11 PE=1 SV=2	S100A11											0.1	2.00453	10.2671	0.1	8.6743	3.25986	15.6823	2.54001													4.41753	4	B			0.5	0		0.334348	-0.25		S100A11
P05109	Protein S100-A8 OS=Homo sapiens OX=9606 GN=S100A8 PE=1 SV=1	S100A8					0.1	51.3223	0.1	122.582			0.1	34.5416	61.764	17.5848	40.4681	27.1795	54.3822	39.543							0.1	27.5105	0.1	106.598			<0,01	8	C	0.963501	-0.516667			MTEX-down	0.246505	-0.357143		S100A8
P06702	Protein S100-A9 OS=Homo sapiens OX=9606 GN=S100A9 PE=1 SV=1	S100A9			986.354	0.1					0.1	100.446	0.1	29.3439	47.4371	0.1	42.5846	15.862	6.0069	34.1708	0.1	2.19194					0.1	9.50947	0.1	80.3206	0.1	9.8674	0.0280688	10	C	0.915588	-0.4				0.768278	-0.107143		S100A9
P0DJI8	Serum amyloid A-1 protein OS=Homo sapiens OX=9606 GN=SAA1 PE=1 SV=1	SAA1			0.1	69.3235	0.1	14.9808	0.1	56.9776	227.677	0.1	0.1	108.846	117.21	14.9234	102.104	279.991	287.031	136.001	120.61	431.914	284.904	0.1	0.1	131.495			107.287	59.7005	296.019	214.858	0.36467	13	C	0.576538	-0.05				0.451509	0.25		SAA1
P35542	Serum amyloid A-4 protein OS=Homo sapiens OX=9606 GN=SAA4 PE=1 SV=2	SAA4	9166.14	13387	565.154	7513.9	42.891	11715.5	2393.24	6474.58	13792.2	8321.68	2420.75	31929.8	14309.4	32634.2	12098.7	17956.2	18863.7	36238.8	9620.67	9233.48	10332.4	1404.13	3923.32	654.278	14658.3	15963.1	46356.9	42885.7	15947.7	6805.66	0.684706	15	C	0.915588	-0.4				0.0721057	0.571429		SAA4
P31431	Syndecan-4 OS=Homo sapiens OX=9606 GN=SDC4 PE=1 SV=2	SDC4	5.59963	0.1													27.0923	0.1	60.3791	0.1													>100	3	B			0.124107	0.5		0.562549	-0.142857		SDC4
O00560	Syntenin-1 OS=Homo sapiens OX=9606 GN=SDCBP PE=1 SV=1	SDCBP			272.287	15.5208			0.1	14.8324	15.1396	0.1	0.1	58.8096	2051.75	0.1	2100.25	106.12	3621.29	90.5941	1968.24	90.0401	19.5781	0.1	230.726	158.879	2670.05	60.6228	0.1	75.324	824.144	57.0558	19.7913	13	C	0.0107727	0.666667			MTEX-UP	0.451509	-0.25		SDCBP
P49908	Selenoprotein P OS=Homo sapiens OX=9606 GN=SELENOP PE=1 SV=3	SELENOP	0.1	459.358	1089.04	25.5168	0.1	101.607	0.1	41.5537	294.428	118.474	0.1	606.391	289.283	332.249	257.954	406.707	222.239	530.06	0.1	381.701	601.067	183.93	4842.44	0.1	0.1	269.352	411.59	183.631	0.1	158.108	0.419272	15	C	0.660614	-0.116667				0.612587	0.178571		SELENOP
P01009	Alpha-1-antitrypsin OS=Homo sapiens OX=9606 GN=SERPINA1 PE=1 SV=3	SERPINA1	7754.99	12613.3	40123.1	6646.98	657.669	26601.6	8287.56	3073.95	12203.3	9619.26	9165	22275	26822.1	10012.2	40056.2	51390.8	19310.1	19722.8	11907.7	89654.4	43802	41422.5	4279.18	22673.6	14763.6	14957.9	7025.8	5968.95	35436	9794.96	0.987009	15	C	0.619232	-0.0833333				0.694328	-0.142857		SERPINA1
Q9UK55	Protein Z-dependent protease inhibitor OS=Homo sapiens OX=9606 GN=SERPINA10 PE=1 SV=1	SERPINA10	18.2837	0.1			0.1	12.3029	18.4599	0.1	6.24571	0.1	0.1	20.1362	51.9027	0.1	44.442	11.6818	54.469	34.3375	41.5692	24.7048											3.80437	9	C	0.165131	0.3				0.072998	-0.553571		SERPINA10
P01011	Alpha-1-antichymotrypsin OS=Homo sapiens OX=9606 GN=SERPINA3 PE=1 SV=2	SERPINA3	1971.81	1973.3	6269.57	300.861	30693.6	4588.86	325.047	451.056	1506.02	1283.11	667.763	3922.64	3384.57	3242.58	5049.99	4475.29	2955.2	3723.97	301.299	8260.37	6513.29	8407.55	0.1	4058.96	2456.43	1628.84	1796.55	900.36	15247.1	1770.17	1.04379	15	C	0.339386	0.133333				0.335664	0.321429		SERPINA3
P29622	Kallistatin OS=Homo sapiens OX=9606 GN=SERPINA4 PE=1 SV=3	SERPINA4			214.875	0.1	0.1	7.93177					0.1	87.438	36.7295	36.585	32.7562	101.173	36.2924	88.014	0.1	123.381					0.1	12.4039					0.168186	8	C	0.984924	-0.616667			MTEX-down	0.583044	0.178571		SERPINA4
P05154	Plasma serine protease inhibitor OS=Homo sapiens OX=9606 GN=SERPINA5 PE=1 SV=3	SERPINA5			0.1	22.1514					190.873	0.1	0.1	56.3386	50.7988	18.0356	14.138	47.7475	24.2421	54.0896	0.1	80.2277	58.7258	105.455	139.43	140.857	281.664	156.526	71.8388	47.196	357.971	436.445	0.68854	12	C	0.834869	-0.283333				0.684375	0.142857		SERPINA5
P08185	Corticosteroid-binding globulin OS=Homo sapiens OX=9606 GN=SERPINA6 PE=1 SV=1	SERPINA6			0.1	16.8134	0.1	114.587	0.1	112.934	135.667	0.1	0.1	95.2677	144.997	0.1	147.955	210.6	145.008	70.9132	0.1	875.008	0.1	65.7415			178.054	12.2747	79.4403	12.7569	493.811	14.6784	0.70254	13	C	0.44519	0.05				0.451509	0.25		SERPINA6
P05543	Thyroxine-binding globulin OS=Homo sapiens OX=9606 GN=SERPINA7 PE=1 SV=2	SERPINA7											1054.88	45.1739	1315.41	13.4192	942.881	56.1667	1383.2	41.8531	2874.65	200.851			369.073	0.1	0.1	20.7526			466.134	30.2161	20.0694	8	C	0.093811	0.4				0.0586502	-0.571429		SERPINA7
P01008	Antithrombin-III OS=Homo sapiens OX=9606 GN=SERPINC1 PE=1 SV=1	SERPINC1	11482.3	2349.67	4699.26	3287.16	8929.32	2534.22	5956.29	2334.86	12047.1	2244.04	22345.6	10078.5	19191.8	920.6	19771.3	14329.1	16823.9	8083.94	14656.5	17972.3	5923.41	6135.81	1809.77	4925.14	2965.84	1747.66	2675.59	1757.28	6520.48	1407.37	2.08115	15	C	0.00213623	0.8			MTEX-UP	0.189277	-0.428571		SERPINC1
P05546	Heparin cofactor 2 OS=Homo sapiens OX=9606 GN=SERPIND1 PE=1 SV=3	SERPIND1	0.1	240.623	326.284	9.96029	20.8283	322.904	38.5624	131.63	3783.82	7.3371	2376.24	3738.41	1965.62	2701.13	1287.19	1752.43	1461.77	3808.5	946.445	3166.97	1315.47	91.1689	17553.8	0.1	455.125	262.51	610.934	1494.28	555.408	130.156	0.727705	15	C	0.680664	-0.133333				0.151981	0.464286		SERPIND1
P07093	Glia-derived nexin OS=Homo sapiens OX=9606 GN=SERPINE2 PE=1 SV=1	SERPINE2	21.0536	0.1	65.9324	20.2496	0.1	41.9083	36.6133	15.9949					239.383	0.1	187.047	7.82256	339.29	5.17554	378.198	11.6521	0.1	25.745			168.607	21.8862	0.1	45.4114			7.70381	11	C	0.0757141	0.433333				0.0307468	-0.678571	HIGHER	SERPINE2
P36955	Pigment epithelium-derived factor OS=Homo sapiens OX=9606 GN=SERPINF1 PE=1 SV=4	SERPINF1					0.1	17.0912			2303.17	0.1	0.1	1700.74	4309.68	121.756	3604.94	853.195	4960.22	1028.4	5849.55	218.348	939.257	0.1			106.638	27.9961	525.936	64.9056	706.903	0.1	8.10309	11	C	0.0239563	0.583333			MTEX-UP	0.220148	-0.392857		SERPINF1
P08697	Alpha-2-antiplasmin OS=Homo sapiens OX=9606 GN=SERPINF2 PE=1 SV=3	SERPINF2	221.567	60.3866	3243.13	622.09	555.806	4514.06	420.004	1741.22	40603.4	750.319	942.806	661.43	15402.9	312.078	44236.7	741.481	54436.8	547.665	498.48	1017.87	66902.9	1065.11	115.045	502.663	62395.6	1201.8	319840	1028.14	1797.93	2291.7	5.21328	15	C	0.0276794	0.566667			MTEX-UP	0.866511	0.0714286		SERPINF2
P05155	Plasma protease C1 inhibitor OS=Homo sapiens OX=9606 GN=SERPING1 PE=1 SV=2	SERPING1	3324.44	2525.89	913.878	1827.35	405.533	3590.41	328.592	1026.59	4282.04	3628.29	1535.48	4493.81	6876.8	4665.74	8583.84	5356.62	5054.34	4284.77	2696.1	9677.02	4056.26	5034.61	1095.13	8360.48	2587.09	2957.04	1187.08	1515.45	242.93	4084.95	0.783322	15	C	0.924286	-0.416667				0.280963	-0.357143		SERPING1
P50454	Serpin H1 OS=Homo sapiens OX=9606 GN=SERPINH1 PE=1 SV=2	SERPINH1													36.753	0.1	31.8552	0.1	86.844	0.1	67.2481	0.1											>100	4	B			0.0668072	0.5		0.0449578	-0.5	HIGHER	SERPINH1
P31947	14-3-3 protein sigma OS=Homo sapiens OX=9606 GN=SFN PE=1 SV=1	SFN									14.3087	0.1			3.46329	0.1	3.09563	0.1							173.016	0.1					5503.82	0.1	>100	5	B			0.0368191	0.5	MTEX-UP	1	0.0178571		SFN
P35247	Pulmonary surfactant-associated protein D OS=Homo sapiens OX=9606 GN=SFTPD PE=1 SV=3	SFTPD					0.1	222.754			223.626	0.1	0.1	10.643	28.5184	20.8071	36.2192	0.1	55.0733	0.1	0.1	36.6793					0.1	31.7342	0.1	25.432	0.1	19.03	<0,01	10	C	0.805298	-0.25				0.067746	-0.571429		SFTPD
O43556	Epsilon-sarcoglycan OS=Homo sapiens OX=9606 GN=SGCE PE=1 SV=6	SGCE			242.539	0.1			133.577	0.1					2.48108	0.1	1.89784	0.1	4.62133	0.1													46.2133	5	B			0.0368191	0.5	MTEX-UP	0.0191546	-0.625	HIGHER	SGCE
Q9H299	SH3 domain-binding glutamic acid-rich-like protein 3 OS=Homo sapiens OX=9606 GN=SH3BGRL3 PE=1 SV=1	SH3BGRL3			0.1	24.9851			0.1	32.1069			0.1	4.91859					0.1	14.6562	0.1	26.8873	0.1	32.1509			0.1	23.7383	0.1	52.5001			<0,01	8	C	1	-1			MTEX-down	0.951364	0.0357143		SH3BGRL3
P04278	Sex hormone-binding globulin OS=Homo sapiens OX=9606 GN=SHBG PE=1 SV=2	SHBG									10.714	0.1					3.71544	4.91231			0.1	10.1698											0.756354	3	B			0.5	0		0.619657	0.125		SHBG
A6NMB1	Sialic acid-binding Ig-like lectin 16 OS=Homo sapiens OX=9606 GN=SIGLEC16 PE=2 SV=3	SIGLEC16			0.1	25.3031			21.7118	23.1023	10.871	0.1	0.1	47.3453	98.9197	48.4574	25.0118	9.5206	0.1	41.0779	0.1	8.91955	0.1	53.959					0.1	36.0998			<0,01	10	C	0.952698	-0.483333				0.953011	-0.0357143		SIGLEC16
P53985	Monocarboxylate transporter 1 OS=Homo sapiens OX=9606 GN=SLC16A1 PE=1 SV=3	SLC16A1					0.1	7.69801			66.4404	2.75821			0.1	9.5765	59.4342	0.1	89.5387	0.1	15.3582	0.1					2415.82	0.1			669.089	0.1	>100	8	C	0.210602	0.25				0.951364	-0.0357143		SLC16A1
P43007	Neutral amino acid transporter A OS=Homo sapiens OX=9606 GN=SLC1A4 PE=1 SV=1	SLC1A4			0.1	28.546	0.1	5.9376	0.1	98.9465	52.1987	0.1	1428.15	10.6698	422.801	0.1	305.134	8.67331	647.346	5.62885	672.723	8.06429							200.067	0.1	288.585	0.1	>100	11	C	0.041626	0.516667			MTEX-UP	0.179301	-0.428571		SLC1A4
Q15758	Neutral amino acid transporter B(0) OS=Homo sapiens OX=9606 GN=SLC1A5 PE=1 SV=2	SLC1A5	0.1	37.8979	0.1	26.9912	0.1	21.6433	0.1	18.8403	247.558	0.1	0.1	79.38	706.136	17.5296	501.536	6.53681	1038.4	41.9588	730.612	14.7405			524.152	0.1	0.1	973.762	0.1	1802.42	0.1	814.605	<0,01	14	C	0.532959	-0.0166667				0.0540793	-0.607143		SLC1A5
P11166	Solute carrier family 2, facilitated glucose transporter member 1 OS=Homo sapiens OX=9606 GN=SLC2A1 PE=1 SV=2	SLC2A1			31.5459	10.8602	0.1	6.07487	0.1	16.341	9.32615	4.70523	0.1	405.136	547.673	225.207	534.996	108.714	707.546	450.882	836.814	7.8619	70.6289	19.1292	1570.96	52.1307	413.815	292.965	0.1	503.193	1307.9	170.051	2.20697	14	C	0.0473022	0.5			MTEX-UP	1	0		SLC2A1
P11169	Solute carrier family 2, facilitated glucose transporter member 3 OS=Homo sapiens OX=9606 GN=SLC2A3 PE=1 SV=1	SLC2A3					214.721	0.1	35.5491	0.1	0.1	7.57147	0.1	43.6801	242.735	7.16406	169.886	16.3924	273.645	75.5773	393.802	10.0106			191.568	0.1	0.1	84.4697	0.1	109.74	0.1	8.77663	6.9922	12	C	0.12619	0.35				0.222654	-0.392857		SLC2A3
P08195	4F2 cell-surface antigen heavy chain OS=Homo sapiens OX=9606 GN=SLC3A2 PE=1 SV=3	SLC3A2									37.7271	13.999	2602.78	6.64532	689.998	6.53685	507.791	0.1	929.799	8.31085	361.399	0.1							0.1	23.6933			>100	7	B			0.5	0.167		0.00695966	-0.785714	HIGHER	SLC3A2
Q8WWI5	Choline transporter-like protein 1 OS=Homo sapiens OX=9606 GN=SLC44A1 PE=1 SV=1	SLC44A1							0.1	46.3117	35.3345	0.1	0.1	20.2737	125.842	0.1	90.9553	0.1	168.139	17.4058	385.848	4.39569			149.077	0.1	0.1	39.5284	0.1	66.9598			48.7193	10	C	0.262238	0.2				0.215925	-0.392857		SLC44A1
Q8IWA5	Choline transporter-like protein 2 OS=Homo sapiens OX=9606 GN=SLC44A2 PE=1 SV=3	SLC44A2					0.1	1173.34			621.698	0.1	0.1	2473.67	2054.81	5594.4	1802	3741.07	1583.84	3364.92	25.1609	2579	3536.78	1826.64			0.1	1299.01	1725.43	1130.13	0.1	1800.57	0.367297	11	C	0.990967	-0.666667			MTEX-down	0.144377	0.464286		SLC44A2
P02730	Band 3 anion transport protein OS=Homo sapiens OX=9606 GN=SLC4A1 PE=1 SV=3	SLC4A1	0.1	9.80344	134.424	163.079	943.084	1145.33	133.162	730.766	87.9151	14.1603	11629.1	6548.58	653.31	827.363	482.415	1314.96	468.766	5929.04	3109.13	168.497	436.934	356.958	254.679	458.343	487.091	578.612	368.504	1545.54	1310.42	705.957	0.823413	15	C	0.820435	-0.266667				1	0		SLC4A1
P30825	1 affinity cationic amino acid transporter 1 OS=Homo sapiens OX=9606 GN=SLC7A1 PE=1 SV=1	SLC7A1									19.4784	0.1	0.1	4.65482	99.6299	9.15225	134.839	5.57888	58.7872	0.1	40.0421	11.6068							0.1	14.7411			10.8858	7	B			0.5	0		0.0517	-0.571429		SLC7A1
Q01650	Large neutral amino acids transporter small subunit 1 OS=Homo sapiens OX=9606 GN=SLC7A5 PE=1 SV=2	SLC7A5													204.69	0.1	146.962	0.1	98.3742	0.1	226.832	0.1					0.1	12.7226			0.1	22.4442	>100	6	B			0.341546	0.167		0.0223264	-0.642857	HIGHER	SLC7A5
O00161	Synaptosomal-associated protein 23 OS=Homo sapiens OX=9606 GN=SNAP23 PE=1 SV=1	SNAP23	12.0453	0.1					189.824	0.1	15.3989	112.023	0.1	7.82669	25.9791	10.6587	21.8219	0.1	34.8832	14.7334			0.1	36.6914					73.0267	0.1			2.43735	9	C	0.380768	0.1				0.675706	-0.142857		SNAP23
Q9H3E2	Sorting nexin-25 OS=Homo sapiens OX=9606 GN=SNX25 PE=1 SV=2	SNX25											7885.76	0.1													0.1	797.236	0.1	2032.54	623.996	889.117	0.350971	4	B			0.5	-0.167		0.0449578	-0.5	HIGHER	SNX25
P02549	Spectrin alpha chain, erythrocytic 1 OS=Homo sapiens OX=9606 GN=SPTA1 PE=1 SV=5	SPTA1											0.1	52.9274			0.1	4.35974	0.1	40.8046													<0,01	3	B			0.875893	-0.5	MTEX-down	0.0980348	0.375		SPTA1
P11277	Spectrin beta chain, erythrocytic OS=Homo sapiens OX=9606 GN=SPTB PE=1 SV=5	SPTB	0.1	25.3092									0.1	136.906			280.081	194.136	124.334	117.622	0.1	325.896					0.1	43.627	0.1	17.0411	0.1	23.6959	<0,01	8	C	0.989227	-0.65			MTEX-down	0.360241	-0.285714		SPTB
P12931	Proto-oncogene tyrosine-protein kinase Src OS=Homo sapiens OX=9606 GN=SRC PE=1 SV=3	SRC			0.1	559.307					218.254	0.1			5.99321	12.4615	0.1	11.4325	6.8447	0.1	269.4	21.7676					0.1	51.5334	374.277	34.5756	0.1	28.7796	0.480938	9	C	0.772858	-0.216667				0.857714	-0.0714286		SRC
P10124	Serglycin OS=Homo sapiens OX=9606 GN=SRGN PE=1 SV=3	SRGN							0.1	200.339	39.97	0.1	0.1	107.224	929.479	100.282	923.82	20.9979	1133.53	140.92	1511.84	155.699					0.1	68.8114	0.1	83.4375	0.1	24.167	4.02397	10	C	0.488983	0.0166667				0.175326	-0.428571		SRGN
P30626	Sorcin OS=Homo sapiens OX=9606 GN=SRI PE=1 SV=1	SRI			137.85	116.766	0.1	46.9929	29.0217	19.0003	28.4059	0.1	0.1	81.2978	147.763	35.1194	95.1304	42.5831	218.413	110.514	230.282	31.2409	144.017	88.7817			0.1	231.587	1672.95	457.185	0.1	15.1109	1.62214	13	C	0.114655	0.366667				0.223899	-0.392857		SRI
A1L4H1	Soluble scavenger receptor cysteine-rich domain-containing protein SSC5D OS=Homo sapiens OX=9606 GN=SSC5D PE=1 SV=3	SSC5D	736.85	38.978	1906.96	346.201	20.1197	266.207	334.122	129.334	913.287	1791.6	269.95	3302.53	3510.48	5642.3	2079.36	1633.75	1971.58	3843.88	1771.58	554.761	1025.97	2128.26	111.381	849.238	589.757	2518.87	2226.75	1974.17	4121.97	3393.59	0.622172	15	C	0.87381	-0.333333				0.866511	0.0714286		SSC5D
Q658P3	Metalloreductase STEAP3 OS=Homo sapiens OX=9606 GN=STEAP3 PE=1 SV=2	STEAP3			0.1	40.1515	0.1	23.8426	0.1	32.6006																	151.72	3.73444	0.1	75.5281	0.1	1.93023	<0,01	6	B			0.963181	-0.5	MTEX-down	0.947952	-0.0357143		STEAP3
P27105	Erythrocyte band 7 integral membrane protein OS=Homo sapiens OX=9606 GN=STOM PE=1 SV=3	STOM	57.7534	55.1109	385.663	50978.9	0.1	52637.2	207.363	23399.7	407.889	8.97504	3593.87	1948.72	2571.01	2644.51	1897.31	399.06	2304.06	2031.57	2487	160.321	238.69	179.179	682.872	0.1	2312.97	2773.37	2947.55	4590.35	3569.68	466.32	1.13413	15	C	0.511017	0				0.612587	-0.178571		STOM
Q15833	Syntaxin-binding protein 2 OS=Homo sapiens OX=9606 GN=STXBP2 PE=1 SV=2	STXBP2					0.1	14.7288							19.6275	0.1	12.1373	0.1	19.7968	6.77131	78.6266	0.1											>100	5	B			0.308538	0.25		0.0326944	-0.571429	HIGHER	STXBP2
Q4LDE5	Sushi, von Willebrand factor type A, EGF and pentraxin domain-containing protein 1 OS=Homo sapiens OX=9606 GN=SVEP1 PE=1 SV=3	SVEP1	29.7682	105.47	0.1	16.8022	32.8701	0.1	20.3521	151	479.017	31.8371	0.1	159.835	240.827	280.643	339.287	221.831	240.836	160.941	425.601	28.5302	424.259	116.581	35228.9	199.222	159.214	349.709	497.846	144.479	1164.74	445.442	1.52949	15	C	0.0602722	0.466667				0.53582	0.214286		SVEP1
P37802	Transgelin-2 OS=Homo sapiens OX=9606 GN=TAGLN2 PE=1 SV=3	TAGLN2	20.2001	0.1			0.1	69.1385	44.4533	0.1			0.1	4.46388	192.574	9.30718	146.406	4.00091	193.665	12.9064	451.752	0.1							0.1	12.9777			20.6909	9	C	0.244354	0.216667				0.0485951	-0.607143	HIGHER	TAGLN2
P17987	T-complex protein 1 subunit alpha OS=Homo sapiens OX=9606 GN=TCP1 PE=1 SV=1	TCP1											0.1	5.46594	34.3409	0.1	19.815	13.1105	33.9791	9.18974	0.1	14.534			0.1	174.014			0.1	9.57989	1239.79	0.1	0.764838	8	C	0.737762	-0.183333				0.583044	-0.178571		TCP1
P02787	Serotransferrin OS=Homo sapiens OX=9606 GN=TF PE=1 SV=3	TF	5756.29	16370.8	2615.69	6787.59	727.114	15000.3	1309.79	3456.78	6079.57	7788.85	27115.3	15411.4	14177.8	4595.54	12729.8	25733.3	13559.2	10785.1	3253.22	55768.5	9617.37	13188	25.2435	10127.6	1109.18	1494.35	2763.92	4997.22	0.1	667.956	0.494683	15	C	0.972321	-0.55			MTEX-down	0.463403	-0.25		TF
P02786	Transferrin receptor protein 1 OS=Homo sapiens OX=9606 GN=TFRC PE=1 SV=2	TFRC	467.34	1242.77	66.9775	155.176	2360.88	2222.62	508.795	1237.96	1229.01	190.948	1771.53	4162.73	1144.64	2528.53	1460.65	1103.94	2130.82	3999.41	2153.8	351.169	2907.16	267.113	8847.18	773.157	0.1	2593.49	5649.64	16441.3	0.1	761.037	0.452689	15	C	0.755646	-0.2				0.955089	-0.0357143		TFRC
P01137	Transforming growth factor beta-1 proprotein OS=Homo sapiens OX=9606 GN=TGFB1 PE=1 SV=2	TGFB1									109.287	0.1			10.9516	0.1	15.3272	0.1	29.7349	5.77652	66.4655	0.1											>100	5	B			0.0668072	0.5		0.0191546	-0.625	HIGHER	TGFB1
Q15582	Transforming growth factor-beta-induced protein ig-h3 OS=Homo sapiens OX=9606 GN=TGFBI PE=1 SV=1	TGFBI			0.1	30.718			0.1	59.3646	715.856	0.1	0.1	111.736	62.449	144.09	32.023	55.915	82.6042	35.3324	283.232	33.2096	0.1	113.708	167.569	0.1	298.034	0.1	157.743	50.5699	0.1	24.5287	0.572709	13	C	0.319336	0.15				0.6022	0.178571		TGFBI
Q03167	Transforming growth factor beta receptor type 3 OS=Homo sapiens OX=9606 GN=TGFBR3 PE=1 SV=3	TGFBR3					0.1	7.30628			7.65198	0.1	0.1	7.58505	28.9952	0.1	6.06296	6.89547	0.1	31.5576	17.4297	0.1											0.879267	7	B			0.5	0		0.850652	-0.0714286		TGFBR3
P21980	Protein-glutamine gamma-glutamyltransferase 2 OS=Homo sapiens OX=9606 GN=TGM2 PE=1 SV=2	TGM2			0.1	20.765	54.5128	5.21353	60.8048	0.1	110.75	0.1	0.1	223.305			80.0139	0.1	0.1	162.153	26.7658	18.6425					0.1	32.4277	83.6673	98.2392			1.14371	10	C	0.680664	-0.133333				0.679988	-0.142857		TGM2
Q08188	Protein-glutamine gamma-glutamyltransferase E OS=Homo sapiens OX=9606 GN=TGM3 PE=1 SV=4	TGM3									0.1	5.75684	501.529	1.57358	0.1	29.8452	0.1	1.50822			0.1	0.718269	62.766	250.057	355.455	0.1	0.1	22.2631	113.44	0.1	0.1	12.7165	0.102763	10	C	0.861572	-0.316667				0.953011	-0.0357143		TGM3
P07996	Thrombospondin-1 OS=Homo sapiens OX=9606 GN=THBS1 PE=1 SV=2	THBS1	23811.3	5508.83	8704.68	952.042	15022.5	12328.2	20011	690.26	19818.2	4704.18	8271.35	5163.77	27895.3	8127.1	19650.6	2849.17	32350.3	5603.21	30651.2	1325.29	3213.19	7676.43	1020.06	370.29	2210.77	2288.45	4487.78	1548.42	3416.69	582.232	4.2129	15	C	0.000762939	0.866667			MTEX-UP	0.0037296	-0.857143	HIGHER	THBS1
P35443	Thrombospondin-4 OS=Homo sapiens OX=9606 GN=THBS4 PE=1 SV=2	THBS4			26.8364	676.882	0.1	144.995	80.1821	1626.86	622.182	279.773	0.1	189.568	2327.88	2832.39	1604.63	173.911	2551.58	217.291	3130.64	70.246	279.574	54.3512	0.1	102.048	425.257	101.554	137.076	23.0357	489.656	148.976	2.75535	14	C	0.227142	0.233333				1	0		THBS4
P35625	Metalloproteinase inhibitor 3 OS=Homo sapiens OX=9606 GN=TIMP3 PE=1 SV=2	TIMP3									372.101	0.1			473.605	0.1	397.262	9.98043	658.188	7.78712	516.418	26.3104			651.988	0.1					0.1	49.2085	84.5226	7	B			0.308538	0.25		0.131993	-0.446429		TIMP3
Q9Y490	Talin-1 OS=Homo sapiens OX=9606 GN=TLN1 PE=1 SV=3	TLN1	29.0729	20.6095	494.607	476.669	267.112	277.093	198.256	303.243	337.358	34.7374	1727.73	684.917	5785.43	386.972	3862.61	148.198	6407.32	852.981	12788.4	170.469	703.088	448.082	5460.03	226.468	1879.87	1571.08	3206.57	2292.16	4008.5	275.722	2.52254	15	C	0.000427246	0.9			MTEX-UP	0.396892	-0.285714		TLN1
P24821	Tenascin OS=Homo sapiens OX=9606 GN=TNC PE=1 SV=3	TNC	3432.92	68747.1	407.501	884.109	351.702	2191.03	869.596	1323.58	8342.94	1587.52	1896.58	1647.69	8295.91	4003.69	6236.32	1830.37	12595.2	1720.46	8668.38	1951.76	1193.15	695.63	464.165	1611.19	143.458	2755.88	1083.29	684.604	242.674	4259.71	1.15106	15	C	0.339386	0.133333				0.00932401	-0.785714	HIGHER	TNC
P60174	Triosephosphate isomerase OS=Homo sapiens OX=9606 GN=TPI1 PE=1 SV=3	TPI1			0.1	11.7419	0.1	8.47232	0.1	16.1792	5.21782	0.1			157.808	0.1	125.877	0.1	242.788	0.623161	229.494	0.1							0.1	41.4034			52.1782	9	C	0.488983	0.0166667				0.120233	-0.482143		TPI1
P67936	Tropomyosin alpha-4 chain OS=Homo sapiens OX=9606 GN=TPM4 PE=1 SV=3	TPM4									8.10918	0.1									39.9472	0.1											>100	2	B			0.23975	0.5		0.203551	-0.25		TPM4
Q99816	Tumor susceptibility gene 101 protein OS=Homo sapiens OX=9606 GN=TSG101 PE=1 SV=2	TSG101			51.1298	11.4354	0.1	60.6017	0.1	15.249	122.73	0.1			117.98	0.1	123.37	0.1	561.439	0.1	123.397	0.1	260.554	26.6322	184.473	0.1			505.784	0.1			>100	11	C	0.0150757	0.633333			MTEX-UP	0.815335	-0.0892857		TSG101
Q8WUA8	Tsukushin OS=Homo sapiens OX=9606 GN=TSKU PE=2 SV=3	TSKU													0.1	48.0335																	<0,01	1	B			0.5	-0.5	MTEX-down	0.422678	0.125		TSKU
Q8NG11	Tetraspanin-14 OS=Homo sapiens OX=9606 GN=TSPAN14 PE=1 SV=1	TSPAN14					0.1	6.08703					0.1	20.5951	82.8966	0.1	70.8215	8.73666	93.7278	14.1769	98.7765	8.92554	21.3531	0.1					0.1	14.7231			7.35878	8	C	0.401978	0.0833333				0.16066	-0.428571		TSPAN14
Q86UF1	Tetraspanin-33 OS=Homo sapiens OX=9606 GN=TSPAN33 PE=1 SV=1	TSPAN33									75.5866	0.1	0.1	35.7638	0.1	10.7536			0.1	5.86897	20.9458	0.1					0.1	31.0882	0.1	42.6405			<0,01	7	B			0.775154	-0.214		0.6156	-0.160714		TSPAN33
O14817	Tetraspanin-4 OS=Homo sapiens OX=9606 GN=TSPAN4 PE=1 SV=1	TSPAN4													42.0911	0.1	19.4079	0.1	144.593	0.1													>100	3	B			0.124107	0.5		0.0980348	-0.375		TSPAN4
O75954	Tetraspanin-9 OS=Homo sapiens OX=9606 GN=TSPAN9 PE=1 SV=1	TSPAN9			0.1	13.9904			0.1	19.4549	13.5659	0.1			67.6157	0.1	97.9902	0.1	180.79	0.1	14.3824	0.1											>100	7	B			0.224846	0.214		0.209391	-0.375		TSPAN9
Q8WZ42	Titin OS=Homo sapiens OX=9606 GN=TTN PE=1 SV=4	TTN							0.1	104.343																							<0,01	1	B			0.5	-0.5	MTEX-down	0.422678	0.125		TTN
P02766	Transthyretin OS=Homo sapiens OX=9606 GN=TTR PE=1 SV=1	TTR			33.9343	0.1	0.1	595.971	0.1	44.2217	233.943	0.1	0.1	2055	914.397	54.0008	767.702	1812.58	430.917	1143.94	203.29	2571.02	393.697	48.5272			47.2513	141.96	319.391	228.934	0.1	173.413	0.376694	13	C	0.906189	-0.383333				0.451509	0.25		TTR
Q9BSA4	Protein tweety homolog 2 OS=Homo sapiens OX=9606 GN=TTYH2 PE=1 SV=3	TTYH2					0.1	18.019					0.1	21.4127	0.1	8.81342	0.1	6.34792	0.1	10.4918	85.7707	0.1							0.1	31.0553			0.00953128	7	B			0.934715	-0.357		1	0.0178571		TTYH2
Q9C0H2	Protein tweety homolog 3 OS=Homo sapiens OX=9606 GN=TTYH3 PE=1 SV=3	TTYH3	21.2604	0.1			112.672	0.1					0.1	5.67684	177.381	8.80425	95.329	0.1	141.898	9.60548	120.611	12.7063					0.1	9.01025	14.4165	0.1	0.1	38.6448	17.4599	10	C	0.114655	0.366667				0.316472	-0.321429		TTYH3
Q71U36	Tubulin alpha-1A chain OS=Homo sapiens OX=9606 GN=TUBA1A PE=1 SV=1	TUBA1A	258.885	0.1	150.047	52.1068	217.189	214.478	93.4569	16.5965	917.253	0.1	3805.64	193.652	4890.9	248.807	3641.91	343.92	4966.2	319.777	6610.02	698.607	291.414	271.55	554.954	212.234	1391.08	862.126	1302.67	685.166	1426.43	355.989	5.63111	15	C	3.05176e-05	1			MTEX-UP	0.0540793	-0.607143		TUBA1A
P68366	Tubulin alpha-4A chain OS=Homo sapiens OX=9606 GN=TUBA4A PE=1 SV=1	TUBA4A			42.4803	15.4191					37.8889	0.1	0.1	9.45835	1228.36	12.5174	1024.63	0.1	1090.66	55.1411	1980.22	0.1	135.288	47.3759	247.493	0.1	0.1	138.653	537.136	75.4367			19.7795	11	C	0.0206299	0.6			MTEX-UP	0.198959	-0.410714		TUBA4A
P07437	Tubulin beta chain OS=Homo sapiens OX=9606 GN=TUBB PE=1 SV=2	TUBB	10.8056	187.485	72.0086	55.7499	0.1	93.7316	0.1	9.21877	1484.24	86.1048	1232.19	82.3817	3326.25	258.778	2916.07	104.894	4060.15	287.67	5228.39	119.71	146.38	149.792	618.949	0.1	98.4297	918.819	478.39	575.484	526.064	152.319	3.4537	15	C	0.0318604	0.55			MTEX-UP	0.00590521	-0.821429	HIGHER	TUBB
Q9H4B7	Tubulin beta-1 chain OS=Homo sapiens OX=9606 GN=TUBB1 PE=1 SV=1	TUBB1	0.1	27.5988			0.1	9.28672			40.7806	0.1			466.576	0.1	369.287	0.1	659.958	11.0738	906.568	0.1					0.1	172.975	0.1	116.871			59.5962	9	C	0.44519	0.05				0.00597727	-0.839286	HIGHER	TUBB1
Q13509	Tubulin beta-3 chain OS=Homo sapiens OX=9606 GN=TUBB3 PE=1 SV=2	TUBB3													48.171	0.1	40.7115	0.1	61.3952	0.1													>100	3	B			0.124107	0.5		0.0980348	-0.375		TUBB3
Q9BUF5	Tubulin beta-6 chain OS=Homo sapiens OX=9606 GN=TUBB6 PE=1 SV=1	TUBB6			329.797	23.5321			0.1	16.3658	7.79616	0.1			15.8099	0.1	21.278	4.0393	42.286	9.97469	90.4432	0.1					47.6192	11.6011	0.1	14.6458	274.965	0.1	9.64127	10	C	0.0534973	0.483333				0.376759	-0.285714		TUBB6
P22314	Ubiquitin-like modifier-activating enzyme 1 OS=Homo sapiens OX=9606 GN=UBA1 PE=1 SV=3	UBA1																			64.601	0.1											>100	1	B			0.5	0.5		0.422678	-0.125		UBA1
P62987	Ubiquitin-60S ribosomal protein L40 OS=Homo sapiens OX=9606 GN=UBA52 PE=1 SV=2	UBA52	20.9022	55.8443	718.087	193.113	108.049	231.07	5302.34	377.794	644.881	44.5853	831.35	207.757	6875.74	590.06	5832.16	267.807	10318.8	412.263	8970.74	60.5817	2384.29	50.057			2092.92	549.179	672.16	684.348	3473.24	261.871	12.4579	14	C	0.00131226	0.833333			MTEX-UP	0.0289044	-0.678571	HIGHER	UBA52
A0AVT1	Ubiquitin-like modifier-activating enzyme 6 OS=Homo sapiens OX=9606 GN=UBA6 PE=1 SV=1	UBA6	200.613	0.1			291.477	0.1	400.387	0.1							2.92692	0.1			6.41397	0.1											>100	5	B			0.0368191	0.5	MTEX-UP	0.890403	-0.0535714		UBA6
Q8NBM4	Ubiquitin-associated domain-containing protein 2 OS=Homo sapiens OX=9606 GN=UBAC2 PE=1 SV=1	UBAC2			0.1	75.3638	0.1	21.1755	0.1	92.163			0.1	8.82081	1653.28	55.0914	1461.11	8.57708	2302.89	14.342	0.1	11.6529	160.949	0.1					168.027	0.1	0.1	25.6988	0.0113368	11	C	0.401978	0.0833333				1	-0.0178571		UBAC2
Q8N806	Putative E3 ubiquitin-protein ligase UBR7 OS=Homo sapiens OX=9606 GN=UBR7 PE=1 SV=2	UBR7					0.1	257.415					0.1	33.8151			16.6206	49.7842	39.8824	30.9411	0.1	60.1672							46.9436	0.1	498.066	0.1	0.333854	7	B			0.5	-0.1		0.346484	0.285714		UBR7
O60701	UDP-glucose 6-dehydrogenase OS=Homo sapiens OX=9606 GN=UGDH PE=1 SV=1	UGDH																			20.0326	0.1	28.4232	0.1									>100	2	B			0.23975	0.5		0.922085	0.0357143		UGDH
Q16851	UTP--glucose-1-phosphate uridylyltransferase OS=Homo sapiens OX=9606 GN=UGP2 PE=1 SV=5	UGP2													69.7735	3.24604	69.2528	25.8255	72.7974	10.9367	0.1	34.9504	0.1	18.6377			0.1	108.728	0.1	66.1283	0.1	14.9478	<0,01	8	C	0.906189	-0.383333				0.0441363	-0.607143	HIGHER	UGP2
Q9P0L0	Vesicle-associated membrane protein-associated protein A OS=Homo sapiens OX=9606 GN=VAPA PE=1 SV=3	VAPA																			28.6406	0.1											>100	1	B			0.5	0.5		0.422678	-0.125		VAPA
P50552	Vasodilator-stimulated phosphoprotein OS=Homo sapiens OX=9606 GN=VASP PE=1 SV=3	VASP											0.1	3.54023	69.443	0.1	67.4431	0.1	68.1399	3.73614	88.6528	0.1					0.1	7.65342	0.1	8.42485	0.1	11.0496	9.13315	8	C	0.640137	-0.1				0.0327789	-0.642857	HIGHER	VASP
P13611	Versican core protein OS=Homo sapiens OX=9606 GN=VCAN PE=1 SV=3	VCAN	0.1	13.5899	72.6931	47.1367	0.1	477.838	36.731	34.0234	494.092	3.63294	0.1	210.936	783.767	243.494	622.328	109.667	956.076	175.792	1191.83	191.929	131.25	62.0109			0.1	367.881	690.407	510.727	0.1	371.665	1.447	14	C	0.114655	0.366667				0.0205128	-0.714286	HIGHER	VCAN
P18206	Vinculin OS=Homo sapiens OX=9606 GN=VCL PE=1 SV=4	VCL			0.1	895.455	0.1	123.141	0.1	524.901	31.6934	13.1625	0.1	56.3871	153.464	13.8091	24.6258	16.9443	146.291	83.9358	247.506	20.8972	133.653	0.1	200.348	612.009	0.1	193.005	982.064	210.893	0.1	22.1562	0.890351	14	C	0.660614	-0.116667				0.866511	-0.0714286		VCL
P55072	Transitional endoplasmic reticulum ATPase OS=Homo sapiens OX=9606 GN=VCP PE=1 SV=4	VCP									0.1	170.569			45.9659	0.1	20.8968	11.9751	43.7471	1.10248	26.0235	2.60402							0.1	9.2778	0.1	11.5929	1.74502	7	B			0.691462	-0.25		0.102719	-0.482143		VCP
O15240	Neurosecretory protein VGF OS=Homo sapiens OX=9606 GN=VGF PE=1 SV=2	VGF			0.1	76.2286	0.1	67.5639	23.3546	58.4837	65.4765	4.30916	0.1	14.1407	592.059	2.92344	418.425	10.4857	643.518	11.6584	952.082	5.89167	251.109	178.671	674.442	0.1	0.1	218.847	72.1149	32.9616	6786.67	144.191	8.69129	14	C	0.041626	0.516667			MTEX-UP	0.866511	-0.0714286		VGF
Q9H9H4	Vacuolar protein sorting-associated protein 37B OS=Homo sapiens OX=9606 GN=VPS37B PE=1 SV=1	VPS37B													20.4683	0.1	14.2934	0.1	26.7142	0.1													>100	3	B			0.124107	0.5		0.0980348	-0.375		VPS37B
A5D8V6	Vacuolar protein sorting-associated protein 37C OS=Homo sapiens OX=9606 GN=VPS37C PE=1 SV=2	VPS37C															2.57344	0.1	2.95103	0.1	55.6158	0.1											29.5103	3	B			0.124107	0.5		0.0980348	-0.375		VPS37C
O75351	Vacuolar protein sorting-associated protein 4B OS=Homo sapiens OX=9606 GN=VPS4B PE=1 SV=2	VPS4B													51.3006	20.2033	31.0315	0.1	73.3297	0.1							0.1	20.3313					>100	4	B			0.5	0.167		0.0633785	-0.464286		VPS4B
P04004	Vitronectin OS=Homo sapiens OX=9606 GN=VTN PE=1 SV=1	VTN	8344.46	2656.52	10348	940.346	30785.3	4103.54	4201.74	1635.74	10806.6	5576.71	534.193	7338.28	6693.72	3267.47	4579.12	4284.19	4911.33	7009.51	4353.52	2821.86	2475.38	794.578	3069.1	241.164	817.149	2199.48	4552.6	2719.69	860.179	1464.99	1.93781	15	C	0.0239563	0.583333			MTEX-UP	0.694328	0.142857		VTN
P04275	von Willebrand factor OS=Homo sapiens OX=9606 GN=VWF PE=1 SV=4	VWF	164398	47768.5	67703.6	12569.9	176588	54722.3	295318	30094.5	182134	116880	308742	165439	177366	335485	155433	113000	54989.6	167818	162791	32986.3	64830	1106.89	67872.7	5416.43	97966.9	123790	153802	95675.7	24344.8	80235.4	1.8662	15	C	0.036499	0.533333			MTEX-UP	0.866511	-0.0714286		VWF
O75083	WD repeat-containing protein 1 OS=Homo sapiens OX=9606 GN=WDR1 PE=1 SV=4	WDR1			0.1	69.7322			0.1	12.3269	12.4448	0.1			200.572	0.1	141.399	0.1	126.896	0.1	610.442	7.58509	69.486	0.1	128.071	0.1	537.824	57.7293	389.506	15.9411	0.1	36.9479	>100	12	C	0.0206299	0.6			MTEX-UP	0.953692	0.0357143		WDR1
Q9HCS7	Pre-mRNA-splicing factor SYF1 OS=Homo sapiens OX=9606 GN=XAB2 PE=1 SV=2	XAB2			0.1	307.637	0.1	27.4846	0.1	606.81	7.58165	0.1			0.1	4.08433							259.16	275.332			765.409	70.0884	115.896	65.2523	0.1	51.737	0.0244838	9	C	0.932312	-0.433333				0.675706	0.142857		XAB2
Q5T750	Skin-specific protein 32 OS=Homo sapiens OX=9606 GN=XP32 PE=1 SV=1	XP32									11.8196	0.1			23.2214	196.624	27.8213	0.1	26.6797	0.1					0.1	430.01			0.1	15.0776			59.1568	6	B			0.5	0.1		0.133247	-0.428571		XP32
O43895	Xaa-Pro aminopeptidase 2 OS=Homo sapiens OX=9606 GN=XPNPEP2 PE=1 SV=3	XPNPEP2	10.4783	0.1					24.7909	0.1			0.1	3.34693	0.1	37.5801			0.1	5.89072			0.1	26.7259	1009.11	0.1	0.1	302.98	0.1	243.902	348.344	136.832	0.023427	10	C	0.820435	-0.266667				0.953011	0.0357143		XPNPEP2
P07947	Tyrosine-protein kinase Yes OS=Homo sapiens OX=9606 GN=YES1 PE=1 SV=3	YES1													4.22608	0.1	4.02431	0.1															41.2519	2	B			0.23975	0.5		0.203551	-0.25		YES1
P31946	14-3-3 protein beta/alpha OS=Homo sapiens OX=9606 GN=YWHAB PE=1 SV=3	YWHAB	4.63525	0.1	53.7646	111.542	0.1	89.7439	0.1	95.1461	9.07482	0.1			4.25822	26.5068	19.6479	1.24586	72.2592	3.98282	679.026	4.83444	1259.59	66.6179	0.1	123.909	0.1	232.661	736.618	204.031	0.1	45.139	2.04617	14	C	0.532959	-0.0166667				0.53582	-0.214286		YWHAB
P62258	14-3-3 protein epsilon OS=Homo sapiens OX=9606 GN=YWHAE PE=1 SV=1	YWHAE			0.1	14.3906	0.1	11.05			25.4975	0.1	0.1	98.6744	727.722	244.417	483.801	54.2177	818.347	234.725	1202.22	59.2958	198.61	170.548	371.468	0.1	1007.5	578.863	1046.41	470.975	0.1	268.865	2.22179	13	C	0.0239563	0.583333			MTEX-UP	0.562485	-0.196429		YWHAE
Q04917	14-3-3 protein eta OS=Homo sapiens OX=9606 GN=YWHAH PE=1 SV=4	YWHAH					0.1	39.9115	0.1	23.7318					0.1	29.75	48.2976	14.0891	40.8314	0.1	177.211	0.1			0.1	454.595	168.983	29.593					1.71611	8	C	0.737762	-0.183333				0.427825	-0.25		YWHAH
P63104	14-3-3 protein zeta/delta OS=Homo sapiens OX=9606 GN=YWHAZ PE=1 SV=1	YWHAZ	285.83	112.946	12.858	1410.86	1220.32	293.426	653.099	1273.75	436.178	105.931	6691.2	584.853	2375.75	1839.82	1862.47	193.96	3009.48	1052.75	6856.2	28.7782	820.765	376.784	1613.82	7011.92	4780.29	3116.73	5639.45	3185.26	2057.49	513.279	2.53069	15	C	0.0239563	0.583333			MTEX-UP	0.612587	-0.178571		YWHAZ

## Sheet: Table S3
Table S3. Gene Ontology terms associated with proteins present in MTEX
GO domain	GO term ID	GO term description	GeneRatio	BgRatio	pvalue	qvalue	geneID
BP	GO:0002576	platelet degranulation	53/494	128/20408	9.55251e-52	1.09879e-48	A1BG/SERPINA3/ACTN1/AHSG/ALB/ALDOA/ANXA5/APOA1/APP/SERPING1/CD9/CD36/CD63/CLU/ECM1/F5/F8/F13A1/FCER1G/FGA/FGB/FGG/FLNA/FN1/HRG/ITGA2B/ITGB3/ITIH3/ITIH4/KNG1/LAMP2/LGALS3BP/ORM2/PECAM1/SERPINA1/PLG/PLEK/SERPINF2/SRGN/RAB27B/SELENOP/STXBP2/TGFB1/THBS1/TIMP3/TLN1/TUBA4A/VCL/VWF/TAGLN2/WDR1/MMRN1/FERMT3
BP	GO:0043062	extracellular structure organization	81/494	402/20408	5.26243e-51	3.45896e-48	ADAM10/ACAN/AGT/ALB/ANXA2/APOA1/APOA2/APOA4/APOB/APOC1/APOC2/APOC3/APOE/APP/BGN/BSG/SERPINH1/CD36/CD44/CETP/COL1A1/COL1A2/COL3A1/COL6A1/COL6A2/COL6A3/COL15A1/COMP/VCAN/FBLN1/FGA/FGB/FGG/FN1/GPM6B/HSPG2/TNC/ICAM1/ITGA6/ITGA2B/ITGB1/ITGB3/LAMA2/LAMB1/LAMB2/LAMC1/LCAT/LPA/LPL/LRP1/LUM/MTTP/NID1/PECAM1/PLG/SERPINF2/PLOD1/PLTP/HTRA1/SDC4/SDCBP/TGFB1/TGFBI/THBS1/TSG101/TTR/VTN/VWF/PLA2G7/ABCG1/PDCD6IP/…
BP	GO:0042060	wound healing	87/494	543/20408	2.61542e-46	1.33707e-43	ACTB/ANXA2/ANXA5/APCS/APOD/APOE/RHOA/SERPINC1/SERPING1/CAPZB/CD9/CD36/CD44/CD59/CD151/CDC42/CLIC1/COL1A1/COL1A2/COL3A1/DSP/ENO3/F2/F5/F8/F10/F12/F13A1/F13B/FBLN1/FCER1G/FGA/FGB/FGG/FLNA/FN1/GNAS/GP1BA/GP1BB/GP9/GSN/H3F3A/HBB/HBD/SERPIND1/HRG/HSPB1/TNC/ILK/ITGA2B/ITGB3/KNG1/KRT1/LCP2/MCAM/MYH9/SERPINA5/PECAM1/PF4V1/SERPINA1/SERPINE2/PKM/PLG/PLEK/SERPINF2/PLSCR1/PRKAR1A/RAP2B/SAA1/SDC4/SRC/TGFB1/TH…
BP	GO:0007599	hemostasis	70/494	339/20408	9.13355e-45	4.20239e-42	ACTB/ANXA2/ANXA5/ANXA7/APOE/SERPINC1/SERPING1/CAPZB/CD9/CD36/CD59/CDC42/CLIC1/COL1A1/COL1A2/COL3A1/F2/F5/F8/F10/F12/F13A1/F13B/FBLN1/FCER1G/FGA/FGB/FGG/FLNA/GNAS/GP1BA/GP1BB/GP9/H3F3A/HBB/HBD/SERPIND1/HRG/HSPB1/ILK/ITGA2B/ITGB3/KNG1/KRT1/LCP2/MYH9/SERPINA5/PF4V1/SERPINA1/SERPINE2/PLG/PLEK/SERPINF2/PLSCR1/PRKAR1A/RAP2B/SAA1/SRC/THBS1/TLN1/VCL/VTN/VWF/YWHAZ/GNA14/ADAMTS13/MMRN1/EHD3/SERPINA10/FERMT3
BP	GO:0007596	blood coagulation	69/494	334/20408	3.87502e-44	1.62083e-41	ACTB/ANXA2/ANXA5/APOE/SERPINC1/SERPING1/CAPZB/CD9/CD36/CD59/CDC42/CLIC1/COL1A1/COL1A2/COL3A1/F2/F5/F8/F10/F12/F13A1/F13B/FBLN1/FCER1G/FGA/FGB/FGG/FLNA/GNAS/GP1BA/GP1BB/GP9/H3F3A/HBB/HBD/SERPIND1/HRG/HSPB1/ILK/ITGA2B/ITGB3/KNG1/KRT1/LCP2/MYH9/SERPINA5/PF4V1/SERPINA1/SERPINE2/PLG/PLEK/SERPINF2/PLSCR1/PRKAR1A/RAP2B/SAA1/SRC/THBS1/TLN1/VCL/VTN/VWF/YWHAZ/GNA14/ADAMTS13/MMRN1/EHD3/SERPINA10/FERMT3
BP	GO:0050817	coagulation	69/494	340/20408	1.34707e-43	5.16493e-41	ACTB/ANXA2/ANXA5/APOE/SERPINC1/SERPING1/CAPZB/CD9/CD36/CD59/CDC42/CLIC1/COL1A1/COL1A2/COL3A1/F2/F5/F8/F10/F12/F13A1/F13B/FBLN1/FCER1G/FGA/FGB/FGG/FLNA/GNAS/GP1BA/GP1BB/GP9/H3F3A/HBB/HBD/SERPIND1/HRG/HSPB1/ILK/ITGA2B/ITGB3/KNG1/KRT1/LCP2/MYH9/SERPINA5/PF4V1/SERPINA1/SERPINE2/PLG/PLEK/SERPINF2/PLSCR1/PRKAR1A/RAP2B/SAA1/SRC/THBS1/TLN1/VCL/VTN/VWF/YWHAZ/GNA14/ADAMTS13/MMRN1/EHD3/SERPINA10/FERMT3
BP	GO:0002446	neutrophil mediated immunity	79/494	499/20408	1.39502e-41	4.58468e-39	A1BG/SERPINA3/ACLY/ADAM10/AHSG/ALDOA/ANXA2/ANXA3/APRT/RHOA/B2M/C3/CAMP/CD36/CD44/CD53/CD59/CD63/ACE/DYNC1H1/DSP/EEF1A1/EEF2/STOM/F2/FCER1G/FTH1/GDI2/GSN/HBB/HSPA1A/HSPA8/HSP90AA1/HSP90AB1/IDH1/KPNB1/KRT1/LAMP2/LTF/LYZ/ORM2/PECAM1/PGM1/SERPINA1/PKM/PPIA/PSMC2/PTPRB/PTPRC/PYGL/RAB5B/RAP1B/RAP2B/S100A9/S100A11/SDCBP/SLC2A3/STXBP2/TTR/VCL/VCP/RAB7A/SNAP23/IQGAP1/GGH/CPNE1/VAPA/PRDX6/IST1/WDR1/ARPC5/C…
BP	GO:0042119	neutrophil activation	77/494	498/20408	9.19311e-40	2.34989e-37	A1BG/SERPINA3/ACLY/ADAM10/AHSG/ALDOA/ANXA2/ANXA3/APRT/RHOA/B2M/C3/CAMP/CD36/CD44/CD53/CD59/CD63/DYNC1H1/DSP/EEF1A1/EEF2/STOM/FCER1G/FTH1/GDI2/GSN/HBB/HSPA1A/HSPA8/HSP90AA1/HSP90AB1/IDH1/KPNB1/KRT1/LAMP2/LTF/LYZ/ORM2/PECAM1/PGM1/SERPINA1/PKM/PPIA/PSMC2/PTPRB/PTPRC/PYGL/RAB5B/RAP1B/RAP2B/S100A9/S100A11/CCL5/SDCBP/SLC2A3/STXBP2/TTR/VCL/VCP/RAB7A/SNAP23/IQGAP1/GGH/CPNE1/VAPA/PRDX6/IST1/ARPC5/CAP1/CCT…
BP	GO:0043312	neutrophil degranulation	76/494	485/20408	1.16117e-39	2.81191e-37	A1BG/SERPINA3/ACLY/ADAM10/AHSG/ALDOA/ANXA2/ANXA3/APRT/RHOA/B2M/C3/CAMP/CD36/CD44/CD53/CD59/CD63/DYNC1H1/DSP/EEF1A1/EEF2/STOM/FCER1G/FTH1/GDI2/GSN/HBB/HSPA1A/HSPA8/HSP90AA1/HSP90AB1/IDH1/KPNB1/KRT1/LAMP2/LTF/LYZ/ORM2/PECAM1/PGM1/SERPINA1/PKM/PPIA/PSMC2/PTPRB/PTPRC/PYGL/RAB5B/RAP1B/RAP2B/S100A9/S100A11/SDCBP/SLC2A3/STXBP2/TTR/VCL/VCP/RAB7A/SNAP23/IQGAP1/GGH/CPNE1/VAPA/PRDX6/IST1/ARPC5/CAP1/CCT2/RAB…
BP	GO:0002283	neutrophil activation involved in immune response	76/494	488/20408	1.81446e-39	4.17422e-37	A1BG/SERPINA3/ACLY/ADAM10/AHSG/ALDOA/ANXA2/ANXA3/APRT/RHOA/B2M/C3/CAMP/CD36/CD44/CD53/CD59/CD63/DYNC1H1/DSP/EEF1A1/EEF2/STOM/FCER1G/FTH1/GDI2/GSN/HBB/HSPA1A/HSPA8/HSP90AA1/HSP90AB1/IDH1/KPNB1/KRT1/LAMP2/LTF/LYZ/ORM2/PECAM1/PGM1/SERPINA1/PKM/PPIA/PSMC2/PTPRB/PTPRC/PYGL/RAB5B/RAP1B/RAP2B/S100A9/S100A11/SDCBP/SLC2A3/STXBP2/TTR/VCL/VCP/RAB7A/SNAP23/IQGAP1/GGH/CPNE1/VAPA/PRDX6/IST1/ARPC5/CAP1/CCT2/RAB…
BP	GO:0036230	granulocyte activation	77/494	505/20408	2.54846e-39	5.58361e-37	A1BG/SERPINA3/ACLY/ADAM10/AHSG/ALDOA/ANXA2/ANXA3/APRT/RHOA/B2M/C3/CAMP/CD36/CD44/CD53/CD59/CD63/DYNC1H1/DSP/EEF1A1/EEF2/STOM/FCER1G/FTH1/GDI2/GSN/HBB/HSPA1A/HSPA8/HSP90AA1/HSP90AB1/IDH1/KPNB1/KRT1/LAMP2/LTF/LYZ/ORM2/PECAM1/PGM1/SERPINA1/PKM/PPIA/PSMC2/PTPRB/PTPRC/PYGL/RAB5B/RAP1B/RAP2B/S100A9/S100A11/CCL5/SDCBP/SLC2A3/STXBP2/TTR/VCL/VCP/RAB7A/SNAP23/IQGAP1/GGH/CPNE1/VAPA/PRDX6/IST1/ARPC5/CAP1/CCT…
BP	GO:0050878	regulation of body fluid levels	76/494	493/20408	3.78929e-39	7.92487e-37	ACTB/ANXA2/ANXA5/ANXA7/APOE/APRT/SERPINC1/SERPING1/CAPZB/CD9/CD36/CD59/CDC42/CLIC1/COL1A1/COL1A2/COL3A1/F2/F5/F8/F10/F12/F13A1/F13B/FBLN1/FCER1G/FGA/FGB/FGG/FLNA/GNAI2/GNAS/SFN/GP1BA/GP1BB/GP9/H3F3A/HBB/HBD/SERPIND1/HRG/HSPB1/ILK/ITGA2B/ITGB3/KNG1/KRT1/LCP2/MYH9/NME1/SERPINA5/PF4V1/SERPINA1/SERPINE2/PLG/PLEK/SERPINF2/PLSCR1/PRKAR1A/RAP2B/SAA1/SRC/THBS1/TLN1/VCL/VTN/VWF/YWHAZ/RAB11A/GNA14/ADAMTS13…
BP	GO:0002444	myeloid leukocyte mediated immunity	79/494	548/20408	1.52369e-38	3.04808e-36	A1BG/SERPINA3/ACLY/ADAM10/AHSG/ALDOA/ANXA2/ANXA3/APRT/RHOA/B2M/C3/CAMP/CD36/CD44/CD53/CD59/CD63/ACE/DYNC1H1/DSP/EEF1A1/EEF2/STOM/F2/FCER1G/FTH1/GDI2/GSN/HBB/HSPA1A/HSPA8/HSP90AA1/HSP90AB1/IDH1/KPNB1/KRT1/LAMP2/LTF/LYZ/ORM2/PECAM1/PGM1/SERPINA1/PKM/PPIA/PSMC2/PTPRB/PTPRC/PYGL/RAB5B/RAP1B/RAP2B/S100A9/S100A11/SDCBP/SLC2A3/STXBP2/TTR/VCL/VCP/RAB7A/SNAP23/IQGAP1/GGH/CPNE1/VAPA/PRDX6/IST1/WDR1/ARPC5/C…
BP	GO:0043299	leukocyte degranulation	77/494	531/20408	9.69035e-38	1.85774e-35	A1BG/SERPINA3/ACLY/ADAM10/AHSG/ALDOA/ANXA2/ANXA3/APRT/RHOA/B2M/C3/CAMP/CD36/CD44/CD53/CD59/CD63/DYNC1H1/DSP/EEF1A1/EEF2/STOM/FCER1G/FTH1/GDI2/GSN/HBB/HSPA1A/HSPA8/HSP90AA1/HSP90AB1/IDH1/KPNB1/KRT1/LAMP2/LTF/LYZ/ORM2/PECAM1/PGM1/SERPINA1/PKM/PPIA/PSMC2/PTPRB/PTPRC/PYGL/RAB5B/RAP1B/RAP2B/S100A9/S100A11/SDCBP/SLC2A3/STXBP2/TTR/VCL/VCP/RAB7A/SNAP23/IQGAP1/GGH/CPNE1/VAPA/PRDX6/IST1/ARPC5/CAP1/CCT2/RAB…
BP	GO:0002275	myeloid cell activation involved in immune response	77/494	540/20408	3.24255e-37	5.96766e-35	A1BG/SERPINA3/ACLY/ADAM10/AHSG/ALDOA/ANXA2/ANXA3/APRT/RHOA/B2M/C3/CAMP/CD36/CD44/CD53/CD59/CD63/DYNC1H1/DSP/EEF1A1/EEF2/STOM/FCER1G/FTH1/GDI2/GSN/HBB/HSPA1A/HSPA8/HSP90AA1/HSP90AB1/IDH1/KPNB1/KRT1/LAMP2/LBP/LTF/LYZ/ORM2/PECAM1/PGM1/SERPINA1/PKM/PPIA/PSMC2/PTPRB/PTPRC/PYGL/RAB5B/RAP1B/RAP2B/S100A9/S100A11/SDCBP/SLC2A3/STXBP2/TTR/VCL/VCP/RAB7A/SNAP23/IQGAP1/GGH/CPNE1/VAPA/PRDX6/IST1/ARPC5/CAP1/CCT2…
BP	GO:0072376	protein activation cascade	46/494	194/20408	2.06882e-32	3.07056e-30	APCS/SERPINC1/CFB/SERPING1/C1QA/C1S/C2/C3/C4A/C5/C6/C7/C8A/C8B/C8G/C9/CD59/CD81/CLU/CPN1/CPN2/F2/F8/F10/F12/F13A1/F13B/FBLN1/FGA/FGB/FGG/GP1BA/GP1BB/GP9/CFH/CFI/KNG1/KRT1/MBL2/MASP1/VTN/VWF/COLEC10/MASP2/C1RL/COLEC11
BP	GO:0030198	extracellular matrix organization	57/494	348/20408	7.92412e-31	1.10483e-28	ADAM10/ACAN/AGT/ANXA2/APP/BGN/BSG/SERPINH1/CD44/COL1A1/COL1A2/COL3A1/COL6A1/COL6A2/COL6A3/COL15A1/COMP/VCAN/FBLN1/FGA/FGB/FGG/FN1/GPM6B/HSPG2/TNC/ICAM1/ITGA6/ITGA2B/ITGB1/ITGB3/LAMA2/LAMB1/LAMB2/LAMC1/LRP1/LUM/NID1/PECAM1/PLG/SERPINF2/PLOD1/HTRA1/TGFB1/TGFBI/THBS1/TTR/VTN/VWF/FLOT1/POSTN/ABI3BP/F11R/COL18A1/PHLDB2/LAMA1/AGRN
BP	GO:0030168	platelet activation	40/494	152/20408	3.22128e-30	4.3592e-28	ACTB/APOE/CD9/CLIC1/COL1A1/COL1A2/COL3A1/F2/F8/FCER1G/FGA/FGB/FGG/FLNA/GNAS/GP1BA/GP1BB/GP9/HBB/HRG/HSPB1/ILK/ITGA2B/ITGB3/LCP2/MYH9/PF4V1/SERPINE2/PLEK/PLSCR1/RAP2B/SAA1/SRC/TLN1/VCL/VWF/YWHAZ/GNA14/ADAMTS13/FERMT3
BP	GO:0002526	acute inflammatory response	44/494	211/20408	1.63572e-28	1.92976e-26	SERPINA3/AHSG/APCS/APOA2/ASS1/SERPINC1/CFB/SERPING1/C1QA/C1S/C2/C3/C4A/C5/C6/C7/C8A/C8B/C8G/C9/CD59/CD81/CLU/CPN1/CPN2/F2/F8/F12/FCER1G/FN1/CFH/HPR/ICAM1/CFI/ITIH4/LBP/MBL2/ORM2/SERPINA1/SERPINF2/PLSCR1/SAA1/SAA4/VTN
BP	GO:0034368	protein-lipid complex remodeling	19/494	28/20408	7.90328e-25	8.4566e-23	AGT/ALB/APOA1/APOA2/APOA4/APOB/APOC1/APOC2/APOC3/APOE/CETP/LCAT/LPA/LPL/PLTP/PLA2G7/ABCG1/APOM/APOA5
BP	GO:0034369	plasma lipoprotein particle remodeling	19/494	28/20408	7.90328e-25	8.4566e-23	AGT/ALB/APOA1/APOA2/APOA4/APOB/APOC1/APOC2/APOC3/APOE/CETP/LCAT/LPA/LPL/PLTP/PLA2G7/ABCG1/APOM/APOA5
BP	GO:0031589	cell-substrate adhesion	49/494	338/20408	3.7908e-24	3.96402e-22	ACTN1/APOA1/APOD/RHOA/CD36/CD44/CD63/CDC42/COL1A1/COL3A1/CTTN/FBLN1/FGA/FGB/FGG/FLNA/FN1/GPM6B/HRG/ILK/ITGA6/ITGA2B/ITGB1/ITGB3/LAMB1/LAMC1/NID1/PECAM1/PLG/RSU1/SDC4/SRC/THBS1/VCL/VTN/VWF/IQGAP1/SGCE/POSTN/ADAMTS13/CORO1A/MMRN1/CORO1C/ABI3BP/ANGPTL3/PARVB/FERMT3/EMILIN2/PHLDB2
BP	GO:0034367	protein-containing complex remodeling	19/494	30/20408	5.97718e-24	6.1114e-22	AGT/ALB/APOA1/APOA2/APOA4/APOB/APOC1/APOC2/APOC3/APOE/CETP/LCAT/LPA/LPL/PLTP/PLA2G7/ABCG1/APOM/APOA5
BP	GO:0010466	negative regulation of peptidase activity	43/494	261/20408	1.49161e-23	1.49195e-21	SERPINA3/AGT/AHSG/APP/SERPINC1/SERPING1/C3/C4A/C5/SERPINA6/SERPINH1/CD44/COL6A3/CSNK2A1/ECM1/GAPDH/SFN/SERPIND1/HRG/ITIH1/ITIH2/ITIH3/ITIH4/KNG1/LPA/LTF/PEBP1/SERPINA5/SERPINF1/SERPINA1/SERPINE2/SERPINF2/PZP/RPS6KA3/SRC/SERPINA7/THBS1/TIMP3/VTN/YWHAE/SERPINA10/ITIH5/OVOS2
BP	GO:0010951	negative regulation of endopeptidase activity	42/494	250/20408	2.27418e-23	2.17992e-21	SERPINA3/AGT/AHSG/APP/SERPINC1/SERPING1/C3/C4A/C5/SERPINA6/SERPINH1/CD44/COL6A3/CSNK2A1/GAPDH/SFN/SERPIND1/HRG/ITIH1/ITIH2/ITIH3/ITIH4/KNG1/LPA/LTF/PEBP1/SERPINA5/SERPINF1/SERPINA1/SERPINE2/SERPINF2/PZP/RPS6KA3/SRC/SERPINA7/THBS1/TIMP3/VTN/YWHAE/SERPINA10/ITIH5/OVOS2
BP	GO:0051346	negative regulation of hydrolase activity	54/494	458/20408	3.72947e-22	3.2999e-20	SERPINA3/AGT/AHSG/APCS/APOA1/APOA2/APOC1/APOC3/APP/SERPINC1/SERPING1/C3/C4A/C5/SERPINA6/SERPINH1/CD44/COL6A3/CSNK2A1/ECM1/GAPDH/GNAI2/SFN/SERPIND1/HRG/ITIH1/ITIH2/ITIH3/ITIH4/KNG1/LPA/LTF/PEBP1/SERPINA5/SERPINF1/SERPINA1/SERPINE2/SERPINF2/PZP/RDX/RPS6KA3/SRC/SERPINA7/THBS1/TIMP3/VTN/YWHAE/IQGAP1/RGN/ANGPTL3/F11R/SERPINA10/ITIH5/OVOS2
BP	GO:0045861	negative regulation of proteolysis	48/494	359/20408	3.99494e-22	3.4681e-20	SERPINA3/AGT/AHSG/APP/SERPINC1/SERPING1/C3/C4A/C5/SERPINA6/SERPINH1/CD44/CD59/COL6A3/CSNK2A1/ECM1/F2/GAPDH/SFN/SERPIND1/HRG/HSP90AB1/ITIH1/ITIH2/ITIH3/ITIH4/KNG1/LPA/LTF/PEBP1/SERPINA5/SERPINF1/SERPINA1/SERPINE2/SERPINF2/PZP/RPS6KA3/SDCBP/SRC/SERPINA7/THBS1/TIMP3/VTN/YWHAE/SERPINA10/ITIH5/OVOS2/UBAC2
BP	GO:0072378	blood coagulation, fibrin clot formation	17/494	28/20408	4.30458e-21	3.47467e-19	SERPINC1/SERPING1/F2/F8/F10/F12/F13A1/F13B/FBLN1/FGA/FGB/FGG/GP1BA/GP1BB/GP9/KNG1/VWF
BP	GO:0071827	plasma lipoprotein particle organization	20/494	45/20408	5.90541e-21	4.68467e-19	AGT/ALB/APOA1/APOA2/APOA4/APOB/APOC1/APOC2/APOC3/APOE/CETP/LCAT/LPA/LPL/MTTP/PLTP/PLA2G7/ABCG1/APOM/APOA5
BP	GO:0034109	homotypic cell-cell adhesion	24/494	76/20408	1.10656e-20	8.62938e-19	ACTB/CD9/CLIC1/DSP/FGA/FGB/FGG/FLNA/GNAS/GP1BA/HBB/HSPB1/ILK/ITGA2B/ITGB3/MYH9/SERPINE2/PLEK/RAP2B/RDX/CCL5/TLN1/VCL/FERMT3
BP	GO:0052547	regulation of peptidase activity	51/494	442/20408	1.50229e-20	1.15202e-18	SERPINA3/AGT/AHSG/APP/RHOA/SERPINC1/SERPING1/C3/C4A/C5/SERPINA6/SERPINH1/CD44/COL6A3/CSNK2A1/ECM1/FBLN1/FN1/GAPDH/SFN/GSN/SERPIND1/HRG/ITIH1/ITIH2/ITIH3/ITIH4/KNG1/LPA/LTF/PEBP1/SERPINA5/SERPINF1/SERPINA1/SERPINE2/SERPINF2/PZP/RPS6KA3/S100A9/SRC/SERPINA7/THBS1/TIMP3/VCP/VTN/YWHAE/PDCD6/CYFIP2/SERPINA10/ITIH5/OVOS2
BP	GO:0060627	regulation of vesicle-mediated transport	54/494	498/20408	1.87977e-20	1.41785e-18	AHSG/ANXA2/APOC1/APOC2/APOC3/APOE/B2M/C2/C3/C4A/CD36/CD63/CD151/CLU/FCER1G/FGA/FGB/FGG/GNAI2/ITGB3/LDLR/LRP1/MBL2/RAB8A/MFGE8/MSN/PTPRC/RAB5B/RAB27B/RAP1B/RDX/SDC4/SDCBP/SFTPD/SRC/STXBP2/TGFB1/TSG101/EZR/VTN/RAB7A/RAB11A/ADIPOQ/VPS4B/PDCD6IP/DNM1L/FLOT1/RAB10/CORO1A/RAB21/NEDD4L/PACSIN3/APOA5/RAB15
BP	GO:0006959	humoral immune response	45/494	349/20408	3.68347e-20	2.73352e-18	APCS/CFB/SERPING1/C1QA/C1S/C2/C3/C4A/C5/C6/C7/C8A/C8B/C8G/C9/CAMP/CD59/CD81/CLU/CPN1/CPN2/F2/FGA/FGB/GAPDH/CFH/HPX/HRG/CFI/KRT1/LTF/LYZ/MBL2/PF4V1/MASP1/PTPRC/S100A9/SFTPD/VTN/COLEC10/MASP2/C1RL/COLEC11/PGLYRP2/DCD
BP	GO:0071825	protein-lipid complex subunit organization	20/494	49/20408	4.81681e-20	3.51784e-18	AGT/ALB/APOA1/APOA2/APOA4/APOB/APOC1/APOC2/APOC3/APOE/CETP/LCAT/LPA/LPL/MTTP/PLTP/PLA2G7/ABCG1/APOM/APOA5
BP	GO:0070527	platelet aggregation	21/494	57/20408	7.21819e-20	5.18926e-18	ACTB/CD9/CLIC1/FGA/FGB/FGG/FLNA/GNAS/GP1BA/HBB/HSPB1/ILK/ITGA2B/ITGB3/MYH9/SERPINE2/PLEK/RAP2B/TLN1/VCL/FERMT3
BP	GO:0016485	protein processing	42/494	310/20408	1.06382e-19	7.53028e-18	ADAM10/ANXA2/CFB/SERPING1/C1QA/C1S/C2/C3/C4A/C5/C6/C7/C8A/C8B/C8G/C9/CD59/CD81/CLU/CPN1/CPN2/ACE/ENO1/F2/F12/FGA/FGB/FGG/GSN/CFH/CFI/MYH9/PGK1/SERPINE2/SERPINF2/SRGN/SRC/THBS1/VTN/ADAMTS13/CYFIP2/C1RL
BP	GO:0070613	regulation of protein processing	32/494	170/20408	1.30749e-19	9.11491e-18	ANXA2/CFB/SERPING1/C1QA/C1S/C2/C3/C4A/C5/C6/C7/C8A/C8B/C8G/C9/CD59/CD81/CLU/CPN1/CPN2/ENO1/F2/F12/GSN/CFH/CFI/MYH9/SERPINE2/SERPINF2/SRC/THBS1/VTN
BP	GO:0051604	protein maturation	46/494	378/20408	1.47665e-19	1.01405e-17	ADAM10/ANXA2/CFB/SERPING1/C1QA/C1S/C2/C3/C4A/C5/C6/C7/C8A/C8B/C8G/C9/SERPINH1/CD59/CD81/CLU/CPN1/CPN2/ACE/ENO1/F2/F12/FGA/FGB/FGG/GSN/CFH/CFI/MYH9/PGK1/SERPINE2/SERPINF2/SRGN/SRC/THBS1/VTN/GLRX3/ADAMTS13/CYFIP2/C1RL/TSPAN14/TSPAN33
BP	GO:0006898	receptor-mediated endocytosis	44/494	346/20408	1.69521e-19	1.14702e-17	ALB/ANXA2/APOA1/APOB/APOC1/APOC2/APOC3/APOE/B2M/CD9/CD36/CD63/CD81/CLU/CLTC/CTTN/FCER1G/HBA1/HBB/HPR/HPX/HSP90AA1/HSPG2/CFI/ITGB1/ITGB3/LDLR/LGALS3BP/LRP1/MASP1/SAA1/SDCBP/SFTPD/TFRC/EZR/VTN/APOL1/FLOT1/PRG4/CAP1/RAB21/COLEC11/APOA5/SSC5D
BP	GO:1903317	regulation of protein maturation	32/494	172/20408	1.88992e-19	1.26023e-17	ANXA2/CFB/SERPING1/C1QA/C1S/C2/C3/C4A/C5/C6/C7/C8A/C8B/C8G/C9/CD59/CD81/CLU/CPN1/CPN2/ENO1/F2/F12/GSN/CFH/CFI/MYH9/SERPINE2/SERPINF2/SRC/THBS1/VTN
BP	GO:0052548	regulation of endopeptidase activity	48/494	417/20408	2.38234e-19	1.5659e-17	SERPINA3/AGT/AHSG/APP/RHOA/SERPINC1/SERPING1/C3/C4A/C5/SERPINA6/SERPINH1/CD44/COL6A3/CSNK2A1/GAPDH/SFN/GSN/SERPIND1/HRG/ITIH1/ITIH2/ITIH3/ITIH4/KNG1/LPA/LTF/PEBP1/SERPINA5/SERPINF1/SERPINA1/SERPINE2/SERPINF2/PZP/RPS6KA3/S100A9/SRC/SERPINA7/THBS1/TIMP3/VCP/VTN/YWHAE/PDCD6/CYFIP2/SERPINA10/ITIH5/OVOS2
BP	GO:0030193	regulation of blood coagulation	23/494	77/20408	2.95605e-19	1.86314e-17	ANXA2/ANXA5/APOE/SERPINC1/SERPING1/CD9/CD36/F2/F12/FCER1G/FGA/FGB/FGG/GP1BA/HRG/KNG1/KRT1/SERPINE2/PLG/PLEK/SERPINF2/THBS1/VTN
BP	GO:1900046	regulation of hemostasis	23/494	77/20408	2.95605e-19	1.86314e-17	ANXA2/ANXA5/APOE/SERPINC1/SERPING1/CD9/CD36/F2/F12/FCER1G/FGA/FGB/FGG/GP1BA/HRG/KNG1/KRT1/SERPINE2/PLG/PLEK/SERPINF2/THBS1/VTN
BP	GO:0006956	complement activation	31/494	170/20408	1.29135e-18	7.92207e-17	APCS/CFB/SERPING1/C1QA/C1S/C2/C3/C4A/C5/C6/C7/C8A/C8B/C8G/C9/CD59/CD81/CLU/CPN1/CPN2/F2/CFH/CFI/KRT1/MBL2/MASP1/VTN/COLEC10/MASP2/C1RL/COLEC11
BP	GO:0050818	regulation of coagulation	23/494	82/20408	1.44039e-18	8.72013e-17	ANXA2/ANXA5/APOE/SERPINC1/SERPING1/CD9/CD36/F2/F12/FCER1G/FGA/FGB/FGG/GP1BA/HRG/KNG1/KRT1/SERPINE2/PLG/PLEK/SERPINF2/THBS1/VTN
BP	GO:0034375	high-density lipoprotein particle remodeling	13/494	17/20408	1.82667e-18	1.09151e-16	ALB/APOA1/APOA2/APOA4/APOC1/APOC2/APOC3/APOE/CETP/LCAT/PLTP/ABCG1/APOM
BP	GO:0097006	regulation of plasma lipoprotein particle levels	25/494	105/20408	3.52582e-18	2.05348e-16	AGT/ALB/ANXA2/APOA1/APOA2/APOA4/APOB/APOC1/APOC2/APOC3/APOE/CD36/CETP/CLTC/LCAT/LDLR/LPA/LPL/MTTP/PLTP/PLA2G7/ADIPOQ/ABCG1/APOM/APOA5
BP	GO:0030195	negative regulation of blood coagulation	19/494	52/20408	5.10708e-18	2.90098e-16	ANXA2/ANXA5/APOE/SERPING1/CD9/F2/F12/FGA/FGB/FGG/GP1BA/HRG/KNG1/KRT1/SERPINE2/PLG/SERPINF2/THBS1/VTN
BP	GO:1900047	negative regulation of hemostasis	19/494	52/20408	5.10708e-18	2.90098e-16	ANXA2/ANXA5/APOE/SERPING1/CD9/F2/F12/FGA/FGB/FGG/GP1BA/HRG/KNG1/KRT1/SERPINE2/PLG/SERPINF2/THBS1/VTN
BP	GO:0050727	regulation of inflammatory response	46/494	425/20408	1.59514e-17	8.84256e-16	AGT/AHSG/APCS/APOA1/APOD/APOE/APP/CFB/SERPING1/C1QA/C1S/C2/C3/C4A/C5/C6/C7/C8A/C8B/C8G/C9/CD59/CD81/CLU/CPN1/CPN2/F2/F12/FCER1G/CFH/CFI/KRT1/LBP/LDLR/LPL/SERPINF1/PSMB4/PTPRC/S100A9/SAA1/CCL5/TGM2/VTN/PLA2G7/ADIPOQ/PGLYRP2
BP	GO:0034370	triglyceride-rich lipoprotein particle remodeling	11/494	12/20408	1.75919e-17	9.63588e-16	APOA1/APOA2/APOA4/APOB/APOC2/APOC3/APOE/CETP/LCAT/LPL/APOA5
BP	GO:0061045	negative regulation of wound healing	21/494	72/20408	1.86935e-17	1.01188e-15	ANXA2/ANXA5/APCS/APOE/SERPING1/CD9/F2/F12/FGA/FGB/FGG/GP1BA/HRG/KNG1/KRT1/SERPINE2/PLG/SERPINF2/THBS1/VTN/PHLDB2
BP	GO:0050819	negative regulation of coagulation	19/494	56/20408	2.59704e-17	1.37346e-15	ANXA2/ANXA5/APOE/SERPING1/CD9/F2/F12/FGA/FGB/FGG/GP1BA/HRG/KNG1/KRT1/SERPINE2/PLG/SERPINF2/THBS1/VTN
BP	GO:0007160	cell-matrix adhesion	33/494	222/20408	6.06008e-17	3.09808e-15	ACTN1/APOD/RHOA/CD36/CD44/CD63/COL3A1/CTTN/FGA/FGB/FGG/FN1/GPM6B/HRG/ILK/ITGA6/ITGA2B/ITGB1/ITGB3/NID1/PECAM1/SDC4/SRC/THBS1/VCL/VTN/IQGAP1/SGCE/POSTN/ADAMTS13/CORO1C/ANGPTL3/PHLDB2
BP	GO:2000257	regulation of protein activation cascade	24/494	108/20408	9.23964e-17	4.57119e-15	SERPINC1/CFB/SERPING1/C1QA/C1S/C2/C3/C4A/C5/C6/C7/C8A/C8B/C8G/C9/CD59/CD81/CLU/CPN1/CPN2/F2/CFH/CFI/VTN
BP	GO:0019058	viral life cycle	37/494	289/20408	1.15105e-16	5.63406e-15	ANXA2/APCS/APOE/CD81/CDC42/STOM/GSN/HSPA1A/HSPA8/HSP90AB1/ICAM1/ITGB1/ITGB3/KPNB1/LDLR/LTF/PLSCR1/PPIA/RAN/CCL5/SLC1A5/TFRC/TSG101/UBA52/VCP/RAB7A/VAPA/VPS4B/IST1/PDCD6IP/NEDD4L/F11R/VPS37C/CHMP1B/VPS37B/RAB1B/CHMP4B
BP	GO:0030100	regulation of endocytosis	35/494	260/20408	1.62936e-16	7.80913e-15	AHSG/ANXA2/APOC1/APOC2/APOC3/APOE/B2M/C2/C3/C4A/CD36/CD63/CD151/CLU/FCER1G/ITGB3/LDLR/LRP1/MBL2/MFGE8/PTPRC/RAB5B/SDCBP/SFTPD/SRC/TGFB1/TSG101/VTN/ADIPOQ/DNM1L/FLOT1/RAB21/NEDD4L/PACSIN3/APOA5
BP	GO:0002920	regulation of humoral immune response	25/494	126/20408	3.66924e-16	1.72269e-14	CFB/SERPING1/C1QA/C1S/C2/C3/C4A/C5/C6/C7/C8A/C8B/C8G/C9/CD59/CD81/CLU/CPN1/CPN2/F2/CFH/HPX/CFI/PTPRC/VTN
BP	GO:1903035	negative regulation of response to wounding	21/494	84/20408	6.0505e-16	2.81199e-14	ANXA2/ANXA5/APCS/APOE/SERPING1/CD9/F2/F12/FGA/FGB/FGG/GP1BA/HRG/KNG1/KRT1/SERPINE2/PLG/SERPINF2/THBS1/VTN/PHLDB2
BP	GO:0034372	very-low-density lipoprotein particle remodeling	10/494	11/20408	6.79716e-16	3.12741e-14	APOA1/APOA2/APOA4/APOC2/APOC3/APOE/CETP/LCAT/LPL/APOA5
BP	GO:0030449	regulation of complement activation	23/494	107/20408	8.88321e-16	4.04674e-14	CFB/SERPING1/C1QA/C1S/C2/C3/C4A/C5/C6/C7/C8A/C8B/C8G/C9/CD59/CD81/CLU/CPN1/CPN2/F2/CFH/CFI/VTN
BP	GO:0030301	cholesterol transport	22/494	98/20408	1.42606e-15	6.30902e-14	ANXA2/APOA1/APOA2/APOA4/APOB/APOC1/APOC2/APOC3/APOE/CD36/CETP/CLU/LCAT/LDLR/LRP1/PLTP/PON1/ADIPOQ/VPS4B/ABCG1/APOM/APOA5
BP	GO:0061041	regulation of wound healing	25/494	134/20408	1.68232e-15	7.37184e-14	ANXA2/ANXA5/APCS/APOE/SERPINC1/SERPING1/CD9/CD36/F2/F12/FCER1G/FGA/FGB/FGG/GP1BA/HRG/KNG1/KRT1/SERPINE2/PLG/PLEK/SERPINF2/THBS1/VTN/PHLDB2
BP	GO:0002673	regulation of acute inflammatory response	26/494	149/20408	2.47493e-15	1.07427e-13	APCS/CFB/SERPING1/C1QA/C1S/C2/C3/C4A/C5/C6/C7/C8A/C8B/C8G/C9/CD59/CD81/CLU/CPN1/CPN2/F2/F12/FCER1G/CFH/CFI/VTN
BP	GO:0034329	cell junction assembly	32/494	238/20408	3.45845e-15	1.47338e-13	ACTB/ACTN1/AGT/APOD/RHOA/CD9/CD151/CDC42/ACE/CTTN/FLNA/FN1/GPM6B/HRG/ILK/ITGA6/KRT14/LAMC1/RAP1B/SDC4/SRC/THBS1/TLN1/VASP/VCL/IQGAP1/WDR1/PDCD6IP/FLOT1/CORO1C/F11R/PHLDB2
BP	GO:0034330	cell junction organization	35/494	287/20408	3.58597e-15	1.51369e-13	ACTB/ACTN1/AGT/APOD/RHOA/CD9/CD151/CDC42/ACE/DSP/CTTN/FLNA/FN1/GPM6B/HRG/ILK/ITGA6/KRT14/LAMC1/RAP1B/RDX/SDC4/SRC/TGFB1/THBS1/TLN1/VASP/VCL/IQGAP1/WDR1/PDCD6IP/FLOT1/CORO1C/F11R/PHLDB2
BP	GO:0043691	reverse cholesterol transport	12/494	20/20408	3.74719e-15	1.53938e-13	APOA1/APOA2/APOA4/APOC2/APOC3/APOE/CETP/CLU/LCAT/ABCG1/APOM/APOA5
BP	GO:0010810	regulation of cell-substrate adhesion	30/494	209/20408	4.28784e-15	1.74589e-13	APOA1/APOD/RHOA/CD36/CDC42/COL1A1/FBLN1/FGA/FGB/FGG/FLNA/FN1/GPM6B/HRG/ILK/ITGA6/NID1/PLG/RSU1/SDC4/SRC/THBS1/VTN/IQGAP1/POSTN/MMRN1/CORO1C/ABI3BP/EMILIN2/PHLDB2
BP	GO:0045807	positive regulation of endocytosis	25/494	141/20408	5.82876e-15	2.35249e-13	AHSG/ANXA2/APOE/B2M/C2/C3/C4A/CD36/CD63/CD151/CLU/FCER1G/LDLR/LRP1/MBL2/MFGE8/PTPRC/SFTPD/TSG101/VTN/DNM1L/FLOT1/RAB21/NEDD4L/APOA5
BP	GO:0006953	acute-phase response	16/494	47/20408	8.23373e-15	3.26585e-13	SERPINA3/AHSG/APCS/ASS1/F2/F8/FN1/ITIH4/LBP/MBL2/ORM2/SERPINA1/SERPINF2/PLSCR1/SAA1/SAA4
BP	GO:0015918	sterol transport	22/494	108/20408	1.2466e-14	4.86072e-13	ANXA2/APOA1/APOA2/APOA4/APOB/APOC1/APOC2/APOC3/APOE/CD36/CETP/CLU/LCAT/LDLR/LRP1/PLTP/PON1/ADIPOQ/VPS4B/ABCG1/APOM/APOA5
BP	GO:0042730	fibrinolysis	13/494	28/20408	2.25284e-14	8.56648e-13	ANXA2/SERPING1/F2/F12/FGA/FGB/FGG/GP1BA/HRG/KRT1/PLG/SERPINF2/THBS1
BP	GO:0010035	response to inorganic substance	47/494	547/20408	5.15223e-14	1.92729e-12	ACO1/ACTA1/ANXA5/ANXA7/ANXA11/APOA4/APOB/APP/ASS1/ATIC/B2M/BSG/C1QA/CD9/CD36/COL1A1/EEF2/FGA/FGB/FGG/GSN/HBA1/HBB/HSPA5/ICAM1/KRT14/LDHA/PEBP1/PRDX1/SERPINF1/PON1/PPP2CB/SELENOP/SRC/PRDX2/THBS1/VCP/IQGAP1/GGH/CPNE1/RGN/PDCD6/ADAMTS13/NEDD4L/CLIC4/COL18A1/CPNE8
BP	GO:0034371	chylomicron remodeling	8/494	8/20408	1.11498e-13	4.10406e-12	APOA1/APOA2/APOA4/APOB/APOC2/APOC3/APOE/LPL
BP	GO:1903034	regulation of response to wounding	25/494	160/20408	1.19298e-13	4.35632e-12	ANXA2/ANXA5/APCS/APOE/SERPINC1/SERPING1/CD9/CD36/F2/F12/FCER1G/FGA/FGB/FGG/GP1BA/HRG/KNG1/KRT1/SERPINE2/PLG/PLEK/SERPINF2/THBS1/VTN/PHLDB2
BP	GO:0043687	post-translational protein modification	37/494	361/20408	1.42994e-13	5.18049e-12	ADAM10/AFP/AHSG/ALB/APOA1/APOA2/APOB/APOE/APP/SERPINC1/C3/C4A/CP/VCAN/F5/FGA/FGG/FN1/SERPIND1/TNC/ITIH2/KNG1/LAMB1/LAMB2/LAMC1/RAB8A/MFGE8/NUCB1/SERPINA1/PSMB4/PSMC2/VGF/APOL1/RAB11A/SERPINA10/RAB1B/APOA5
BP	GO:0040017	positive regulation of locomotion	47/494	570/20408	2.33496e-13	8.32812e-12	ADAM10/AGT/ANXA3/APP/RHOA/CD151/COL1A1/F10/FLNA/FN1/GNAI2/HSPA5/HSPB1/ICAM1/ILK/ITGA6/ITGA2B/ITGB3/LAMB1/LBP/MCAM/PFN1/RELN/PTPRC/RDX/CCL5/SDCBP/SRC/TGFB1/THBS1/THBS4/TSG101/VTN/PLA2G7/RAB11A/IQGAP1/VAPA/VPS4B/PDCD6/POSTN/CORO1A/ANGPTL3/VPS37B/COL18A1/FERMT3/CHMP4B/PGAM4
BP	GO:0007229	integrin-mediated signaling pathway	20/494	99/20408	2.38538e-13	8.44252e-12	ADAM10/APOA1/CD63/CDC42/COL3A1/FCER1G/FLNA/ILK/ITGA6/ITGA2B/ITGB1/ITGB3/MYH9/PLEK/PLP1/SRC/TLN1/ADAMTS13/ANGPTL3/FERMT3
BP	GO:0033344	cholesterol efflux	16/494	57/20408	2.53807e-13	8.91435e-12	APOA1/APOA2/APOA4/APOB/APOC1/APOC2/APOC3/APOE/CETP/LRP1/PLTP/PON1/ADIPOQ/ABCG1/APOM/APOA5
BP	GO:0033700	phospholipid efflux	9/494	12/20408	5.47669e-13	1.89463e-11	APOA1/APOA2/APOA4/APOC1/APOC2/APOC3/APOE/ABCG1/APOA5
BP	GO:0050900	leukocyte migration	42/494	478/20408	5.82869e-13	2.00135e-11	ADAM10/APOB/APOD/APP/RHOA/BSG/C5/CD44/COL1A1/COL1A2/ECM1/FCER1G/FN1/ICAM1/ITGA6/ITGA2B/ITGB1/ITGB3/LBP/MSN/MYH9/PECAM1/PF4V1/PPIA/S100A9/SAA1/CCL5/SDC4/SFTPD/SLC3A2/SLC16A1/SRC/TGFB1/THBS1/THBS4/YES1/PLA2G7/SLC7A5/WDR1/CORO1A/PODXL2/F11R
BP	GO:0034377	plasma lipoprotein particle assembly	12/494	28/20408	7.58706e-13	2.58581e-11	APOA1/APOA2/APOA4/APOB/APOC1/APOC2/APOC3/APOE/LCAT/MTTP/APOM/APOA5
BP	GO:0035821	modification of morphology or physiology of other organism	24/494	161/20408	1.06787e-12	3.61274e-11	ALB/ANXA2/APCS/APOE/C9/CAMP/CFL1/STOM/F2/GAPDH/HRG/HSPA8/KPNB1/LTF/LYZ/MBL2/PLG/S100A9/CCL5/SFTPD/TGFB1/APOL1/VAPA/DCD
BP	GO:0007597	blood coagulation, intrinsic pathway	10/494	18/20408	2.32133e-12	7.79601e-11	SERPINC1/SERPING1/F2/F8/F12/GP1BA/GP1BB/GP9/KNG1/VWF
BP	GO:0002697	regulation of immune effector process	39/494	439/20408	2.89199e-12	9.64219e-11	APOA1/APOA2/B2M/CFB/SERPING1/C1QA/C1S/C2/C3/C4A/C5/C6/C7/C8A/C8B/C8G/C9/CD36/CD59/CD81/CLU/CPN1/CPN2/F2/FCER1G/CFH/HLA-A/HLA-B/HLA-C/HPX/CFI/LBP/HTRA1/PTPRC/STXBP2/TFRC/TGFB1/VTN/PGLYRP2
BP	GO:0006909	phagocytosis	34/494	342/20408	3.40293e-12	1.12641e-10	ACTB/AHSG/ANXA3/ANXA11/C2/C3/C4A/CD36/CDC42/FCER1G/GSN/HSP90AA1/HSP90AB1/ITGB1/ITGB3/LBP/LRP1/MBL2/MFGE8/MYH9/PECAM1/PTPRC/SFTPD/SRC/TGFB1/TGM2/THBS1/YES1/RAB7A/ADIPOQ/ARPC5/CORO1A/CORO1C/CYFIP2
BP	GO:0019835	cytolysis	13/494	39/20408	3.83202e-12	1.25938e-10	ALB/C5/C6/C7/C8A/C8B/C8G/C9/F2/HRG/LBP/LYZ/APOL1
BP	GO:0051186	cofactor metabolic process	44/494	553/20408	4.73727e-12	1.49391e-10	ACLY/AHCY/ALDOA/ALDOB/APOA4/ATIC/BLVRB/AKR1C2/ENO1/ENO3/FASN/GAPDH/GPX3/GSTA1/GSTA3/GSTM2/HBA1/HBB/HBD/HPX/HSP90AA1/IDH1/LDHA/MAT1A/MAT2A/PRDX1/PGD/PGK1/PGM1/PKM/SLC2A1/SLC2A3/PRDX2/TPI1/VCP/GGH/RGN/PRDX6/AKR1A1/GLRX3/ALDH1L1/AKR1B10/GSTA5/PGAM4
BP	GO:0006957	complement activation, alternative pathway	9/494	14/20408	4.77292e-12	1.49391e-10	CFB/C3/C5/C7/C8A/C8B/C8G/C9/CFH
BP	GO:0034433	steroid esterification	9/494	14/20408	4.77292e-12	1.49391e-10	AGT/APOA1/APOA2/APOA4/APOC1/APOE/LCAT/ABCG1/APOA5
BP	GO:0034434	sterol esterification	9/494	14/20408	4.77292e-12	1.49391e-10	AGT/APOA1/APOA2/APOA4/APOC1/APOE/LCAT/ABCG1/APOA5
BP	GO:0034435	cholesterol esterification	9/494	14/20408	4.77292e-12	1.49391e-10	AGT/APOA1/APOA2/APOA4/APOC1/APOE/LCAT/ABCG1/APOA5
BP	GO:0034378	chylomicron assembly	8/494	10/20408	4.80718e-12	1.49446e-10	APOA1/APOA2/APOA4/APOB/APOC2/APOC3/APOE/MTTP
BP	GO:0065005	protein-lipid complex assembly	12/494	32/20408	5.15639e-12	1.59227e-10	APOA1/APOA2/APOA4/APOB/APOC1/APOC2/APOC3/APOE/LCAT/MTTP/APOM/APOA5
BP	GO:0010876	lipid localization	36/494	393/20408	8.50621e-12	2.57484e-10	AGT/ANXA2/APOF/APOA1/APOA2/APOA4/APOB/APOC1/APOC2/APOC3/APOD/APOE/C3/CD36/CETP/CLU/ACE/ITGB3/LBP/LCAT/LDLR/LPA/LPL/LRP1/MTTP/SERPINA5/PLTP/PON1/THBS1/APOL1/ADIPOQ/VPS4B/ABCG1/ANGPTL3/APOM/APOA5
BP	GO:0051701	interaction with host	26/494	209/20408	8.56468e-12	2.57559e-10	ALB/APCS/C9/CD81/GAPDH/GSN/HSPA1A/ICAM1/ITGB1/ITGB3/KPNB1/LDLR/PPIA/SLC1A5/SRC/TCP1/TFRC/TGFB1/TSG101/RAB7A/VAPA/VPS4B/IST1/F11R/VPS37B/CHMP4B
BP	GO:0032371	regulation of sterol transport	15/494	61/20408	1.18025e-11	3.48102e-10	ANXA2/APOA1/APOA2/APOA4/APOC1/APOC2/APOC3/APOE/CETP/LRP1/PLTP/PON1/ADIPOQ/ABCG1/APOA5
BP	GO:0032374	regulation of cholesterol transport	15/494	61/20408	1.18025e-11	3.48102e-10	ANXA2/APOA1/APOA2/APOA4/APOC1/APOC2/APOC3/APOE/CETP/LRP1/PLTP/PON1/ADIPOQ/ABCG1/APOA5
BP	GO:0007044	cell-substrate junction assembly	18/494	95/20408	1.1922e-11	3.49386e-10	ACTN1/APOD/RHOA/CD151/CTTN/FN1/GPM6B/HRG/ITGA6/KRT14/LAMC1/SDC4/SRC/THBS1/TLN1/IQGAP1/CORO1C/PHLDB2
BP	GO:0010872	regulation of cholesterol esterification	8/494	11/20408	1.72532e-11	4.99451e-10	AGT/APOA1/APOA2/APOA4/APOC1/APOE/ABCG1/APOA5
BP	GO:1905952	regulation of lipid localization	22/494	152/20408	1.72597e-11	4.99451e-10	AGT/ANXA2/APOA1/APOA2/APOA4/APOB/APOC1/APOC2/APOC3/APOE/C3/CD36/CETP/ITGB3/LPL/LRP1/PLTP/PON1/THBS1/ADIPOQ/ABCG1/APOA5
BP	GO:0051817	modification of morphology or physiology of other organism involved in symbiotic interaction	19/494	112/20408	2.45337e-11	7.05507e-10	ALB/ANXA2/APCS/APOE/C9/CAMP/CFL1/STOM/F2/GAPDH/HSPA8/KPNB1/LTF/MBL2/PLG/CCL5/SFTPD/TGFB1/VAPA
BP	GO:0034446	substrate adhesion-dependent cell spreading	17/494	87/20408	2.65798e-11	7.57729e-10	APOA1/CDC42/FBLN1/FGA/FGB/FGG/FLNA/FN1/ILK/ITGB3/LAMB1/LAMC1/SRC/POSTN/CORO1C/PARVB/FERMT3
BP	GO:0032102	negative regulation of response to external stimulus	32/494	329/20408	2.66791e-11	7.57729e-10	ANXA2/ANXA5/APCS/APOA1/APOD/APOE/SERPING1/C5/CD9/F2/F12/FGA/FGB/FGG/GP1BA/HRG/KNG1/KRT1/LDLR/LTF/SERPINF1/SERPINE2/PLG/SERPINF2/HTRA1/PSMB4/PTPRC/SAA1/THBS1/VTN/ADIPOQ/PHLDB2
BP	GO:2000147	positive regulation of cell motility	42/494	539/20408	2.88747e-11	8.15054e-10	ADAM10/AGT/ANXA3/APP/RHOA/CD151/COL1A1/F10/FLNA/FN1/GNAI2/HSPA5/HSPB1/ICAM1/ILK/ITGA6/ITGA2B/ITGB3/LAMB1/LBP/MCAM/PFN1/RELN/PTPRC/RDX/CCL5/SDCBP/SRC/TGFB1/THBS1/THBS4/VTN/PLA2G7/RAB11A/IQGAP1/PDCD6/POSTN/CORO1A/ANGPTL3/COL18A1/FERMT3/PGAM4
BP	GO:0022604	regulation of cell morphogenesis	39/494	474/20408	3.01213e-11	8.45059e-10	ADAM10/ALDOA/ANXA7/APOA1/APOE/RHOA/CAPZB/CD44/CDC42/CFL1/CTTN/EPB42/F2/FBLN1/FGA/FGB/FGG/FLNA/FN1/ICAM1/ILK/MSN/MYH9/RELN/PTPRD/RDX/SRC/EZR/YWHAH/RAB11A/IST1/WDR1/DNM1L/POSTN/CORO1A/RAB21/NEDD4L/CORO1C/PARVB
BP	GO:0030335	positive regulation of cell migration	41/494	519/20408	3.2847e-11	9.15943e-10	ADAM10/AGT/ANXA3/APP/RHOA/CD151/COL1A1/F10/FLNA/FN1/GNAI2/HSPA5/HSPB1/ICAM1/ILK/ITGA6/ITGA2B/ITGB3/LAMB1/LBP/MCAM/PFN1/RELN/PTPRC/RDX/CCL5/SDCBP/SRC/TGFB1/THBS1/THBS4/VTN/PLA2G7/RAB11A/IQGAP1/PDCD6/POSTN/CORO1A/ANGPTL3/COL18A1/FERMT3
BP	GO:0001906	cell killing	22/494	158/20408	3.76914e-11	1.0447e-09	ALB/B2M/C9/CAMP/F2/GAPDH/HLA-A/HLA-B/HLA-C/HRG/HSP90AB1/ICAM1/LTF/LYZ/MBL2/PRDX1/PTPRC/STXBP2/APOL1/CORO1A/DCD/TUBB
BP	GO:0045785	positive regulation of cell adhesion	35/494	397/20408	4.87366e-11	1.31906e-09	APOA1/RHOA/CD36/CD44/CDC42/FGA/FGB/FGG/FLNA/FLOT2/FN1/HRG/ICAM1/ILK/ITGA6/NID1/SERPINF2/PTPRC/RSU1/SAA1/CCL5/SDC4/SRC/TFRC/TGFB1/TGM2/VTN/YES1/IQGAP1/ADGRG1/FLOT1/CORO1A/MMRN1/ABI3BP/EMILIN2
BP	GO:0006869	lipid transport	33/494	359/20408	5.88692e-11	1.56567e-09	AGT/ANXA2/APOF/APOA1/APOA2/APOA4/APOB/APOC1/APOC2/APOC3/APOD/APOE/CD36/CETP/CLU/ACE/ITGB3/LBP/LCAT/LDLR/LPA/LRP1/MTTP/SERPINA5/PLTP/PON1/THBS1/APOL1/ADIPOQ/VPS4B/ABCG1/APOM/APOA5
BP	GO:0016049	cell growth	39/494	485/20408	5.986e-11	1.58287e-09	ADAM10/AGT/APOE/APP/RHOA/CDC42/CSNK2A1/CTTN/ENO1/F2/FN1/SFN/H3F3A/HRG/HSPA1A/HSP90AA1/HSP90AB1/ILK/ITGB1/LAMB2/SERPINE2/PPP2R1A/HTRA1/ROS1/RPS6KA3/S100A9/SDCBP/TGFB1/TSG101/VCL/RAB11A/IQGAP1/CPNE1/IST1/POSTN/CLSTN1/RAB21/NEDD4L/CYFIP2
BP	GO:0010811	positive regulation of cell-substrate adhesion	19/494	118/20408	6.30941e-11	1.63089e-09	APOA1/CD36/CDC42/FGA/FGB/FGG/FLNA/FN1/HRG/ILK/ITGA6/NID1/RSU1/SDC4/VTN/IQGAP1/MMRN1/ABI3BP/EMILIN2
BP	GO:0051272	positive regulation of cellular component movement	42/494	553/20408	6.47619e-11	1.66465e-09	ADAM10/AGT/ANXA3/APP/RHOA/CD151/COL1A1/F10/FLNA/FN1/GNAI2/HSPA5/HSPB1/ICAM1/ILK/ITGA6/ITGA2B/ITGB3/LAMB1/LBP/MCAM/PFN1/RELN/PTPRC/RDX/CCL5/SDCBP/SRC/TGFB1/THBS1/THBS4/VTN/PLA2G7/RAB11A/IQGAP1/PDCD6/POSTN/CORO1A/ANGPTL3/COL18A1/FERMT3/PGAM4
BP	GO:0051702	interaction with symbiont	16/494	80/20408	7.08109e-11	1.81003e-09	ANXA2/APCS/APOE/CAMP/CFL1/STOM/F2/FN1/GAPDH/HSPA8/LTF/MBL2/PLG/CCL5/SFTPD/VAPA
BP	GO:0002455	humoral immune response mediated by circulating immunoglobulin	21/494	149/20408	8.34424e-11	2.09794e-09	APCS/SERPING1/C1QA/C1S/C2/C3/C4A/C5/C6/C7/C8A/C8B/C8G/C9/CLU/HPX/CFI/MBL2/PTPRC/MASP2/C1RL
BP	GO:0002449	lymphocyte mediated immunity	32/494	344/20408	8.5201e-11	2.13051e-09	APCS/B2M/SERPING1/C1QA/C1S/C2/C3/C4A/C5/C6/C7/C8A/C8B/C8G/C9/CLU/FCER1G/HLA-A/HLA-B/HLA-C/HPX/ICAM1/CFI/MBL2/PRDX1/PTPRC/TFRC/TGFB1/MASP2/CORO1A/C1RL/TUBB
BP	GO:0031639	plasminogen activation	10/494	24/20408	9.13009e-11	2.2707e-09	ANXA2/ENO1/F12/FGA/FGB/FGG/PGK1/SERPINE2/SERPINF2/THBS1
BP	GO:0046394	carboxylic acid biosynthetic process	35/494	412/20408	1.35232e-10	3.32731e-09	ACLY/ALDOA/ALDOB/APOA4/APOC1/APOC2/APOC3/ASS1/ATIC/BGN/BHMT/CLTC/VCAN/CSPG4/ENO1/ENO3/FASN/GAPDH/LDHA/LPL/PGK1/PGM1/PKM/PLOD1/PLP1/TGFB1/TPI1/UGDH/UGP2/RGN/ADIPOQ/AKR1A1/PHGDH/APOA5/PGAM4
BP	GO:0016053	organic acid biosynthetic process	35/494	413/20408	1.44486e-10	3.51739e-09	ACLY/ALDOA/ALDOB/APOA4/APOC1/APOC2/APOC3/ASS1/ATIC/BGN/BHMT/CLTC/VCAN/CSPG4/ENO1/ENO3/FASN/GAPDH/LDHA/LPL/PGK1/PGM1/PKM/PLOD1/PLP1/TGFB1/TPI1/UGDH/UGP2/RGN/ADIPOQ/AKR1A1/PHGDH/APOA5/PGAM4
BP	GO:0015850	organic hydroxy compound transport	27/494	255/20408	1.45588e-10	3.52556e-09	ACTB/AGT/ANXA2/APOA1/APOA2/APOA4/APOB/APOC1/APOC2/APOC3/APOE/CD36/CETP/CLU/FCER1G/GPM6B/LCAT/LDLR/LRP1/PLTP/PON1/SLC16A1/ADIPOQ/VPS4B/ABCG1/APOM/APOA5
BP	GO:0010873	positive regulation of cholesterol esterification	7/494	9/20408	1.61198e-10	3.88314e-09	AGT/APOA1/APOA2/APOA4/APOC1/APOE/APOA5
BP	GO:0007162	negative regulation of cell adhesion	28/494	276/20408	1.80136e-10	4.31675e-09	ADAM10/APOA1/APOD/RHOA/ASS1/CD9/COL1A1/FBLN1/FGG/HRG/TNC/KNG1/MUC1/SERPINE2/PLG/PRKAR1A/PTPRC/RDX/SDC4/SFTPD/SRC/TGFB1/TGFBI/THBS1/ADIPOQ/POSTN/CORO1C/PHLDB2
BP	GO:0034374	low-density lipoprotein particle remodeling	8/494	14/20408	2.94497e-10	6.74127e-09	AGT/APOA2/APOB/APOE/CETP/LPA/PLA2G7/ABCG1
BP	GO:0050730	regulation of peptidyl-tyrosine phosphorylation	26/494	245/20408	3.05027e-10	6.94774e-09	AGT/APP/CD36/CD44/CD81/CNTN1/CSPG4/ACE/HPX/HRG/ICAM1/ITGB3/PECAM1/PPP2R1A/RELN/PTPRC/RAP2B/CCL5/SRC/TGFB1/THBS4/TSG101/VTN/YES1/IQGAP1/ADIPOQ
BP	GO:0008203	cholesterol metabolic process	20/494	144/20408	3.07986e-10	6.98059e-09	ACLY/APOF/APOA1/APOA2/APOA4/APOB/APOC1/APOE/APP/CETP/FASN/KPNB1/LCAT/LDLR/PON1/RAN/APOL1/ABCG1/ANGPTL3/APOA5
BP	GO:0051851	modification by host of symbiont morphology or physiology	15/494	76/20408	3.4063e-10	7.68263e-09	ANXA2/APCS/APOE/CAMP/CFL1/STOM/F2/GAPDH/HSPA8/LTF/MBL2/PLG/CCL5/SFTPD/VAPA
BP	GO:0016064	immunoglobulin mediated immune response	24/494	212/20408	3.95075e-10	8.82408e-09	APCS/SERPING1/C1QA/C1S/C2/C3/C4A/C5/C6/C7/C8A/C8B/C8G/C9/CLU/FCER1G/HPX/CFI/MBL2/PTPRC/TFRC/TGFB1/MASP2/C1RL
BP	GO:0019724	B cell mediated immunity	24/494	213/20408	4.35381e-10	9.63081e-09	APCS/SERPING1/C1QA/C1S/C2/C3/C4A/C5/C6/C7/C8A/C8B/C8G/C9/CLU/FCER1G/HPX/CFI/MBL2/PTPRC/TFRC/TGFB1/MASP2/C1RL
BP	GO:1902652	secondary alcohol metabolic process	20/494	149/20408	5.72253e-10	1.25379e-08	ACLY/APOF/APOA1/APOA2/APOA4/APOB/APOC1/APOE/APP/CETP/FASN/KPNB1/LCAT/LDLR/PON1/RAN/APOL1/ABCG1/ANGPTL3/APOA5
BP	GO:1990748	cellular detoxification	17/494	105/20408	5.89652e-10	1.28579e-08	ADH5/ALB/APOA4/APOE/CD36/GPX3/GSTA1/GSTM2/HBA1/HBB/HBD/PRDX1/S100A9/PRDX2/RGN/PRDX6/APOM
BP	GO:0042632	cholesterol homeostasis	16/494	92/20408	6.34142e-10	1.36982e-08	APOA1/APOA2/APOA4/APOB/APOC2/APOC3/APOE/CETP/LCAT/LDLR/LPL/MTTP/ABCG1/ANGPTL3/APOM/APOA5
BP	GO:0044089	positive regulation of cellular component biogenesis	39/494	528/20408	7.17737e-10	1.54315e-08	AGT/APOA1/RHOA/CBLN1/CD36/CDC42/CLU/DYNC1H1/CTTN/FLNA/GPM6A/GSN/HRG/HSPA1A/HSP90AA1/ICAM1/MSN/PFN1/PLEK/SERPINF2/PSMC2/PTPRD/SDC4/SDCBP/SRC/TGFB1/TSG101/VASP/VCP/RAB7A/IQGAP1/VPS4B/PDCD6IP/ARPC5/FLOT1/CORO1A/CLSTN1/PHLDB2/AGRN
BP	GO:0006022	aminoglycan metabolic process	21/494	167/20408	7.22681e-10	1.54377e-08	ACAN/BGN/CD44/CLTC/VCAN/CSPG4/HSPG2/ITIH1/ITIH2/ITIH3/ITIH4/LUM/OGN/SDC4/TGFB1/UGDH/B4GAT1/CHIA/ITIH5/PGLYRP2/AGRN
BP	GO:0019068	virion assembly	11/494	37/20408	7.24735e-10	1.54377e-08	APOE/PPIA/TSG101/UBA52/VPS4B/PDCD6IP/VPS37C/CHMP1B/VPS37B/RAB1B/CHMP4B
BP	GO:0055092	sterol homeostasis	16/494	93/20408	7.49065e-10	1.58096e-08	APOA1/APOA2/APOA4/APOB/APOC2/APOC3/APOE/CETP/LCAT/LDLR/LPL/MTTP/ABCG1/ANGPTL3/APOM/APOA5
BP	GO:1903827	regulation of cellular protein localization	38/494	508/20408	8.39933e-10	1.75663e-08	ACTB/ADAM10/APOD/CCT6A/CD36/CDC42/CLTC/STOM/F2/FCER1G/FLNA/SFN/GPM6B/GSN/HSP90AA1/HSP90AB1/ITGB1/LRP1/MSN/NUCB1/RDX/SRC/TCP1/TGFB1/TSG101/EZR/YWHAB/YWHAE/YWHAH/YWHAZ/RAB11A/IQGAP1/ADIPOQ/CCT4/CCT2/CCT5/NEDD4L/UBAC2
BP	GO:0032368	regulation of lipid transport	18/494	122/20408	8.79463e-10	1.82359e-08	AGT/ANXA2/APOA1/APOA2/APOA4/APOC1/APOC2/APOC3/APOE/CETP/ITGB3/LRP1/PLTP/PON1/THBS1/ADIPOQ/ABCG1/APOA5
BP	GO:0006958	complement activation, classical pathway	19/494	137/20408	8.79878e-10	1.82359e-08	APCS/SERPING1/C1QA/C1S/C2/C3/C4A/C5/C6/C7/C8A/C8B/C8G/C9/CLU/CFI/MBL2/MASP2/C1RL
BP	GO:0043903	regulation of symbiosis, encompassing mutualism through parasitism	23/494	203/20408	9.04554e-10	1.86632e-08	ANXA2/APCS/APOE/CAMP/CD36/CFL1/STOM/GAPDH/GSN/HSPA8/LBP/LTF/MBL2/PLSCR1/PPIA/CCL5/SFTPD/TSG101/RAB7A/VAPA/VPS4B/VPS37B/CHMP4B
BP	GO:0098754	detoxification	18/494	123/20408	1.0075e-09	2.06945e-08	ADH5/ALB/APOA4/APOE/CD36/GPX3/GSTA1/GSTM2/HBA1/HBB/HBD/PRDX1/PON3/S100A9/PRDX2/RGN/PRDX6/APOM
BP	GO:0009636	response to toxic substance	38/494	513/20408	1.10539e-09	2.26043e-08	ACTB/ADH5/ALB/APOA4/APOE/RHOA/ASS1/CD36/CNP/COL1A1/EEF2/GPX3/GSN/GSTA1/GSTM2/HBA1/HBB/HBD/TNC/ICAM1/LDHA/NUCB1/PEBP1/PRDX1/PON1/PON3/PPP2CB/S100A9/CCL5/SRC/PRDX2/UBA52/GGH/RGN/ADIPOQ/PRDX6/ADAMTS13/APOM
BP	GO:0030203	glycosaminoglycan metabolic process	20/494	157/20408	1.4624e-09	2.96414e-08	ACAN/BGN/CD44/CLTC/VCAN/CSPG4/HSPG2/ITIH1/ITIH2/ITIH3/ITIH4/LUM/OGN/SDC4/TGFB1/UGDH/B4GAT1/ITIH5/PGLYRP2/AGRN
BP	GO:0051259	protein complex oligomerization	39/494	547/20408	1.96174e-09	3.94152e-08	ALDOA/ANXA2/ANXA5/ANXA6/APOE/C9/CLU/COL1A1/COL1A2/COL6A1/COL6A2/STOM/FCER1G/GPX3/HBA1/HBB/HBD/ILK/KRT1/KRT10/MAT1A/MAT2A/NPM1/PKM/CCL5/SLC1A5/SRC/TGM2/TGM3/VASP/VCP/VWF/YWHAB/ADIPOQ/PDCD6IP/DNM1L/FLOT1/EHD3/CHMP4B
BP	GO:0001523	retinoid metabolic process	15/494	86/20408	2.09227e-09	4.1855e-08	ADH5/APOA1/APOA2/APOA4/APOB/APOC2/APOC3/APOE/HSPG2/LRP1/SDC4/TTR/APOM/AKR1B10/AGRN
BP	GO:0016125	sterol metabolic process	20/494	162/20408	2.54989e-09	5.05697e-08	ACLY/APOF/APOA1/APOA2/APOA4/APOB/APOC1/APOE/APP/CETP/FASN/KPNB1/LCAT/LDLR/PON1/RAN/APOL1/ABCG1/ANGPTL3/APOA5
BP	GO:0098869	cellular oxidant detoxification	16/494	101/20408	2.63303e-09	5.19945e-08	ALB/APOA4/APOE/CD36/GPX3/GSTA1/GSTM2/HBA1/HBB/HBD/PRDX1/S100A9/PRDX2/RGN/PRDX6/APOM
BP	GO:0031638	zymogen activation	12/494	52/20408	3.03572e-09	5.96903e-08	ANXA2/ENO1/F12/FGA/FGB/FGG/PGK1/SERPINE2/SERPINF2/THBS1/CYFIP2/C1RL
BP	GO:0008202	steroid metabolic process	28/494	318/20408	4.49974e-09	8.77268e-08	ACLY/AFP/AGT/NR0B1/APOF/APOA1/APOA2/APOA4/APOB/APOC1/APOE/APP/ATP1A1/SERPINA6/CETP/COMT/AKR1C2/FASN/KPNB1/LCAT/LDLR/PON1/RAN/YWHAH/APOL1/ABCG1/ANGPTL3/APOA5
BP	GO:0046434	organophosphate catabolic process	22/494	203/20408	4.8586e-09	9.43235e-08	ALDOA/ALDOB/APOA2/APOC1/APOC2/CNP/ENO1/ENO3/GAPDH/IDH1/LDHA/LDLR/PGK1/PGM1/PKM/PON1/TPI1/VCP/PRDX6/ANGPTL3/NUDT10/PGAM4
BP	GO:0050731	positive regulation of peptidyl-tyrosine phosphorylation	21/494	186/20408	5.21977e-09	1.00909e-07	AGT/CD36/CD44/CD81/CNTN1/CSPG4/ACE/HPX/ICAM1/ITGB3/PECAM1/RELN/PTPRC/CCL5/SRC/TGFB1/THBS4/VTN/YES1/IQGAP1/ADIPOQ
BP	GO:0006026	aminoglycan catabolic process	13/494	66/20408	5.31545e-09	1.01903e-07	ACAN/BGN/CD44/VCAN/CSPG4/HSPG2/LUM/OGN/SDC4/TGFB1/CHIA/PGLYRP2/AGRN
BP	GO:0016101	diterpenoid metabolic process	15/494	92/20408	5.50843e-09	1.05164e-07	ADH5/APOA1/APOA2/APOA4/APOB/APOC2/APOC3/APOE/HSPG2/LRP1/SDC4/TTR/APOM/AKR1B10/AGRN
BP	GO:0003013	circulatory system process	36/494	500/20408	6.50287e-09	1.23128e-07	ADH5/AGT/APOE/RHOA/ATP1A1/ATP2B2/SERPING1/COL1A2/COMP/ACE/DSP/F5/FGA/FGB/FGG/FLNA/GNAI2/GSTM2/HBB/ICAM1/KNG1/LPA/PEBP1/SERPINF2/SRC/SRI/TGFB1/YES1/YWHAE/ADIPOQ/DNM1L/GLRX3/POSTN/NEDD4L/EHD3/F11R
BP	GO:0001867	complement activation, lectin pathway	7/494	13/20408	7.06225e-09	1.3251e-07	SERPING1/KRT1/MBL2/MASP1/COLEC10/MASP2/COLEC11
BP	GO:0072657	protein localization to membrane	40/494	597/20408	7.08479e-09	1.3251e-07	ACTB/ADAM10/ANXA2/APOE/BSG/CLTC/STOM/FCER1G/FLNA/FLOT2/SFN/GSN/HSP90AA1/ITGB1/LRP1/RAB8A/RELN/RDX/RPLP0/RPS16/SDCBP/TGFB1/UBA52/EZR/YWHAB/YWHAE/YWHAH/YWHAZ/RAB11A/ADIPOQ/FLOT1/RAB10/CLSTN1/EHD3/F11R/TSPAN14/CHMP4B/TSPAN33/AGRN/RAB15
BP	GO:0031647	regulation of protein stability	25/494	265/20408	7.67336e-09	1.42937e-07	AFM/APOA1/APOA2/CCT6A/CD81/CLU/CPN2/FLNA/FLOT2/GAPDH/GSN/HSPA1A/HSPA8/HSP90AA1/HSP90AB1/LAMP2/PFN1/SRC/TCP1/FLOT1/CCT4/CCT2/CCT5/NEDD4L/CMTM6
BP	GO:0010901	regulation of very-low-density lipoprotein particle remodeling	5/494	5/20408	8.14755e-09	1.49949e-07	APOA1/APOA2/APOC2/APOC3/APOA5
BP	GO:0002460	adaptive immune response based on somatic recombination of immune receptors built from immunoglobulin superfamily domains	29/494	354/20408	1.21311e-08	2.21491e-07	APCS/B2M/SERPING1/C1QA/C1S/C2/C3/C4A/C5/C6/C7/C8A/C8B/C8G/C9/CLU/FCER1G/HLA-A/HLA-B/HLA-C/HPX/ICAM1/CFI/MBL2/PTPRC/TFRC/TGFB1/MASP2/C1RL
BP	GO:0034381	plasma lipoprotein particle clearance	13/494	71/20408	1.35272e-08	2.46006e-07	ANXA2/APOA1/APOA2/APOB/APOC1/APOC2/APOC3/APOE/CD36/CLTC/LDLR/ADIPOQ/APOM
BP	GO:0032787	monocarboxylic acid metabolic process	39/494	587/20408	1.38578e-08	2.51025e-07	ACLY/ALDOA/ALDOB/APOA4/APOC1/APOC2/APOC3/BGN/BSG/C3/VCAN/CSPG4/AKR1C2/ENO1/ENO3/FASN/GAPDH/GSTA1/GSTM2/IDH1/LDHA/LDHB/LPL/PGD/PGK1/PGM1/PKM/PLP1/PON1/PON3/SLC16A1/TPI1/RGN/ADIPOQ/AKR1A1/PHGDH/ANGPTL3/APOA5/PGAM4
BP	GO:0008015	blood circulation	35/494	492/20408	1.44058e-08	2.58914e-07	ADH5/AGT/APOE/RHOA/ATP1A1/ATP2B2/SERPING1/COL1A2/COMP/ACE/DSP/F5/FGA/FGB/FGG/FLNA/GSTM2/HBB/ICAM1/KNG1/LPA/PEBP1/SERPINF2/SRC/SRI/TGFB1/YES1/YWHAE/ADIPOQ/DNM1L/GLRX3/POSTN/NEDD4L/EHD3/F11R
BP	GO:0034382	chylomicron remnant clearance	6/494	9/20408	1.5415e-08	2.74903e-07	APOB/APOC1/APOC2/APOC3/APOE/LDLR
BP	GO:0071830	triglyceride-rich lipoprotein particle clearance	6/494	9/20408	1.5415e-08	2.74903e-07	APOB/APOC1/APOC2/APOC3/APOE/LDLR
BP	GO:0010038	response to metal ion	29/494	358/20408	1.55726e-08	2.76643e-07	ACO1/ACTA1/ANXA5/ANXA7/ANXA11/APP/ASS1/B2M/BSG/C1QA/FGA/FGB/FGG/GSN/HSPA5/ICAM1/KRT14/PEBP1/SERPINF1/PPP2CB/THBS1/IQGAP1/GGH/CPNE1/PDCD6/ADAMTS13/NEDD4L/CLIC4/CPNE8
BP	GO:0018149	peptide cross-linking	12/494	60/20408	1.72671e-08	3.03232e-07	BGN/COL3A1/DSP/EPB42/F13A1/FN1/KRT1/KRT2/KRT10/TGM2/TGM3/THBS1
BP	GO:0046503	glycerolipid catabolic process	12/494	60/20408	1.72671e-08	3.03232e-07	APOA1/APOA2/APOA4/APOB/APOC1/APOC2/APOC3/APOE/LDLR/LPL/PRDX6/APOA5
BP	GO:0051235	maintenance of location	27/494	318/20408	1.84231e-08	3.21082e-07	ALB/ANXA5/ANXA6/APOA1/APOB/APOE/C3/CD36/F2/FLNA/FTH1/GSN/GSTM2/HSPA5/ITGB3/LPL/SRGN/PTPRC/S100A9/SRI/TGFB1/TLN1/EZR/YWHAB/ABCG1/CORO1A/ANGPTL3
BP	GO:1901888	regulation of cell junction assembly	14/494	87/20408	2.12141e-08	3.66945e-07	AGT/APOD/RHOA/ACE/GPM6B/HRG/RAP1B/SDC4/SRC/THBS1/IQGAP1/FLOT1/CORO1C/PHLDB2
BP	GO:0015914	phospholipid transport	13/494	74/20408	2.2806e-08	3.93002e-07	APOA1/APOA2/APOA4/APOC1/APOC2/APOC3/APOE/CETP/LDLR/MTTP/PLTP/ABCG1/APOA5
BP	GO:0036258	multivesicular body assembly	9/494	30/20408	2.41499e-08	4.13066e-07	TSG101/RAB11A/VPS4B/IST1/PDCD6IP/VPS37C/CHMP1B/VPS37B/CHMP4B
BP	GO:0022407	regulation of cell-cell adhesion	30/494	388/20408	2.52398e-08	4.3011e-07	APOA1/RHOA/ASS1/CD9/CD44/CDC42/CELSR2/FGA/FGB/FGG/FLOT2/ICAM1/ITGA6/SERPINE2/PLG/SERPINF2/PRKAR1A/PTPRC/RDX/CCL5/SDC4/SFTPD/SRC/TFRC/TGFB1/YES1/ADIPOQ/FLOT1/CORO1A/FERMT3
BP	GO:0034380	high-density lipoprotein particle assembly	7/494	15/20408	2.53908e-08	4.31086e-07	APOA1/APOA2/APOA4/APOE/LCAT/APOM/APOA5
BP	GO:0006027	glycosaminoglycan catabolic process	12/494	62/20408	2.55099e-08	4.31516e-07	ACAN/BGN/CD44/VCAN/CSPG4/HSPG2/LUM/OGN/SDC4/TGFB1/PGLYRP2/AGRN
BP	GO:0006721	terpenoid metabolic process	15/494	104/20408	3.07429e-08	5.18131e-07	ADH5/APOA1/APOA2/APOA4/APOB/APOC2/APOC3/APOE/HSPG2/LRP1/SDC4/TTR/APOM/AKR1B10/AGRN
BP	GO:1904951	positive regulation of establishment of protein localization	32/494	437/20408	3.10748e-08	5.21814e-07	C5/CCT6A/CDC42/STOM/FGA/FGB/FGG/FLNA/GAPDH/SFN/HSP90AB1/LPL/LRP1/ORM2/PPIA/SAA1/SRC/SRI/TCP1/TGFB1/TSG101/EZR/YWHAB/YWHAE/YWHAH/YWHAZ/DNM1L/CCT4/CCT2/POSTN/CCT5/CHIA
BP	GO:0036257	multivesicular body organization	9/494	31/20408	3.3304e-08	5.56223e-07	TSG101/RAB11A/VPS4B/IST1/PDCD6IP/VPS37C/CHMP1B/VPS37B/CHMP4B
BP	GO:0051493	regulation of cytoskeleton organization	35/494	510/20408	3.5407e-08	5.86005e-07	APOA1/RHOA/CAPZB/CDC42/CFL1/CLTC/DYNC1H1/CTTN/FLNA/GPM6B/GSN/HRG/HSPA1A/ICAM1/ILK/LRP1/NPM1/PFN1/PLEK/SERPINF2/RDX/S100A9/SDC4/TGFB1/VASP/VPS4B/WDR1/PDCD6IP/ARPC5/CORO1A/CLIC4/F11R/CHMP1B/PHLDB2/CHMP4B
BP	GO:0045834	positive regulation of lipid metabolic process	17/494	138/20408	4.14601e-08	6.81287e-07	AGT/APOA1/APOA2/APOA4/APOC1/APOC2/APOE/CD81/F2/LDLR/SRC/TGFB1/RGN/ADIPOQ/ABCG1/ANGPTL3/APOA5
BP	GO:0032970	regulation of actin filament-based process	29/494	376/20408	4.56959e-08	7.45564e-07	APOA1/RHOA/ATP1A1/CAPZB/CDC42/CFL1/DSP/CTTN/FLNA/GPM6B/GSN/HRG/ICAM1/ILK/LRP1/MYH9/PFN1/PLEK/SERPINF2/RDX/SDC4/SRI/TGFB1/VASP/WDR1/ARPC5/CORO1A/F11R/PHLDB2
BP	GO:0016050	vesicle organization	26/494	314/20408	5.62047e-08	9.07371e-07	ANXA2/CD59/F5/F8/RAB8A/SERPINA1/SERPINE2/SRGN/RAB5B/SDC4/SDCBP/TSG101/RAB7A/RAB11A/SNAP23/VAPA/VPS4B/IST1/PDCD6IP/PDCD6/CORO1A/VPS37C/CHMP1B/VPS37B/RAB1B/CHMP4B
BP	GO:0072330	monocarboxylic acid biosynthetic process	25/494	293/20408	5.66344e-08	9.11111e-07	ACLY/ALDOA/ALDOB/APOA4/APOC1/APOC2/APOC3/BGN/VCAN/CSPG4/ENO1/ENO3/FASN/GAPDH/LDHA/LPL/PGK1/PGM1/PKM/PLP1/TPI1/RGN/ADIPOQ/APOA5/PGAM4
BP	GO:0021762	substantia nigra development	10/494	43/20408	5.90621e-08	9.46857e-07	ACTB/RHOA/CDC42/CKB/CNP/HSPA5/PLP1/YWHAE/YWHAH/GNB4
BP	GO:0071402	cellular response to lipoprotein particle stimulus	9/494	33/20408	6.10256e-08	9.74938e-07	APOE/CD9/CD36/CD81/FCER1G/ITGB1/LDLR/LPL/ABCG1
BP	GO:1903510	mucopolysaccharide metabolic process	15/494	110/20408	6.63325e-08	1.05605e-06	ACAN/BGN/CD44/CLTC/VCAN/CSPG4/ITIH1/ITIH2/ITIH3/ITIH4/LUM/OGN/TGFB1/B4GAT1/ITIH5
BP	GO:1903829	positive regulation of cellular protein localization	26/494	318/20408	7.24045e-08	1.1448e-06	CCT6A/CDC42/STOM/F2/FCER1G/FLNA/SFN/HSP90AB1/ITGB1/LRP1/MSN/RDX/SRC/TCP1/TGFB1/TSG101/EZR/YWHAB/YWHAE/YWHAH/YWHAZ/RAB11A/IQGAP1/CCT4/CCT2/CCT5
BP	GO:0072593	reactive oxygen species metabolic process	24/494	276/20408	7.31699e-08	1.15294e-06	AGT/APOA4/RHOA/ASS1/CD36/CLU/EIF5A/F2/GNAI2/GPX3/HBA1/HBB/HBD/HSP90AA1/HSP90AB1/ICAM1/PRDX1/PON3/SFTPD/PRDX2/TGFB1/THBS1/RGN/PRDX6
BP	GO:0034384	high-density lipoprotein particle clearance	7/494	17/20408	7.35724e-08	1.15533e-06	APOA1/APOA2/APOC2/APOC3/APOE/LDLR/APOM
BP	GO:0051187	cofactor catabolic process	12/494	68/20408	7.53882e-08	1.17714e-06	AHCY/APOA4/BLVRB/GPX3/HBA1/HBB/HBD/PRDX1/PRDX2/VCP/PRDX6/ALDH1L1
BP	GO:0042157	lipoprotein metabolic process	16/494	127/20408	7.54733e-08	1.17714e-06	APOA1/APOA2/APOA4/APOB/APOC1/APOC3/APOD/APOE/ITGB3/LCAT/LDLR/LRP1/MTTP/APOL1/APOM/APOA5
BP	GO:0006735	NADH regeneration	8/494	25/20408	8.38675e-08	1.28199e-06	ALDOA/ALDOB/ENO1/ENO3/GAPDH/PGK1/PKM/TPI1
BP	GO:0030194	positive regulation of blood coagulation	8/494	25/20408	8.38675e-08	1.28199e-06	CD36/F2/F12/HRG/PLG/PLEK/SERPINF2/THBS1
BP	GO:0061621	canonical glycolysis	8/494	25/20408	8.38675e-08	1.28199e-06	ALDOA/ALDOB/ENO1/ENO3/GAPDH/PGK1/PKM/TPI1
BP	GO:0061718	glucose catabolic process to pyruvate	8/494	25/20408	8.38675e-08	1.28199e-06	ALDOA/ALDOB/ENO1/ENO3/GAPDH/PGK1/PKM/TPI1
BP	GO:1900048	positive regulation of hemostasis	8/494	25/20408	8.38675e-08	1.28199e-06	CD36/F2/F12/HRG/PLG/PLEK/SERPINF2/THBS1
BP	GO:0006457	protein folding	21/494	218/20408	8.55219e-08	1.30295e-06	APCS/B2M/CCT6A/CLU/CSNK2A1/GNAI2/GNAZ/HSPA1A/HSPA5/HSPA8/HSPB1/HSP90AA1/HSP90AB1/PPIA/TCP1/VCP/CCT4/CCT2/CCT5/GNB4/DNAJC5
BP	GO:1902905	positive regulation of supramolecular fiber organization	20/494	200/20408	9.38897e-08	1.42571e-06	APOA1/APOE/APP/RHOA/CDC42/CFL1/CLU/CTTN/FLNA/GSN/HSPA1A/ICAM1/PFN1/PLEK/SERPINF2/SDC4/VASP/WDR1/ARPC5/CORO1A
BP	GO:0045921	positive regulation of exocytosis	13/494	83/20408	9.45389e-08	1.43085e-06	FCER1G/FGA/FGB/FGG/RAB27B/SDC4/SDCBP/TSG101/RAB7A/VPS4B/PDCD6IP/DNM1L/RAB15
BP	GO:2000379	positive regulation of reactive oxygen species metabolic process	14/494	98/20408	1.00356e-07	1.50897e-06	AGT/ASS1/CD36/CLU/EIF5A/F2/GNAI2/HBB/HSP90AA1/HSP90AB1/ICAM1/TGFB1/THBS1/RGN
BP	GO:0050892	intestinal absorption	9/494	35/20408	1.07015e-07	1.59864e-06	ACO1/APOA1/APOA2/APOA4/CD36/LDLR/EZR/F11R/APOA5
BP	GO:0043112	receptor metabolic process	19/494	184/20408	1.18345e-07	1.73822e-06	ANXA2/APOE/CD9/CD36/CD63/CD81/CLTC/FCER1G/ITGB1/ITGB3/LRP1/SDCBP/TFRC/TGFB1/EZR/ADIPOQ/FLOT1/EHD3/SNX25
BP	GO:0050820	positive regulation of coagulation	8/494	26/20408	1.18587e-07	1.73822e-06	CD36/F2/F12/HRG/PLG/PLEK/SERPINF2/THBS1
BP	GO:0061615	glycolytic process through fructose-6-phosphate	8/494	26/20408	1.18587e-07	1.73822e-06	ALDOA/ALDOB/ENO1/ENO3/GAPDH/PGK1/PKM/TPI1
BP	GO:0061620	glycolytic process through glucose-6-phosphate	8/494	26/20408	1.18587e-07	1.73822e-06	ALDOA/ALDOB/ENO1/ENO3/GAPDH/PGK1/PKM/TPI1
BP	GO:0006066	alcohol metabolic process	27/494	348/20408	1.18625e-07	1.73822e-06	ACLY/ADH5/APOF/APOA1/APOA2/APOA4/APOB/APOC1/APOE/APP/CETP/AKR1C2/FASN/KPNB1/LCAT/LDLR/PLEK/PON1/RAN/TPI1/TTR/APOL1/ABCG1/ANGPTL3/AKR1B10/APOA5/NUDT10
BP	GO:0072659	protein localization to plasma membrane	22/494	244/20408	1.36367e-07	1.98554e-06	ACTB/ANXA2/BSG/CLTC/FCER1G/FLNA/FLOT2/ITGB1/LRP1/RAB8A/RDX/TGFB1/EZR/RAB11A/ADIPOQ/FLOT1/RAB10/EHD3/F11R/TSPAN14/TSPAN33/RAB15
BP	GO:0010742	macrophage derived foam cell differentiation	9/494	36/20408	1.39648e-07	2.02053e-06	AGT/APOB/CD36/CETP/ITGB3/LPL/TGFB1/ADIPOQ/ABCG1
BP	GO:0090077	foam cell differentiation	9/494	36/20408	1.39648e-07	2.02053e-06	AGT/APOB/CD36/CETP/ITGB3/LPL/TGFB1/ADIPOQ/ABCG1
BP	GO:0048524	positive regulation of viral process	13/494	86/20408	1.45617e-07	2.10029e-06	ANXA2/APOE/CFL1/STOM/HSPA8/PPIA/CCL5/TSG101/RAB7A/VAPA/VPS4B/VPS37B/CHMP4B
BP	GO:0034113	heterotypic cell-cell adhesion	11/494	59/20408	1.46696e-07	2.10924e-06	APOA1/CD44/DSP/FGA/FGB/FGG/ITGB1/ITGB3/PTPRC/ADIPOQ/FLOT1
BP	GO:0006641	triglyceride metabolic process	14/494	101/20408	1.4767e-07	2.11662e-06	APOA1/APOA2/APOA4/APOB/APOC1/APOC2/APOC3/APOE/C3/CETP/LDLR/LPL/RGN/APOA5
BP	GO:0042063	gliogenesis	23/494	266/20408	1.51735e-07	2.16814e-06	APP/RHOA/CD9/CLU/CNP/CSPG4/EEF2/F2/GSN/ILK/LAMA2/LAMB1/LAMB2/LDLR/LRP1/SERPINE2/PLP1/RELN/TGFB1/VTN/ADGRG1/WDR1/PHGDH
BP	GO:1902115	regulation of organelle assembly	19/494	187/20408	1.52929e-07	2.17843e-06	RHOA/CBLN1/DYNC1H1/GSN/HSPA1A/MSN/NPM1/PTPRD/RDX/SDC4/SDCBP/SRC/TSG101/EZR/VPS4B/PDCD6IP/CHMP1B/RAB1B/CHMP4B
BP	GO:0006820	anion transport	37/494	592/20408	1.55589e-07	2.20949e-06	AGT/APOA1/APOA2/APOA4/APOC1/APOC2/APOC3/APOE/BSG/CA1/CD36/CETP/CLIC1/ACE/HBA1/HBB/LDLR/MTTP/PLTP/RHAG/ROS1/SLC1A4/SLC1A5/SLC2A1/SLC2A3/SLC3A2/SLC4A1/SLC7A1/SLC16A1/THBS1/SLC7A5/APOL1/ABCG1/CLIC4/TTYH3/TTYH2/APOA5
BP	GO:0050821	protein stabilization	18/494	169/20408	1.59218e-07	2.25406e-06	AFM/APOA1/CCT6A/CLU/CPN2/FLNA/FLOT2/GAPDH/HSPA1A/HSP90AA1/HSP90AB1/LAMP2/PFN1/TCP1/FLOT1/CCT4/CCT2/CCT5
BP	GO:0044788	modulation by host of viral process	8/494	27/20408	1.64965e-07	2.32825e-06	ANXA2/APCS/APOE/CFL1/STOM/HSPA8/LTF/VAPA
BP	GO:0019730	antimicrobial humoral response	15/494	118/20408	1.7095e-07	2.40535e-06	CAMP/CLU/F2/FGA/FGB/GAPDH/HRG/LTF/LYZ/PF4V1/S100A9/SFTPD/COLEC11/PGLYRP2/DCD
BP	GO:0051051	negative regulation of transport	33/494	495/20408	1.72267e-07	2.41649e-06	ANXA5/APOA1/APOA2/APOC1/APOC2/APOC3/APOD/CD36/COMT/FN1/GNAI2/GPM6B/GSTM2/HSPA1A/ICAM1/ITGB3/SERPINE2/SRGN/RAP1B/SDCBP/SRI/TGFB1/THBS1/EZR/YWHAE/RAB7A/ADIPOQ/VPS4B/CORO1A/NEDD4L/PACSIN3/SSC5D/UBAC2
BP	GO:0055090	acylglycerol homeostasis	9/494	37/20408	1.80606e-07	2.51812e-06	APOA1/APOA4/APOC2/APOC3/APOE/CETP/LPL/ANGPTL3/APOA5
BP	GO:0070328	triglyceride homeostasis	9/494	37/20408	1.80606e-07	2.51812e-06	APOA1/APOA4/APOC2/APOC3/APOE/CETP/LPL/ANGPTL3/APOA5
BP	GO:1990182	exosomal secretion	7/494	19/20408	1.82764e-07	2.5405e-06	SDC4/SDCBP/TSG101/RAB7A/RAB11A/VPS4B/PDCD6IP
BP	GO:0034333	adherens junction assembly	13/494	88/20408	1.92223e-07	2.66394e-06	ACTN1/APOD/RHOA/CTTN/GPM6B/HRG/SDC4/SRC/THBS1/VCL/IQGAP1/CORO1C/PHLDB2
BP	GO:0031349	positive regulation of defense response	30/494	427/20408	2.07535e-07	2.8675e-06	AGT/APOB/APP/C3/CD36/F12/FCER1G/FGA/FGB/FGG/HPX/HSPA1A/LBP/LDLR/LPL/LTF/MUC1/MUC2/PLSCR1/RPS6KA3/S100A9/CCL5/SFTPD/SRC/TGM2/UBA52/PLA2G7/FLOT1/PGLYRP2/SIGLEC16
BP	GO:0031640	killing of cells of other organism	11/494	61/20408	2.09791e-07	2.87279e-06	ALB/C9/CAMP/F2/GAPDH/HRG/LTF/LYZ/MBL2/APOL1/DCD
BP	GO:0044364	disruption of cells of other organism	11/494	61/20408	2.09791e-07	2.87279e-06	ALB/C9/CAMP/F2/GAPDH/HRG/LTF/LYZ/MBL2/APOL1/DCD
BP	GO:0009306	protein secretion	35/494	550/20408	2.21915e-07	3.02981e-06	AGT/ANXA5/APOA1/APOA2/C5/CBLN1/CD36/FGA/FGB/FGG/FN1/GAPDH/LCP2/LPL/RAB8A/MTTP/ORM2/PLEK/PPIA/SRGN/SAA1/CCL5/SLC2A1/SLC16A1/SRC/SRI/TGFB1/VGF/EZR/DNM1L/POSTN/RAB10/CHIA/SSC5D/RAB15
BP	GO:0010769	regulation of cell morphogenesis involved in differentiation	24/494	293/20408	2.23224e-07	3.03866e-06	ADAM10/APOA1/APOE/RHOA/CDC42/CFL1/CTTN/FBLN1/FGA/FGB/FGG/FLNA/FN1/ILK/RELN/PTPRD/YWHAH/RAB11A/IST1/DNM1L/POSTN/RAB21/NEDD4L/CORO1C
BP	GO:0006734	NADH metabolic process	9/494	38/20408	2.31619e-07	3.13917e-06	ALDOA/ALDOB/ENO1/ENO3/GAPDH/PGK1/PKM/TPI1/VCP
BP	GO:1990778	protein localization to cell periphery	24/494	294/20408	2.37686e-07	3.20706e-06	ACTB/ADAM10/ANXA2/BSG/CLTC/FCER1G/FLNA/FLOT2/ITGB1/LRP1/RAB8A/RDX/TGFB1/EZR/RAB11A/ADIPOQ/FLOT1/RAB10/CLSTN1/EHD3/F11R/TSPAN14/TSPAN33/RAB15
BP	GO:0010001	glial cell differentiation	19/494	194/20408	2.7245e-07	3.66537e-06	APP/RHOA/CD9/CLU/CNP/F2/GSN/ILK/LAMA2/LAMB2/LDLR/LRP1/SERPINE2/PLP1/RELN/TGFB1/VTN/WDR1/PHGDH
BP	GO:0097734	extracellular exosome biogenesis	7/494	20/20408	2.75324e-07	3.67182e-06	SDC4/SDCBP/TSG101/RAB7A/RAB11A/VPS4B/PDCD6IP
BP	GO:0018108	peptidyl-tyrosine phosphorylation	28/494	387/20408	2.9292e-07	3.8952e-06	AGT/APP/CD36/CD44/CD81/CNTN1/CSPG4/ACE/HPX/HRG/HSP90AA1/ICAM1/ITGB3/PECAM1/PPP2R1A/RELN/PTPRC/RAP2B/ROS1/CCL5/SRC/TGFB1/THBS4/TSG101/VTN/YES1/IQGAP1/ADIPOQ
BP	GO:0043277	apoptotic cell clearance	9/494	39/20408	2.94697e-07	3.90753e-06	C2/C3/C4A/CD36/ITGB3/LRP1/MFGE8/TGM2/THBS1
BP	GO:0006720	isoprenoid metabolic process	15/494	123/20408	2.9665e-07	3.92214e-06	ADH5/APOA1/APOA2/APOA4/APOB/APOC2/APOC3/APOE/HSPG2/LRP1/SDC4/TTR/APOM/AKR1B10/AGRN
BP	GO:0045940	positive regulation of steroid metabolic process	8/494	29/20408	3.05628e-07	4.02925e-06	AGT/APOA1/APOA2/APOA4/APOC1/APOE/ABCG1/APOA5
BP	GO:0019216	regulation of lipid metabolic process	28/494	388/20408	3.08706e-07	4.05821e-06	SERPINA3/AGT/APOA1/APOA2/APOA4/APOB/APOC1/APOC2/APOC3/APOD/APOE/ATP1A1/C3/CD36/CD81/F2/FASN/IDH1/KPNB1/LDLR/RAN/SRC/TGFB1/RGN/ADIPOQ/ABCG1/ANGPTL3/APOA5
BP	GO:0050792	regulation of viral process	18/494	177/20408	3.20088e-07	4.19584e-06	ANXA2/APCS/APOE/CFL1/STOM/GSN/HSPA8/LTF/MBL2/PLSCR1/PPIA/CCL5/TSG101/RAB7A/VAPA/VPS4B/VPS37B/CHMP4B
BP	GO:0015711	organic anion transport	31/494	460/20408	3.24143e-07	4.23006e-06	AGT/APOA1/APOA2/APOA4/APOC1/APOC2/APOC3/APOE/BSG/CA1/CD36/CETP/ACE/HBA1/HBB/LDLR/MTTP/PLTP/RHAG/SLC1A4/SLC1A5/SLC2A1/SLC2A3/SLC3A2/SLC4A1/SLC7A1/SLC16A1/THBS1/SLC7A5/ABCG1/APOA5
BP	GO:0048667	cell morphogenesis involved in neuron differentiation	35/494	559/20408	3.25995e-07	4.23006e-06	ADAM10/APOE/APP/RHOA/BSG/CDC42/CFL1/CNP/CELSR2/CTTN/FN1/HSP90AA1/HSP90AB1/ILK/ITGB1/LAMA2/LAMB2/RAB8A/RELN/PTPRD/SRC/VASP/VCL/EZR/YWHAH/RAB11A/IST1/DNM1L/FLOT1/TUBB3/RAB10/B4GAT1/RAB21/NEDD4L/CYFIP2
BP	GO:0009127	purine nucleoside monophosphate biosynthetic process	16/494	141/20408	3.26376e-07	4.23006e-06	ADK/ALDOA/ALDOB/APRT/ATIC/ENO1/ENO3/GAPDH/LDHA/PGK1/PGM1/PKM/TGFB1/TPI1/VCP/PGAM4
BP	GO:0009168	purine ribonucleoside monophosphate biosynthetic process	16/494	141/20408	3.26376e-07	4.23006e-06	ADK/ALDOA/ALDOB/APRT/ATIC/ENO1/ENO3/GAPDH/LDHA/PGK1/PGM1/PKM/TGFB1/TPI1/VCP/PGAM4
BP	GO:0018212	peptidyl-tyrosine modification	28/494	390/20408	3.42672e-07	4.41639e-06	AGT/APP/CD36/CD44/CD81/CNTN1/CSPG4/ACE/HPX/HRG/HSP90AA1/ICAM1/ITGB3/PECAM1/PPP2R1A/RELN/PTPRC/RAP2B/ROS1/CCL5/SRC/TGFB1/THBS4/TSG101/VTN/YES1/IQGAP1/ADIPOQ
BP	GO:2001233	regulation of apoptotic signaling pathway	28/494	391/20408	3.60924e-07	4.63864e-06	AGT/CD44/CLU/CSNK2A1/CTTN/ENO1/FGA/FGB/FGG/GNAI2/SFN/GSN/HSPA1A/HSPB1/ICAM1/ITGA6/MUC1/PPP2R1A/PTPRC/S100A9/SRC/THBS1/TIMP3/YWHAB/YWHAE/YWHAH/YWHAZ/DNM1L
BP	GO:0001525	angiogenesis	36/494	587/20408	3.62965e-07	4.65187e-06	AGT/ANXA2/ANXA3/APOD/RHOA/C3/C5/C6/CDC42/COL15A1/CSPG4/ECM1/FN1/HRG/HSPB1/HSPG2/ITGB1/ITGB3/KRT1/MCAM/MFGE8/MYH9/PECAM1/SERPINF1/PGK1/PKM/PTPRB/TGFBI/THBS1/THBS4/ADGRG1/PDCD6/CLIC4/ANGPTL3/COL18A1/ANGPTL6
BP	GO:0046461	neutral lipid catabolic process	9/494	40/20408	3.72163e-07	4.74333e-06	APOA1/APOA2/APOA4/APOB/APOC2/APOC3/APOE/LPL/APOA5
BP	GO:0046464	acylglycerol catabolic process	9/494	40/20408	3.72163e-07	4.74333e-06	APOA1/APOA2/APOA4/APOB/APOC2/APOC3/APOE/LPL/APOA5
BP	GO:0009991	response to extracellular stimulus	33/494	513/20408	3.88934e-07	4.94339e-06	ACTA1/AHCY/ALB/APOA1/APOE/ASS1/SERPINC1/BCHE/C2/COL1A1/COMT/EEF2/GNAI2/GSN/HSPA5/HSPA8/TNC/ICAM1/ITGA6/LAMP2/LDHA/LDLR/PKM/PON1/PTPRC/SLC2A1/SLC16A1/SRC/TGFB1/VGF/ADIPOQ/DNM1L/POSTN
BP	GO:0001558	regulation of cell growth	29/494	416/20408	3.90089e-07	4.94441e-06	ADAM10/AGT/APOE/RHOA/CDC42/CSNK2A1/CTTN/ENO1/F2/FN1/SFN/H3F3A/HRG/HSPA1A/ILK/SERPINE2/PPP2R1A/HTRA1/ROS1/RPS6KA3/S100A9/SDCBP/TGFB1/TSG101/RAB11A/IST1/CLSTN1/RAB21/NEDD4L
BP	GO:0039702	viral budding via host ESCRT complex	7/494	21/20408	4.04393e-07	5.08752e-06	TSG101/VPS4B/PDCD6IP/VPS37C/CHMP1B/VPS37B/CHMP4B
BP	GO:0051004	regulation of lipoprotein lipase activity	7/494	21/20408	4.04393e-07	5.08752e-06	APOA4/APOC1/APOC2/APOC3/LPL/ANGPTL3/APOA5
BP	GO:0007163	establishment or maintenance of cell polarity	19/494	199/20408	4.04697e-07	5.08752e-06	RHOA/CDC42/CFL1/FLOT2/GSN/HSP90AA1/HSP90AB1/ILK/MSN/MYH9/RAP1B/WDR1/PDCD6IP/ARPC5/CAP1/RAB10/CLIC4/PARVB/LAMA1
BP	GO:0010543	regulation of platelet activation	8/494	30/20408	4.07983e-07	5.10096e-06	APOE/CD9/F2/FCER1G/FGG/HRG/SERPINE2/PLEK
BP	GO:0010743	regulation of macrophage derived foam cell differentiation	8/494	30/20408	4.07983e-07	5.10096e-06	AGT/APOB/CD36/CETP/ITGB3/LPL/ADIPOQ/ABCG1
BP	GO:0007045	cell-substrate adherens junction assembly	12/494	79/20408	4.16569e-07	5.18016e-06	ACTN1/APOD/RHOA/CTTN/GPM6B/HRG/SDC4/SRC/THBS1/IQGAP1/CORO1C/PHLDB2
BP	GO:0048041	focal adhesion assembly	12/494	79/20408	4.16569e-07	5.18016e-06	ACTN1/APOD/RHOA/CTTN/GPM6B/HRG/SDC4/SRC/THBS1/IQGAP1/CORO1C/PHLDB2
BP	GO:0055088	lipid homeostasis	16/494	144/20408	4.35937e-07	5.39186e-06	APOA1/APOA2/APOA4/APOB/APOC2/APOC3/APOE/CETP/LCAT/LDLR/LPL/MTTP/ABCG1/ANGPTL3/APOM/APOA5
BP	GO:0060191	regulation of lipase activity	13/494	95/20408	4.78971e-07	5.88276e-06	AGT/APOA1/APOA2/APOA4/APOC1/APOC2/APOC3/RHOA/LPL/LRP1/CCL5/ANGPTL3/APOA5
BP	GO:0050764	regulation of phagocytosis	12/494	80/20408	4.79464e-07	5.88276e-06	AHSG/C2/C3/C4A/CD36/FCER1G/MBL2/MFGE8/PTPRC/SFTPD/TGFB1/ADIPOQ
BP	GO:1903391	regulation of adherens junction organization	11/494	66/20408	4.83286e-07	5.91389e-06	APOD/RHOA/GPM6B/HRG/RDX/SDC4/SRC/THBS1/IQGAP1/CORO1C/PHLDB2
BP	GO:0010755	regulation of plasminogen activation	6/494	14/20408	4.96965e-07	6.01727e-06	ANXA2/ENO1/F12/SERPINE2/SERPINF2/THBS1
BP	GO:0051917	regulation of fibrinolysis	6/494	14/20408	4.96965e-07	6.01727e-06	F2/F12/HRG/PLG/SERPINF2/THBS1
BP	GO:0009145	purine nucleoside triphosphate biosynthetic process	15/494	128/20408	5.00579e-07	6.04512e-06	ADK/ALDOA/ALDOB/ENO1/ENO3/GAPDH/LDHA/NME1/PGK1/PGM1/PKM/TGFB1/TPI1/VCP/PGAM4
BP	GO:0046890	regulation of lipid biosynthetic process	18/494	183/20408	5.26071e-07	6.33634e-06	APOA1/APOA4/APOB/APOC1/APOC2/APOC3/APOE/ATP1A1/C3/FASN/IDH1/KPNB1/LDLR/RAN/RGN/ADIPOQ/ABCG1/APOA5
BP	GO:0055094	response to lipoprotein particle	8/494	31/20408	5.38306e-07	6.46678e-06	APOE/CD9/CD36/CD81/FCER1G/ITGB1/LDLR/LPL
BP	GO:0048259	regulation of receptor-mediated endocytosis	13/494	96/20408	5.41942e-07	6.48382e-06	ANXA2/APOC1/APOC2/APOC3/B2M/CD63/CLU/ITGB3/SDCBP/VTN/FLOT1/RAB21/APOA5
BP	GO:0070268	cornification	14/494	112/20408	5.42544e-07	6.48382e-06	CAPNS1/DSP/KRT1/KRT2/KRT9/KRT10/KRT13/KRT14/KRT19/KRT31/KRT35/KRT82/KRT83/KRT36
BP	GO:0007051	spindle organization	17/494	165/20408	5.64746e-07	6.73167e-06	RHOA/CLTC/DYNC1H1/FLNA/HSPA1A/KPNB1/MYH9/PPP2R1A/RAN/VCP/EZR/RAB11A/VPS4B/CHMP1B/TUBB1/CHMP4B/TUBB
BP	GO:0090066	regulation of anatomical structure size	32/494	497/20408	5.73735e-07	6.81677e-06	AGT/ANXA7/APOE/RHOA/CAPZB/CFL1/COMP/ACE/CTTN/FGA/FGB/FGG/FN1/GSN/HBB/HSP90AB1/ICAM1/ILK/KNG1/MSN/PFN1/PLEK/SERPINF2/RDX/VASP/EZR/RAB11A/IST1/WDR1/ARPC5/CORO1A/RAB21
BP	GO:0032956	regulation of actin cytoskeleton organization	25/494	331/20408	5.77335e-07	6.81677e-06	APOA1/RHOA/CAPZB/CDC42/CFL1/CTTN/FLNA/GPM6B/GSN/HRG/ICAM1/ILK/LRP1/PFN1/PLEK/SERPINF2/RDX/SDC4/TGFB1/VASP/WDR1/ARPC5/CORO1A/F11R/PHLDB2
BP	GO:0032373	positive regulation of sterol transport	7/494	22/20408	5.80774e-07	6.81677e-06	ANXA2/APOE/LRP1/PLTP/PON1/ADIPOQ/ABCG1
BP	GO:0032376	positive regulation of cholesterol transport	7/494	22/20408	5.80774e-07	6.81677e-06	ANXA2/APOE/LRP1/PLTP/PON1/ADIPOQ/ABCG1
BP	GO:0140112	extracellular vesicle biogenesis	7/494	22/20408	5.80774e-07	6.81677e-06	SDC4/SDCBP/TSG101/RAB7A/RAB11A/VPS4B/PDCD6IP
BP	GO:0017157	regulation of exocytosis	19/494	204/20408	5.9327e-07	6.94571e-06	FCER1G/FGA/FGB/FGG/GNAI2/RAB8A/RAB27B/RAP1B/SDC4/SDCBP/STXBP2/TSG101/RAB7A/VPS4B/PDCD6IP/DNM1L/RAB10/RAB21/RAB15
BP	GO:0006090	pyruvate metabolic process	14/494	113/20408	6.05755e-07	7.05983e-06	ALDOA/ALDOB/BSG/ENO1/ENO3/GAPDH/LDHA/LDHB/PGK1/PGM1/PKM/SLC16A1/TPI1/PGAM4
BP	GO:0060249	anatomical structure homeostasis	29/494	425/20408	6.06086e-07	7.05983e-06	SERPINA3/ACTB/ALB/ALDOA/ATP2B2/B2M/CCT6A/GNAS/HSPB1/HSP90AA1/HSP90AB1/ITGB3/KRT1/LAMP2/LTF/LYZ/MUC2/PRDX1/PGK1/SFTPD/SRC/TCP1/TFRC/PROM1/CCT4/CCT2/CORO1A/CCT5/CHMP4B
BP	GO:0001101	response to acid chemical	25/494	332/20408	6.10527e-07	7.0936e-06	APOB/RHOA/ASS1/BCHE/CD9/CD36/CFL1/COL1A1/COL1A2/COL3A1/COL6A1/AKR1C2/EEF2/GSN/TNC/ICAM1/LDLR/NME1/SERPINF1/PON1/SRC/TGFBR3/YES1/ADIPOQ/COL18A1
BP	GO:0006007	glucose catabolic process	8/494	32/20408	7.02626e-07	8.12266e-06	ALDOA/ALDOB/ENO1/ENO3/GAPDH/PGK1/PKM/TPI1
BP	GO:0042744	hydrogen peroxide catabolic process	8/494	32/20408	7.02626e-07	8.12266e-06	APOA4/GPX3/HBA1/HBB/HBD/PRDX1/PRDX2/PRDX6
BP	GO:0060560	developmental growth involved in morphogenesis	20/494	227/20408	7.29711e-07	8.41463e-06	APOE/APP/CTTN/FN1/HSP90AA1/HSP90AB1/TNC/ILK/ITGB1/LAMB2/TGFB1/VCL/RAB11A/IQGAP1/CPNE1/IST1/POSTN/RAB21/NEDD4L/CYFIP2
BP	GO:0021543	pallium development	17/494	169/20408	7.92843e-07	9.07441e-06	ANXA3/RHOA/ATIC/COL3A1/FLNA/LAMB1/LRP1/NME1/PEBP1/RELN/RAN/SLC2A1/ADGRG1/UBA6/GNG12/XAB2/FAT4
BP	GO:0010875	positive regulation of cholesterol efflux	6/494	15/20408	8.11348e-07	9.17213e-06	APOE/LRP1/PLTP/PON1/ADIPOQ/ABCG1
BP	GO:0030299	intestinal cholesterol absorption	6/494	15/20408	8.11348e-07	9.17213e-06	APOA1/APOA2/APOA4/CD36/LDLR/APOA5
BP	GO:0044794	positive regulation by host of viral process	6/494	15/20408	8.11348e-07	9.17213e-06	ANXA2/APOE/CFL1/STOM/HSPA8/VAPA
BP	GO:1903543	positive regulation of exosomal secretion	6/494	15/20408	8.11348e-07	9.17213e-06	SDC4/SDCBP/TSG101/RAB7A/VPS4B/PDCD6IP
BP	GO:1990000	amyloid fibril formation	6/494	15/20408	8.11348e-07	9.17213e-06	APOE/APP/CD36/CLU/GSN/LDLR
BP	GO:0071404	cellular response to low-density lipoprotein particle stimulus	7/494	23/20408	8.17505e-07	9.21907e-06	CD9/CD36/CD81/FCER1G/ITGB1/LDLR/LPL
BP	GO:0002790	peptide secretion	35/494	582/20408	8.34195e-07	9.38429e-06	AGT/ANXA5/APOA1/APOA2/C5/CBLN1/CD36/FGA/FGB/FGG/FN1/GAPDH/LCP2/LPL/RAB8A/MTTP/ORM2/PLEK/PPIA/SRGN/SAA1/CCL5/SLC2A1/SLC16A1/SRC/SRI/TGFB1/VGF/EZR/DNM1L/POSTN/RAB10/CHIA/SSC5D/RAB15
BP	GO:0019433	triglyceride catabolic process	8/494	33/20408	9.07938e-07	1.01642e-05	APOA1/APOA4/APOB/APOC2/APOC3/APOE/LPL/APOA5
BP	GO:0035376	sterol import	5/494	9/20408	9.47064e-07	1.05e-05	APOA1/APOA2/APOC3/CD36/LDLR
BP	GO:0070508	cholesterol import	5/494	9/20408	9.47064e-07	1.05e-05	APOA1/APOA2/APOC3/CD36/LDLR
BP	GO:1904869	regulation of protein localization to Cajal body	5/494	9/20408	9.47064e-07	1.05e-05	CCT6A/TCP1/CCT4/CCT2/CCT5
BP	GO:1904871	positive regulation of protein localization to Cajal body	5/494	9/20408	9.47064e-07	1.05e-05	CCT6A/TCP1/CCT4/CCT2/CCT5
BP	GO:0017001	antibiotic catabolic process	10/494	57/20408	9.82057e-07	1.08357e-05	ADH5/APOA4/GPX3/HBA1/HBB/HBD/PRDX1/PRDX2/PRDX6/AKR1B10
BP	GO:0050766	positive regulation of phagocytosis	10/494	57/20408	9.82057e-07	1.08357e-05	AHSG/C2/C3/C4A/CD36/FCER1G/MBL2/MFGE8/PTPRC/SFTPD
BP	GO:1902903	regulation of supramolecular fiber organization	25/494	343/20408	1.11145e-06	1.22048e-05	APOA1/APOE/APP/RHOA/CAPZB/CDC42/CFL1/CLU/CTTN/FLNA/GSN/HSPA1A/HSPA8/ICAM1/LDLR/PFN1/PLEK/SERPINF2/RDX/SDC4/VASP/WDR1/ARPC5/CORO1A/PHLDB2
BP	GO:0046755	viral budding	7/494	24/20408	1.13014e-06	1.23805e-05	TSG101/VPS4B/PDCD6IP/VPS37C/CHMP1B/VPS37B/CHMP4B
BP	GO:0019218	regulation of steroid metabolic process	14/494	119/20408	1.14426e-06	1.25055e-05	AGT/APOA1/APOA2/APOA4/APOB/APOC1/APOE/ATP1A1/FASN/KPNB1/LDLR/RAN/ABCG1/APOA5
BP	GO:0001885	endothelial cell development	10/494	58/20408	1.16124e-06	1.26427e-05	FASN/ICAM1/MSN/PECAM1/RAP1B/RDX/EZR/CLIC4/F11R/COL18A1
BP	GO:0009156	ribonucleoside monophosphate biosynthetic process	16/494	155/20408	1.18206e-06	1.28271e-05	ADK/ALDOA/ALDOB/APRT/ATIC/ENO1/ENO3/GAPDH/LDHA/PGK1/PGM1/PKM/TGFB1/TPI1/VCP/PGAM4
BP	GO:0014812	muscle cell migration	13/494	103/20408	1.23223e-06	1.32776e-05	AGT/ACE/ILK/ITGB3/LRP1/CCL5/SRC/THBS4/VTN/IQGAP1/ADIPOQ/ARPC5/POSTN
BP	GO:0015748	organophosphate ester transport	13/494	103/20408	1.23223e-06	1.32776e-05	APOA1/APOA2/APOA4/APOC1/APOC2/APOC3/APOE/CETP/LDLR/MTTP/PLTP/ABCG1/APOA5
BP	GO:0051883	killing of cells in other organism involved in symbiotic interaction	6/494	16/20408	1.27164e-06	1.35751e-05	ALB/C9/CAMP/F2/GAPDH/MBL2
BP	GO:0098856	intestinal lipid absorption	6/494	16/20408	1.27164e-06	1.35751e-05	APOA1/APOA2/APOA4/CD36/LDLR/APOA5
BP	GO:1903541	regulation of exosomal secretion	6/494	16/20408	1.27164e-06	1.35751e-05	SDC4/SDCBP/TSG101/RAB7A/VPS4B/PDCD6IP
BP	GO:0019882	antigen processing and presentation	17/494	175/20408	1.29331e-06	1.37745e-05	B2M/CAPZB/CD36/CLTC/ACE/DYNC1H1/FCER1G/HLA-A/HLA-B/HLA-C/ICAM1/RAB5B/THBS1/RAB7A/SNAP23/RAB10/RAB35
BP	GO:0060351	cartilage development involved in endochondral bone morphogenesis	9/494	46/20408	1.31808e-06	1.40059e-05	ANXA2/ANXA6/SERPINH1/COL1A1/COL6A1/COL6A2/COL6A3/COMP/MBL2
BP	GO:0043900	regulation of multi-organism process	26/494	371/20408	1.41761e-06	1.50288e-05	ANXA2/APCS/APOE/CAMP/CD36/CFL1/STOM/GAPDH/GSN/HSPA8/LBP/LTF/MBL2/PLSCR1/PPIA/PPP2R1A/HTRA1/CCL5/SFTPD/TSG101/RAB7A/VAPA/VPS4B/VPS37B/CHMP4B/SIGLEC16
BP	GO:0061564	axon development	31/494	493/20408	1.42209e-06	1.50416e-05	APOA1/APOD/APOE/APP/RHOA/BSG/CNP/CTTN/FN1/HSP90AA1/HSP90AB1/TNC/ILK/ITGB1/LAMA2/LAMB2/RAB8A/PLP1/RELN/SRC/VASP/VCL/EZR/RAB11A/IST1/FLOT1/TUBB3/RAB10/B4GAT1/RAB21/CYFIP2
BP	GO:0006875	cellular metal ion homeostasis	34/494	570/20408	1.44038e-06	1.52002e-05	ACO1/AGT/ANXA2/ANXA5/ANXA6/ANXA7/APOE/APP/ATP1A1/ATP2B2/C7/CD36/CP/EIF5A/F2/FTH1/GSTM2/HPX/KNG1/LTF/PTPRC/S100A9/SAA1/CCL5/SRI/TFRC/TGFB1/TGM2/YWHAE/RGN/GLRX3/CORO1A/NEDD4L/FAM155A
BP	GO:0034332	adherens junction organization	15/494	139/20408	1.44984e-06	1.5265e-05	ACTN1/APOD/RHOA/DSP/CTTN/GPM6B/HRG/RDX/SDC4/SRC/THBS1/VCL/IQGAP1/CORO1C/PHLDB2
BP	GO:0019076	viral release from host cell	8/494	35/20408	1.47499e-06	1.53541e-05	PPIA/TSG101/RAB7A/VAPA/VPS4B/IST1/VPS37B/CHMP4B
BP	GO:0035890	exit from host	8/494	35/20408	1.47499e-06	1.53541e-05	PPIA/TSG101/RAB7A/VAPA/VPS4B/IST1/VPS37B/CHMP4B
BP	GO:0035891	exit from host cell	8/494	35/20408	1.47499e-06	1.53541e-05	PPIA/TSG101/RAB7A/VAPA/VPS4B/IST1/VPS37B/CHMP4B
BP	GO:0052126	movement in host environment	8/494	35/20408	1.47499e-06	1.53541e-05	PPIA/TSG101/RAB7A/VAPA/VPS4B/IST1/VPS37B/CHMP4B
BP	GO:0052192	movement in environment of other organism involved in symbiotic interaction	8/494	35/20408	1.47499e-06	1.53541e-05	PPIA/TSG101/RAB7A/VAPA/VPS4B/IST1/VPS37B/CHMP4B
BP	GO:0022406	membrane docking	17/494	177/20408	1.51491e-06	1.5734e-05	DYNC1H1/HSP90AA1/ICAM1/RAB8A/MSN/PLEK/PPP2R1A/STXBP2/TUBA4A/EZR/YWHAE/TUBA1A/RAB7A/RAB11A/RAB10/TUBB/RAB15
BP	GO:0034114	regulation of heterotypic cell-cell adhesion	7/494	25/20408	1.53702e-06	1.59277e-05	APOA1/CD44/FGA/FGB/FGG/ADIPOQ/FLOT1
BP	GO:1903532	positive regulation of secretion by cell	26/494	373/20408	1.56658e-06	1.61976e-05	AGT/C5/FCER1G/FGA/FGB/FGG/GAPDH/LPL/ORM2/PPIA/RAB27B/SAA1/SDC4/SDCBP/SRC/SRI/TGFB1/TSG101/EZR/RAB7A/VPS4B/PDCD6IP/DNM1L/POSTN/CHIA/RAB15
BP	GO:0006096	glycolytic process	11/494	74/20408	1.57994e-06	1.62626e-05	ALDOA/ALDOB/ENO1/ENO3/GAPDH/LDHA/PGK1/PGM1/PKM/TPI1/PGAM4
BP	GO:0035722	interleukin-12-mediated signaling pathway	9/494	47/20408	1.59561e-06	1.63873e-05	ANXA2/CA1/CDC42/CFL1/MSN/PPIA/RAP1B/RPLP0/TCP1
BP	GO:0051893	regulation of focal adhesion assembly	10/494	60/20408	1.6068e-06	1.63924e-05	APOD/RHOA/GPM6B/HRG/SDC4/SRC/THBS1/IQGAP1/CORO1C/PHLDB2
BP	GO:0090109	regulation of cell-substrate junction assembly	10/494	60/20408	1.6068e-06	1.63924e-05	APOD/RHOA/GPM6B/HRG/SDC4/SRC/THBS1/IQGAP1/CORO1C/PHLDB2
BP	GO:1903902	positive regulation of viral life cycle	10/494	60/20408	1.6068e-06	1.63924e-05	ANXA2/STOM/HSPA8/PPIA/CCL5/TSG101/VAPA/VPS4B/VPS37B/CHMP4B
BP	GO:0007159	leukocyte cell-cell adhesion	24/494	327/20408	1.61236e-06	1.64127e-05	APOA4/RHOA/ASS1/CD44/CDC42/FLOT2/ICAM1/ITGB1/MSN/PECAM1/PRKAR1A/PTPRC/S100A9/CCL5/SDC4/SFTPD/SRC/TFRC/TGFB1/EZR/YES1/CORO1A/PODXL2/FERMT3
BP	GO:0006732	coenzyme metabolic process	25/494	351/20408	1.68862e-06	1.71511e-05	ACLY/ALDOA/ALDOB/ATIC/ENO1/ENO3/FASN/GAPDH/IDH1/LDHA/MAT1A/MAT2A/PGD/PGK1/PGM1/PKM/SLC2A1/SLC2A3/TPI1/VCP/GGH/RGN/AKR1A1/ALDH1L1/PGAM4
BP	GO:0006024	glycosaminoglycan biosynthetic process	13/494	106/20408	1.71508e-06	1.73814e-05	ACAN/BGN/CLTC/VCAN/CSPG4/HSPG2/LUM/OGN/SDC4/TGFB1/UGDH/B4GAT1/AGRN
BP	GO:0042176	regulation of protein catabolic process	26/494	375/20408	1.72982e-06	1.74923e-05	ANXA2/APOE/CD81/CLU/CSNK2A1/EEF1A1/F13B/FLNA/HSPA1A/HSP90AA1/HSP90AB1/LDLR/LRP1/MSN/SERPINE2/PSMC2/RDX/SDCBP/TIMP3/VCP/EZR/RAB7A/RGN/NEDD4L/PACSIN3/UBAC2
BP	GO:0014909	smooth muscle cell migration	12/494	90/20408	1.75124e-06	1.767e-05	AGT/ACE/ILK/ITGB3/LRP1/CCL5/SRC/VTN/IQGAP1/ADIPOQ/ARPC5/POSTN
BP	GO:0006757	ATP generation from ADP	11/494	75/20408	1.81162e-06	1.82393e-05	ALDOA/ALDOB/ENO1/ENO3/GAPDH/LDHA/PGK1/PGM1/PKM/TPI1/PGAM4
BP	GO:0034447	very-low-density lipoprotein particle clearance	5/494	10/20408	1.85638e-06	1.84491e-05	APOB/APOC1/APOC2/APOC3/APOE
BP	GO:0051918	negative regulation of fibrinolysis	5/494	10/20408	1.85638e-06	1.84491e-05	F2/HRG/PLG/SERPINF2/THBS1
BP	GO:1903405	protein localization to nuclear body	5/494	10/20408	1.85638e-06	1.84491e-05	CCT6A/TCP1/CCT4/CCT2/CCT5
BP	GO:1904851	positive regulation of establishment of protein localization to telomere	5/494	10/20408	1.85638e-06	1.84491e-05	CCT6A/TCP1/CCT4/CCT2/CCT5
BP	GO:1904867	protein localization to Cajal body	5/494	10/20408	1.85638e-06	1.84491e-05	CCT6A/TCP1/CCT4/CCT2/CCT5
BP	GO:0030212	hyaluronan metabolic process	8/494	36/20408	1.85652e-06	1.84491e-05	CD44/CLTC/ITIH1/ITIH2/ITIH3/ITIH4/TGFB1/ITIH5
BP	GO:0051495	positive regulation of cytoskeleton organization	19/494	220/20408	1.8606e-06	1.84498e-05	APOA1/RHOA/CDC42/CFL1/DYNC1H1/CTTN/FLNA/GSN/HSPA1A/ICAM1/PFN1/PLEK/SERPINF2/SDC4/VASP/VPS4B/WDR1/ARPC5/CORO1A
BP	GO:0006639	acylglycerol metabolic process	14/494	124/20408	1.8853e-06	1.86545e-05	APOA1/APOA2/APOA4/APOB/APOC1/APOC2/APOC3/APOE/C3/CETP/LDLR/LPL/RGN/APOA5
BP	GO:0031623	receptor internalization	13/494	107/20408	1.90985e-06	1.88569e-05	CD9/CD36/CD63/CD81/CLTC/FCER1G/ITGB1/ITGB3/LRP1/SDCBP/TFRC/EZR/FLOT1
BP	GO:0044241	lipid digestion	6/494	17/20408	1.92513e-06	1.89671e-05	APOA1/APOA2/APOA4/CD36/LDLR/APOA5
BP	GO:1990138	neuron projection extension	16/494	161/20408	1.95987e-06	1.9268e-05	APOE/CTTN/FN1/HSP90AA1/HSP90AB1/ILK/ITGB1/LAMB2/VCL/RAB11A/IQGAP1/CPNE1/POSTN/RAB21/NEDD4L/CYFIP2
BP	GO:0010954	positive regulation of protein processing	7/494	26/20408	2.0596e-06	2.00769e-05	C3/C6/ENO1/F12/GSN/MYH9/SRC
BP	GO:0006638	neutral lipid metabolic process	14/494	125/20408	2.07681e-06	2.02019e-05	APOA1/APOA2/APOA4/APOB/APOC1/APOC2/APOC3/APOE/C3/CETP/LDLR/LPL/RGN/APOA5
BP	GO:0048857	neural nucleus development	10/494	62/20408	2.19441e-06	2.13008e-05	ACTB/RHOA/CDC42/CKB/CNP/HSPA5/PLP1/YWHAE/YWHAH/GNB4
BP	GO:0051047	positive regulation of secretion	27/494	404/20408	2.20146e-06	2.13243e-05	AGT/C5/FCER1G/FGA/FGB/FGG/GAPDH/GNAI2/LPL/ORM2/PPIA/RAB27B/SAA1/SDC4/SDCBP/SRC/SRI/TGFB1/TSG101/EZR/RAB7A/VPS4B/PDCD6IP/DNM1L/POSTN/CHIA/RAB15
BP	GO:0006165	nucleoside diphosphate phosphorylation	12/494	92/20408	2.22053e-06	2.14639e-05	ALDOA/ALDOB/ENO1/ENO3/GAPDH/LDHA/NME1/PGK1/PGM1/PKM/TPI1/PGAM4
BP	GO:0071349	cellular response to interleukin-12	9/494	49/20408	2.30458e-06	2.22011e-05	ANXA2/CA1/CDC42/CFL1/MSN/PPIA/RAP1B/RPLP0/TCP1
BP	GO:0030099	myeloid cell differentiation	27/494	405/20408	2.30646e-06	2.22011e-05	ACTN1/ANXA2/APCS/APP/B2M/CDC42/EPB42/FASN/FCER1G/GNAS/GP1BA/H3F3A/HSPA1A/ITGA2B/LTF/MYH9/NME1/NOTCH2/RHAG/SRC/TFRC/TGFB1/TGFBR3/THBS1/PIR/ADIPOQ/WDR1
BP	GO:0090207	regulation of triglyceride metabolic process	8/494	37/20408	2.31884e-06	2.22273e-05	APOA4/APOC2/APOC3/APOE/C3/LDLR/RGN/APOA5
BP	GO:0007265	Ras protein signal transduction	28/494	430/20408	2.3655e-06	2.25382e-05	APOA1/APOC3/APOE/RHOA/CDC42/CFL1/COL1A2/COL3A1/ITGB1/KPNB1/RAB8A/NOTCH2/PECAM1/PPP2CB/RAB5B/RAB27B/RAP1B/RAP2B/RDX/RAB7A/RAB11A/ADGRG1/FLOT1/RAB10/RAB35/RAB21/RAB1B/RAB15
BP	GO:0007032	endosome organization	11/494	77/20408	2.36597e-06	2.25382e-05	RAB5B/TSG101/RAB7A/RAB11A/VPS4B/IST1/PDCD6IP/VPS37C/CHMP1B/VPS37B/CHMP4B
BP	GO:0009142	nucleoside triphosphate biosynthetic process	15/494	145/20408	2.47518e-06	2.35299e-05	ADK/ALDOA/ALDOB/ENO1/ENO3/GAPDH/LDHA/NME1/PGK1/PGM1/PKM/TGFB1/TPI1/VCP/PGAM4
BP	GO:0031667	response to nutrient levels	30/494	481/20408	2.48236e-06	2.35494e-05	AHCY/ALB/APOA1/APOE/ASS1/SERPINC1/BCHE/C2/COL1A1/COMT/EEF2/GNAI2/GSN/HSPA5/HSPA8/TNC/ICAM1/LAMP2/LDHA/LDLR/PKM/PON1/SLC2A1/SLC16A1/SRC/TGFB1/VGF/ADIPOQ/DNM1L/POSTN
BP	GO:0009206	purine ribonucleoside triphosphate biosynthetic process	14/494	127/20408	2.51267e-06	2.37391e-05	ALDOA/ALDOB/ENO1/ENO3/GAPDH/LDHA/NME1/PGK1/PGM1/PKM/TGFB1/TPI1/VCP/PGAM4
BP	GO:0034404	nucleobase-containing small molecule biosynthetic process	17/494	184/20408	2.58697e-06	2.43411e-05	ADK/ALDOA/ALDOB/APRT/CNP/ENO1/ENO3/GAPDH/LDHA/NME1/PGK1/PGM1/PKM/TPI1/VCP/NUDT10/PGAM4
BP	GO:0042866	pyruvate biosynthetic process	11/494	78/20408	2.69513e-06	2.52555e-05	ALDOA/ALDOB/ENO1/ENO3/GAPDH/LDHA/PGK1/PGM1/PKM/TPI1/PGAM4
BP	GO:0070671	response to interleukin-12	9/494	50/20408	2.75079e-06	2.56205e-05	ANXA2/CA1/CDC42/CFL1/MSN/PPIA/RAP1B/RPLP0/TCP1
BP	GO:1900024	regulation of substrate adhesion-dependent cell spreading	9/494	50/20408	2.75079e-06	2.56205e-05	APOA1/CDC42/FBLN1/FGA/FGB/FGG/FLNA/POSTN/CORO1C
BP	GO:0048588	developmental cell growth	19/494	226/20408	2.77432e-06	2.57875e-05	AGT/APOE/APP/CTTN/FN1/HSP90AA1/HSP90AB1/ILK/ITGB1/LAMB2/VCL/RAB11A/IQGAP1/CPNE1/IST1/POSTN/RAB21/NEDD4L/CYFIP2
BP	GO:0046939	nucleotide phosphorylation	12/494	94/20408	2.79753e-06	2.59508e-05	ALDOA/ALDOB/ENO1/ENO3/GAPDH/LDHA/NME1/PGK1/PGM1/PKM/TPI1/PGAM4
BP	GO:0051818	disruption of cells of other organism involved in symbiotic interaction	6/494	18/20408	2.82875e-06	2.6135e-05	ALB/C9/CAMP/F2/GAPDH/MBL2
BP	GO:1903392	negative regulation of adherens junction organization	6/494	18/20408	2.82875e-06	2.6135e-05	APOD/RDX/SRC/THBS1/CORO1C/PHLDB2
BP	GO:0006023	aminoglycan biosynthetic process	13/494	111/20408	2.90019e-06	2.67414e-05	ACAN/BGN/CLTC/VCAN/CSPG4/HSPG2/LUM/OGN/SDC4/TGFB1/UGDH/B4GAT1/AGRN
BP	GO:0010770	positive regulation of cell morphogenesis involved in differentiation	15/494	147/20408	2.93929e-06	2.70477e-05	APOA1/RHOA/CDC42/FGA/FGB/FGG/FLNA/FN1/ILK/RELN/PTPRD/RAB11A/IST1/DNM1L/RAB21
BP	GO:0046365	monosaccharide catabolic process	10/494	64/20408	2.96063e-06	2.71896e-05	ALDOA/ALDOB/ENO1/ENO3/GAPDH/PGK1/PGM1/PKM/TPI1/AKR1A1
BP	GO:1905954	positive regulation of lipid localization	11/494	79/20408	3.06372e-06	2.80803e-05	ANXA2/APOB/APOE/C3/CD36/LPL/LRP1/PLTP/PON1/ADIPOQ/ABCG1
BP	GO:0009124	nucleoside monophosphate biosynthetic process	16/494	167/20408	3.17091e-06	2.89475e-05	ADK/ALDOA/ALDOB/APRT/ATIC/ENO1/ENO3/GAPDH/LDHA/PGK1/PGM1/PKM/TGFB1/TPI1/VCP/PGAM4
BP	GO:0042133	neurotransmitter metabolic process	15/494	148/20408	3.19933e-06	2.91491e-05	AGT/ASS1/BCHE/BHMT/CD36/CLU/COMT/HBB/HSP90AA1/HSP90AB1/ICAM1/PEBP1/RGN/SLC44A1/PHGDH
BP	GO:0070203	regulation of establishment of protein localization to telomere	5/494	11/20408	3.33558e-06	3.02705e-05	CCT6A/TCP1/CCT4/CCT2/CCT5
BP	GO:0060348	bone development	18/494	208/20408	3.36549e-06	3.0422e-05	ANXA2/ANXA6/RHOA/SERPINH1/COL1A1/COL6A1/COL6A2/COL6A3/COMP/GNAS/LTF/MBL2/NOTCH2/PTPRC/SRC/TGFB1/RGN/FAT4
BP	GO:0031099	regeneration	17/494	188/20408	3.46968e-06	3.13023e-05	ANXA3/APOA1/APOA2/APOD/ATIC/ENO3/GSN/TNC/LAMB2/PKM/RPS16/TGFB1/TGFBR3/VTN/RGN/POSTN/APOA5
BP	GO:0046364	monosaccharide biosynthetic process	12/494	96/20408	3.50286e-06	3.14782e-05	ALDOA/ALDOB/ENO1/ENO3/GAPDH/PGD/PGK1/PGM1/TPI1/RGN/ADIPOQ/AKR1A1
BP	GO:1903319	positive regulation of protein maturation	7/494	28/20408	3.55493e-06	3.176e-05	C3/C6/ENO1/F12/GSN/MYH9/SRC
BP	GO:0032103	positive regulation of response to external stimulus	22/494	297/20408	3.76675e-06	3.35872e-05	ADAM10/AGT/APP/C3/F2/F12/FCER1G/HRG/HSPB1/LBP/LDLR/LPL/PLG/SERPINF2/S100A9/CCL5/TGFB1/TGM2/THBS1/THBS4/PLA2G7/SIGLEC16
BP	GO:0030199	collagen fibril organization	9/494	52/20408	3.8697e-06	3.43058e-05	ACAN/ANXA2/SERPINH1/COL1A1/COL1A2/COL3A1/LUM/SERPINF2/PLOD1
BP	GO:0050994	regulation of lipid catabolic process	9/494	52/20408	3.8697e-06	3.43058e-05	APOA2/APOA4/APOC1/APOC2/APOC3/IDH1/LDLR/ANGPTL3/APOA5
BP	GO:0010812	negative regulation of cell-substrate adhesion	10/494	66/20408	3.94922e-06	3.49434e-05	APOD/RHOA/COL1A1/FBLN1/PLG/SRC/THBS1/POSTN/CORO1C/PHLDB2
BP	GO:0051291	protein heterooligomerization	14/494	132/20408	3.97892e-06	3.51386e-05	ANXA2/COL1A1/COL1A2/COL6A1/COL6A2/HBA1/HBB/HBD/ILK/KRT1/KRT10/MAT2A/YWHAB/ADIPOQ
BP	GO:0008360	regulation of cell shape	15/494	151/20408	4.10733e-06	3.61339e-05	ALDOA/ANXA7/RHOA/CDC42/EPB42/F2/FN1/ICAM1/MSN/MYH9/RDX/EZR/WDR1/CORO1A/PARVB
BP	GO:0009201	ribonucleoside triphosphate biosynthetic process	14/494	133/20408	4.35017e-06	3.81972e-05	ALDOA/ALDOB/ENO1/ENO3/GAPDH/LDHA/NME1/PGK1/PGM1/PKM/TGFB1/TPI1/VCP/PGAM4
BP	GO:0051591	response to cAMP	12/494	98/20408	4.36032e-06	3.82134e-05	APP/ASS1/BSG/COL1A1/HSPA5/LDHA/NME1/PEBP1/RAP1B/VGF/EZR/ADIPOQ
BP	GO:0006754	ATP biosynthetic process	13/494	116/20408	4.76135e-06	4.13344e-05	ALDOA/ALDOB/ENO1/ENO3/GAPDH/LDHA/PGK1/PGM1/PKM/TGFB1/TPI1/VCP/PGAM4
BP	GO:0007015	actin filament organization	26/494	397/20408	4.89388e-06	4.21804e-05	ACTA1/ACTN1/ALDOA/APOA1/RHOA/CAPZB/CDC42/CFL1/CTTN/FLNA/GSN/ICAM1/PFN1/PLEK/SERPINF2/RDX/SDC4/SRC/TPM4/VASP/EZR/WDR1/ARPC5/CAP1/CORO1A/PHLDB2
BP	GO:0060696	regulation of phospholipid catabolic process	4/494	6/20408	4.89547e-06	4.21804e-05	APOC1/APOC2/IDH1/LDLR
BP	GO:1903551	regulation of extracellular exosome assembly	4/494	6/20408	4.89547e-06	4.21804e-05	SDC4/SDCBP/TSG101/PDCD6IP
BP	GO:0050807	regulation of synapse organization	18/494	214/20408	5.02268e-06	4.3115e-05	ADAM10/APOE/APP/RHOA/CBLN1/CDC42/CFL1/GPM6A/HSPA8/RELN/PTPRD/VCP/YWHAZ/TUBA1A/DNM1L/CLSTN1/TUBB/AGRN
BP	GO:0072594	establishment of protein localization to organelle	32/494	551/20408	5.1363e-06	4.40082e-05	AGT/APOD/CCT6A/CD36/CLU/FLNA/SFN/HSPA8/HSP90AA1/HSP90AB1/IDH1/KPNB1/LAMP2/PMM2/RAN/RPLP0/RPS16/TCP1/TGFB1/TSG101/UBA52/YWHAB/YWHAE/YWHAH/YWHAZ/RAB7A/RAB11A/CCT4/CCT2/RAB10/CCT5/CHMP4B
BP	GO:0007586	digestion	14/494	135/20408	5.18626e-06	4.43536e-05	SERPINA3/ACO1/APOA1/APOA2/APOA4/CD36/AKR1C2/LDLR/MUC2/EZR/PIR/CHIA/F11R/APOA5
BP	GO:0001952	regulation of cell-matrix adhesion	13/494	117/20408	5.24028e-06	4.47325e-05	APOD/RHOA/CD36/GPM6B/HRG/ILK/SDC4/SRC/THBS1/IQGAP1/POSTN/CORO1C/PHLDB2
BP	GO:0035088	establishment or maintenance of apical/basal cell polarity	8/494	41/20408	5.27121e-06	4.48301e-05	RHOA/CDC42/ILK/MSN/WDR1/PDCD6IP/CLIC4/LAMA1
BP	GO:0061245	establishment or maintenance of bipolar cell polarity	8/494	41/20408	5.27121e-06	4.48301e-05	RHOA/CDC42/ILK/MSN/WDR1/PDCD6IP/CLIC4/LAMA1
BP	GO:0019320	hexose catabolic process	9/494	54/20408	5.35863e-06	4.54896e-05	ALDOA/ALDOB/ENO1/ENO3/GAPDH/PGK1/PGM1/PKM/TPI1
BP	GO:0046390	ribose phosphate biosynthetic process	20/494	259/20408	5.57561e-06	4.69684e-05	ACLY/ADK/ALDOA/ALDOB/APRT/ATIC/ENO1/ENO3/FASN/GAPDH/LDHA/NME1/PGK1/PGM1/PKM/PYGL/TGFB1/TPI1/VCP/PGAM4
BP	GO:0061684	chaperone-mediated autophagy	5/494	12/20408	5.6043e-06	4.69684e-05	CLU/EEF1A1/HSPA8/HSP90AA1/LAMP2
BP	GO:0070202	regulation of establishment of protein localization to chromosome	5/494	12/20408	5.6043e-06	4.69684e-05	CCT6A/TCP1/CCT4/CCT2/CCT5
BP	GO:1904816	positive regulation of protein localization to chromosome, telomeric region	5/494	12/20408	5.6043e-06	4.69684e-05	CCT6A/TCP1/CCT4/CCT2/CCT5
BP	GO:1990173	protein localization to nucleoplasm	5/494	12/20408	5.6043e-06	4.69684e-05	CCT6A/TCP1/CCT4/CCT2/CCT5
BP	GO:0046031	ADP metabolic process	11/494	84/20408	5.64822e-06	4.69942e-05	ALDOA/ALDOB/ENO1/ENO3/GAPDH/LDHA/PGK1/PGM1/PKM/TPI1/PGAM4
BP	GO:0055072	iron ion homeostasis	11/494	84/20408	5.64822e-06	4.69942e-05	ACO1/B2M/CP/EPB42/FTH1/HPX/LTF/RHAG/SRI/TFRC/GLRX3
BP	GO:0070542	response to fatty acid	11/494	84/20408	5.64822e-06	4.69942e-05	APOB/ASS1/CD36/AKR1C2/TNC/LDLR/NME1/PON1/SRC/TGFBR3/ADIPOQ
BP	GO:0097581	lamellipodium organization	11/494	84/20408	5.64822e-06	4.69942e-05	CAPZB/CD44/CDC42/CTTN/HRG/ITGB1/SRC/VCL/ARPC5/CORO1C/PARVB
BP	GO:0051131	chaperone-mediated protein complex assembly	6/494	20/20408	5.66768e-06	4.70669e-05	APCS/CLU/HSPA1A/HSP90AA1/HSP90AB1/CCT2
BP	GO:0051260	protein homooligomerization	23/494	328/20408	5.67743e-06	4.70669e-05	ALDOA/ANXA5/ANXA6/APOE/C9/CLU/STOM/FCER1G/GPX3/MAT1A/PKM/SLC1A5/SRC/TGM2/VASP/VCP/VWF/ADIPOQ/PDCD6IP/DNM1L/FLOT1/EHD3/CHMP4B
BP	GO:0042590	antigen processing and presentation of exogenous peptide antigen via MHC class I	7/494	30/20408	5.86122e-06	4.84161e-05	B2M/CD36/FCER1G/HLA-A/HLA-B/HLA-C/SNAP23
BP	GO:0009108	coenzyme biosynthetic process	18/494	217/20408	6.10039e-06	5.03015e-05	ACLY/ALDOA/ALDOB/ATIC/ENO1/ENO3/FASN/GAPDH/LDHA/MAT1A/MAT2A/PGK1/PGM1/PKM/TPI1/RGN/AKR1A1/PGAM4
BP	GO:0090303	positive regulation of wound healing	9/494	55/20408	6.27116e-06	5.15896e-05	CD36/F2/F12/HRG/PLG/PLEK/SERPINF2/THBS1/VTN
BP	GO:0009152	purine ribonucleotide biosynthetic process	19/494	239/20408	6.27904e-06	5.15896e-05	ACLY/ADK/ALDOA/ALDOB/APRT/ATIC/ENO1/ENO3/FASN/GAPDH/LDHA/NME1/PGK1/PGM1/PKM/TGFB1/TPI1/VCP/PGAM4
BP	GO:0045429	positive regulation of nitric oxide biosynthetic process	8/494	42/20408	6.37471e-06	5.21892e-05	AGT/ASS1/CD36/CLU/HBB/HSP90AA1/HSP90AB1/ICAM1
BP	GO:1904407	positive regulation of nitric oxide metabolic process	8/494	42/20408	6.37471e-06	5.21892e-05	AGT/ASS1/CD36/CLU/HBB/HSP90AA1/HSP90AB1/ICAM1
BP	GO:0062012	regulation of small molecule metabolic process	24/494	355/20408	6.63976e-06	5.42627e-05	APOA4/APOB/APOC1/APOC2/APOC3/APOE/RHOA/BHMT/CLTC/COMT/ENO1/FASN/KPNB1/LDLR/PLEK/RAN/SRC/TGFB1/VCP/RGN/ADIPOQ/ABCG1/DNM1L/APOA5
BP	GO:0009167	purine ribonucleoside monophosphate metabolic process	21/494	286/20408	7.14833e-06	5.80068e-05	ADK/ALDOA/ALDOB/APRT/RHOA/ATIC/ENO1/ENO3/GAPDH/HSPA1A/HSPA8/LDHA/PGK1/PGM1/PKM/TGFB1/TPI1/VCP/DNM1L/NUDT10/PGAM4
BP	GO:0050803	regulation of synapse structure or activity	18/494	220/20408	7.38181e-06	5.96909e-05	ADAM10/APOE/APP/RHOA/CBLN1/CDC42/CFL1/GPM6A/HSPA8/RELN/PTPRD/VCP/YWHAZ/TUBA1A/DNM1L/CLSTN1/TUBB/AGRN
BP	GO:0097164	ammonium ion metabolic process	17/494	199/20408	7.45722e-06	6.01948e-05	APOA1/APOA2/APOA4/APOC1/BCHE/BHMT/CETP/COMT/AKR1C2/LCAT/LDLR/PEBP1/PON1/PLA2G7/SLC44A1/AKR1B10/APOA5
BP	GO:1903362	regulation of cellular protein catabolic process	19/494	242/20408	7.51453e-06	6.05512e-05	ANXA2/APOE/CD81/CLU/CSNK2A1/F13B/HSPA1A/HSP90AA1/HSP90AB1/LDLR/LRP1/MSN/PSMC2/RDX/SDCBP/VCP/EZR/RGN/UBAC2
BP	GO:0009126	purine nucleoside monophosphate metabolic process	21/494	287/20408	7.54258e-06	6.0671e-05	ADK/ALDOA/ALDOB/APRT/RHOA/ATIC/ENO1/ENO3/GAPDH/HSPA1A/HSPA8/LDHA/PGK1/PGM1/PKM/TGFB1/TPI1/VCP/DNM1L/NUDT10/PGAM4
BP	GO:0019674	NAD metabolic process	10/494	71/20408	7.75799e-06	6.21862e-05	ALDOA/ALDOB/ENO1/ENO3/GAPDH/LDHA/PGK1/PKM/TPI1/VCP
BP	GO:0060350	endochondral bone morphogenesis	10/494	71/20408	7.75799e-06	6.21862e-05	ANXA2/ANXA6/SERPINH1/COL1A1/COL6A1/COL6A2/COL6A3/COMP/GNAS/MBL2
BP	GO:0001894	tissue homeostasis	18/494	221/20408	7.85983e-06	6.27839e-05	SERPINA3/ACTB/ALB/B2M/GNAS/HSPB1/ITGB3/KRT1/LTF/LYZ/MUC2/PRDX1/SFTPD/SRC/TFRC/PROM1/CORO1A/CHMP4B
BP	GO:0009166	nucleotide catabolic process	14/494	140/20408	7.93185e-06	6.31399e-05	ALDOA/ALDOB/CNP/ENO1/ENO3/GAPDH/LDHA/PGK1/PGM1/PKM/TPI1/VCP/NUDT10/PGAM4
BP	GO:1903900	regulation of viral life cycle	14/494	140/20408	7.93185e-06	6.31399e-05	ANXA2/APCS/STOM/GSN/HSPA8/LTF/PLSCR1/PPIA/CCL5/TSG101/VAPA/VPS4B/VPS37B/CHMP4B
BP	GO:0050808	synapse organization	25/494	384/20408	8.23836e-06	6.54665e-05	ACTB/ACTN1/ADAM10/APOE/APP/RHOA/CBLN1/CDC42/CFL1/CTTN/GPM6A/HSPA8/TNC/LAMB2/PCDHGC3/PFN1/RELN/PTPRD/VCP/YWHAZ/TUBA1A/DNM1L/CLSTN1/TUBB/AGRN
BP	GO:0070208	protein heterotrimerization	5/494	13/20408	8.92579e-06	7.05636e-05	COL1A1/COL1A2/COL6A1/COL6A2/ADIPOQ
BP	GO:0003018	vascular process in circulatory system	15/494	161/20408	9.02469e-06	7.12231e-05	AGT/APOE/RHOA/COMP/ACE/FGA/FGB/FGG/HBB/ICAM1/KNG1/SERPINF2/SRC/TGFB1/YES1
BP	GO:0002064	epithelial cell development	17/494	202/20408	9.09558e-06	7.16596e-05	FASN/FLNA/SFN/ICAM1/KRT2/LAMB2/MSN/PECAM1/RAP1B/RDX/ROS1/EZR/IQGAP1/ADIPOQ/CLIC4/F11R/COL18A1
BP	GO:1901615	organic hydroxy compound metabolic process	30/494	514/20408	9.21387e-06	7.24675e-05	ACLY/ADH5/APOF/APOA1/APOA2/APOA4/APOB/APOC1/APOE/APP/CETP/COMT/AKR1C2/FASN/KPNB1/LCAT/LDHA/LDLR/PLEK/PLTP/PON1/RAN/TPI1/TTR/APOL1/ABCG1/ANGPTL3/AKR1B10/APOA5/NUDT10
BP	GO:0043902	positive regulation of multi-organism process	15/494	162/20408	9.72854e-06	7.62547e-05	ANXA2/APOE/CFL1/STOM/GAPDH/HSPA8/PPIA/CCL5/TSG101/RAB7A/VAPA/VPS4B/VPS37B/CHMP4B/SIGLEC16
BP	GO:0044057	regulation of system process	32/494	569/20408	9.88507e-06	7.73499e-05	AGT/ANXA6/APOA1/APOA2/APOA4/APP/RHOA/ATP1A1/ATP2B2/CBLN1/COMT/ACE/DSP/CTTN/ENO1/FGA/FGB/FGG/FLNA/GNAI2/GNAS/GSTM2/ICAM1/PEBP1/RELN/SRC/SRI/YWHAE/ADIPOQ/GLRX3/EHD3/APOA5
BP	GO:0030307	positive regulation of cell growth	15/494	163/20408	1.04807e-05	8.17329e-05	ADAM10/RHOA/CDC42/CSNK2A1/F2/FN1/SFN/H3F3A/ILK/RPS6KA3/S100A9/SDCBP/RAB11A/IST1/NEDD4L
BP	GO:0030300	regulation of intestinal cholesterol absorption	4/494	7/20408	1.12037e-05	8.69285e-05	APOA1/APOA2/APOA4/APOA5
BP	GO:0071971	extracellular exosome assembly	4/494	7/20408	1.12037e-05	8.69285e-05	SDC4/SDCBP/TSG101/PDCD6IP
BP	GO:1904729	regulation of intestinal lipid absorption	4/494	7/20408	1.12037e-05	8.69285e-05	APOA1/APOA2/APOA4/APOA5
BP	GO:0007264	small GTPase mediated signal transduction	31/494	547/20408	1.17125e-05	9.07237e-05	APOA1/APOC3/APOE/RHOA/CDC42/CFL1/COL1A2/COL3A1/GDI2/ITGB1/KPNB1/RAB8A/NOTCH2/PECAM1/PPP2CB/RELN/RAB5B/RAB27B/RAP1B/RAP2B/RDX/SRC/RAB7A/RAB11A/ADGRG1/FLOT1/RAB10/RAB35/RAB21/RAB1B/RAB15
BP	GO:2000377	regulation of reactive oxygen species metabolic process	16/494	185/20408	1.17967e-05	9.12225e-05	AGT/RHOA/ASS1/CD36/CLU/EIF5A/F2/GNAI2/HBB/HSP90AA1/HSP90AB1/ICAM1/PON3/TGFB1/THBS1/RGN
BP	GO:0019362	pyridine nucleotide metabolic process	14/494	145/20408	1.18949e-05	9.16733e-05	ALDOA/ALDOB/ENO1/ENO3/GAPDH/IDH1/LDHA/PGD/PGK1/PGM1/PKM/TPI1/VCP/PGAM4
BP	GO:0046496	nicotinamide nucleotide metabolic process	14/494	145/20408	1.18949e-05	9.16733e-05	ALDOA/ALDOB/ENO1/ENO3/GAPDH/IDH1/LDHA/PGD/PGK1/PGM1/PKM/TPI1/VCP/PGAM4
BP	GO:0007052	mitotic spindle organization	12/494	108/20408	1.20317e-05	9.25731e-05	RHOA/CLTC/DYNC1H1/FLNA/HSPA1A/KPNB1/RAN/VCP/RAB11A/VPS4B/CHMP1B/CHMP4B
BP	GO:0006695	cholesterol biosynthetic process	10/494	75/20408	1.27753e-05	9.78031e-05	ACLY/APOA1/APOA4/APOB/APOE/FASN/KPNB1/RAN/ABCG1/APOA5
BP	GO:0032482	Rab protein signal transduction	10/494	75/20408	1.27753e-05	9.78031e-05	RAB8A/RAB5B/RAB27B/RAB7A/RAB11A/RAB10/RAB35/RAB21/RAB1B/RAB15
BP	GO:0051592	response to calcium ion	14/494	146/20408	1.28703e-05	9.78789e-05	ANXA5/ANXA7/ANXA11/FGA/FGB/FGG/HSPA5/PEBP1/THBS1/IQGAP1/CPNE1/PDCD6/CLIC4/CPNE8
BP	GO:1901292	nucleoside phosphate catabolic process	14/494	146/20408	1.28703e-05	9.78789e-05	ALDOA/ALDOB/CNP/ENO1/ENO3/GAPDH/LDHA/PGK1/PGM1/PKM/TPI1/VCP/NUDT10/PGAM4
BP	GO:0002474	antigen processing and presentation of peptide antigen via MHC class I	8/494	46/20408	1.29461e-05	9.81314e-05	B2M/CD36/ACE/FCER1G/HLA-A/HLA-B/HLA-C/SNAP23
BP	GO:0044272	sulfur compound biosynthetic process	16/494	187/20408	1.35041e-05	0.000102192	ACLY/ACAN/BGN/BHMT/VCAN/CSPG4/FASN/GSTA1/GSTA3/GSTM2/LUM/MAT1A/MAT2A/OGN/AKR1A1/B4GAT1
BP	GO:1904814	regulation of protein localization to chromosome, telomeric region	5/494	14/20408	1.36085e-05	0.000102813	CCT6A/TCP1/CCT4/CCT2/CCT5
BP	GO:0031346	positive regulation of cell projection organization	24/494	371/20408	1.38529e-05	0.000104488	AGT/APOE/RHOA/CDC42/CNTN1/FN1/GPM6A/HSPA5/ILK/NME1/SERPINF1/PFN1/RELN/PTPRD/S100A9/SRC/RAB11A/IQGAP1/IST1/DNM1L/RAB21/NEDD4L/CORO1C/AGRN
BP	GO:1901889	negative regulation of cell junction assembly	6/494	23/20408	1.38769e-05	0.000104498	APOD/ACE/SRC/THBS1/CORO1C/PHLDB2
BP	GO:0001905	activation of membrane attack complex	3/494	3/20408	1.40994e-05	0.000104633	C3/C6/CD59
BP	GO:0001969	regulation of activation of membrane attack complex	3/494	3/20408	1.40994e-05	0.000104633	C3/C6/CD59
BP	GO:0010903	negative regulation of very-low-density lipoprotein particle remodeling	3/494	3/20408	1.40994e-05	0.000104633	APOA1/APOA2/APOC3
BP	GO:0034441	plasma lipoprotein particle oxidation	3/494	3/20408	1.40994e-05	0.000104633	APOA4/PLA2G7/APOM
BP	GO:0051801	cytolysis in other organism involved in symbiotic interaction	3/494	3/20408	1.40994e-05	0.000104633	ALB/C9/F2
BP	GO:0061740	protein targeting to lysosome involved in chaperone-mediated autophagy	3/494	3/20408	1.40994e-05	0.000104633	CLU/HSPA8/LAMP2
BP	GO:0009260	ribonucleotide biosynthetic process	19/494	253/20408	1.41419e-05	0.000104779	ACLY/ADK/ALDOA/ALDOB/APRT/ATIC/ENO1/ENO3/FASN/GAPDH/LDHA/NME1/PGK1/PGM1/PKM/TGFB1/TPI1/VCP/PGAM4
BP	GO:0016051	carbohydrate biosynthetic process	17/494	209/20408	1.42339e-05	0.000105291	ALDOA/ALDOB/CLTC/ENO1/ENO3/GAPDH/PGD/PGK1/PGM1/PLEK/SLC2A1/TGFB1/TPI1/UGP2/RGN/ADIPOQ/AKR1A1
BP	GO:0001819	positive regulation of cytokine production	26/494	422/20408	1.43948e-05	0.000105985	AGT/APOA2/B2M/C3/C5/CD36/CLU/FCER1G/GAPDH/HSPA1A/HSPB1/LBP/LPL/LUM/ORM2/SERPINF2/PTPRC/SAA1/SRC/TGFB1/THBS1/ADIPOQ/FLOT1/POSTN/CHIA/SIGLEC16
BP	GO:1902653	secondary alcohol biosynthetic process	10/494	76/20408	1.43969e-05	0.000105985	ACLY/APOA1/APOA4/APOB/APOE/FASN/KPNB1/RAN/ABCG1/APOA5
BP	GO:0009161	ribonucleoside monophosphate metabolic process	21/494	300/20408	1.47954e-05	0.000108745	ADK/ALDOA/ALDOB/APRT/RHOA/ATIC/ENO1/ENO3/GAPDH/HSPA1A/HSPA8/LDHA/PGK1/PGM1/PKM/TGFB1/TPI1/VCP/DNM1L/NUDT10/PGAM4
BP	GO:0050663	cytokine secretion	17/494	210/20408	1.51483e-05	0.000110984	AGT/APOA1/APOA2/C5/CD36/FN1/GAPDH/LCP2/LPL/ORM2/SRGN/SAA1/SRC/EZR/POSTN/CHIA/SSC5D
BP	GO:0007409	axonogenesis	27/494	449/20408	1.52368e-05	0.000111455	APOE/APP/RHOA/BSG/CNP/CTTN/FN1/HSP90AA1/HSP90AB1/ILK/ITGB1/LAMA2/LAMB2/RAB8A/RELN/SRC/VASP/VCL/EZR/RAB11A/IST1/FLOT1/TUBB3/RAB10/B4GAT1/RAB21/CYFIP2
BP	GO:0031032	actomyosin structure organization	16/494	189/20408	1.54279e-05	0.000112674	ACTA1/APOA1/RHOA/CDC42/ITGB1/KRT19/MYH9/PFN1/SERPINF2/PRKAR1A/SDC4/SRC/WDR1/PDCD6IP/F11R/PHLDB2
BP	GO:0021987	cerebral cortex development	12/494	111/20408	1.5937e-05	0.000115841	RHOA/ATIC/COL3A1/FLNA/LAMB1/LRP1/RELN/SLC2A1/ADGRG1/GNG12/XAB2/FAT4
BP	GO:0060349	bone morphogenesis	12/494	111/20408	1.5937e-05	0.000115841	ANXA2/ANXA6/SERPINH1/COL1A1/COL6A1/COL6A2/COL6A3/COMP/GNAS/LTF/MBL2/TGFB1
BP	GO:0010720	positive regulation of cell development	30/494	529/20408	1.59977e-05	0.000116099	AGT/APOA1/APOE/APP/RHOA/CDC42/CNTN1/FGA/FGB/FGG/FLNA/FN1/HSPA5/ILK/NAP1L1/NME1/SERPINF1/SERPINE2/RELN/PTPRD/S100A9/TGFB1/RAB11A/IQGAP1/CPNE1/ADIPOQ/IST1/DNM1L/RAB21/NEDD4L
BP	GO:0002758	innate immune response-activating signal transduction	18/494	233/20408	1.61951e-05	0.000117345	APOB/CD36/FCER1G/FGA/FGB/FGG/HSPA1A/LBP/LTF/MUC1/MUC2/RPS6KA3/S100A9/SFTPD/SRC/UBA52/FLOT1/PGLYRP2
BP	GO:0043254	regulation of protein complex assembly	27/494	451/20408	1.64866e-05	0.00011927	APOE/RHOA/CAPZB/CD36/CDC42/CLU/CTTN/GSN/H3F3A/HRG/HSPA1A/HSPA8/HSP90AA1/ICAM1/LCAT/MSN/PFN1/PLEK/PSMC2/RDX/SRC/TGFB1/VASP/VCP/DNM1L/ARPC5/CORO1A
BP	GO:0032092	positive regulation of protein binding	11/494	94/20408	1.68959e-05	0.000122039	ANXA2/APOE/APP/B2M/ACE/HSP90AB1/LRP1/PPP2CB/RAN/VTN/FLOT1
BP	GO:0045732	positive regulation of protein catabolic process	17/494	212/20408	1.71357e-05	0.000123577	APOE/CD81/CLU/CSNK2A1/HSPA1A/HSP90AA1/LDLR/LRP1/MSN/PSMC2/RDX/VCP/EZR/RAB7A/RGN/NEDD4L/PACSIN3
BP	GO:0045428	regulation of nitric oxide biosynthetic process	9/494	62/20408	1.72222e-05	0.000124007	AGT/ASS1/CD36/CLU/HBB/HSP90AA1/HSP90AB1/ICAM1/RGN
BP	GO:0010959	regulation of metal ion transport	24/494	376/20408	1.72597e-05	0.000124082	AGT/ANXA2/RHOA/ATP1A1/B2M/CD63/CNTN1/STOM/F2/FLNA/GNAI2/GSTM2/ICAM1/SERPINE2/CCL5/SRI/TGFB1/YWHAE/YWHAH/RGN/CORO1A/NEDD4L/PACSIN3/EHD3
BP	GO:0072524	pyridine-containing compound metabolic process	14/494	150/20408	1.75154e-05	0.000125724	ALDOA/ALDOB/ENO1/ENO3/GAPDH/IDH1/LDHA/PGD/PGK1/PGM1/PKM/TPI1/VCP/PGAM4
BP	GO:0097237	cellular response to toxic substance	18/494	235/20408	1.81751e-05	0.000129869	ACTB/ADH5/ALB/APOA4/APOE/CD36/GPX3/GSTA1/GSTM2/HBA1/HBB/HBD/PRDX1/S100A9/PRDX2/RGN/PRDX6/APOM
BP	GO:0031100	animal organ regeneration	10/494	78/20408	1.81774e-05	0.000129869	ANXA3/APOA1/APOA2/ATIC/PKM/RPS16/TGFB1/TGFBR3/VTN/RGN
BP	GO:1900182	positive regulation of protein localization to nucleus	10/494	78/20408	1.81774e-05	0.000129869	CCT6A/F2/FLNA/HSP90AB1/SRC/TCP1/TGFB1/CCT4/CCT2/CCT5
BP	GO:0097190	apoptotic signaling pathway	32/494	587/20408	1.83907e-05	0.000131188	AGT/ANXA6/CD44/CLU/CSNK2A1/CTTN/ENO1/FGA/FGB/FGG/GNAI2/SFN/GSN/HSPA1A/HSPB1/ICAM1/ITGA6/MUC1/PPP2R1A/SRGN/PTPRC/S100A9/SRC/TGFB1/THBS1/TIMP3/YWHAB/YWHAE/YWHAH/YWHAZ/PDCD6/DNM1L
BP	GO:0006164	purine nucleotide biosynthetic process	19/494	258/20408	1.8608e-05	0.000132533	ACLY/ADK/ALDOA/ALDOB/APRT/ATIC/ENO1/ENO3/FASN/GAPDH/LDHA/NME1/PGK1/PGM1/PKM/TGFB1/TPI1/VCP/PGAM4
BP	GO:0010256	endomembrane system organization	25/494	403/20408	1.87212e-05	0.000133133	CDC42/CLU/GSN/SERPINE2/PLSCR1/SRGN/PTPRC/RAB5B/TSG101/YWHAZ/RAB7A/CAVIN2/RAB11A/VPS4B/IST1/PDCD6IP/FLOT1/RAB10/PACSIN3/EHD3/VPS37C/CHMP1B/FAT4/VPS37B/CHMP4B
BP	GO:0034116	positive regulation of heterotypic cell-cell adhesion	5/494	15/20408	2.0007e-05	0.000141186	CD44/FGA/FGB/FGG/FLOT1
BP	GO:0044406	adhesion of symbiont to host	5/494	15/20408	2.0007e-05	0.000141186	CD81/HSP90AB1/ICAM1/LTF/SFTPD
BP	GO:1902188	positive regulation of viral release from host cell	5/494	15/20408	2.0007e-05	0.000141186	TSG101/VAPA/VPS4B/VPS37B/CHMP4B
BP	GO:1904874	positive regulation of telomerase RNA localization to Cajal body	5/494	15/20408	2.0007e-05	0.000141186	CCT6A/TCP1/CCT4/CCT2/CCT5
BP	GO:0016052	carbohydrate catabolic process	14/494	152/20408	2.03493e-05	0.000143074	ALDOA/ALDOB/ENO1/ENO3/GAPDH/LDHA/PGK1/PGM1/PKM/PYGL/TPI1/AKR1A1/CHIA/PGAM4
BP	GO:0016999	antibiotic metabolic process	14/494	152/20408	2.03493e-05	0.000143074	ACLY/ACO1/ADH5/APOA4/AKR1C2/GPX3/HBA1/HBB/HBD/IDH1/PRDX1/PRDX2/PRDX6/AKR1B10
BP	GO:0046470	phosphatidylcholine metabolic process	10/494	79/20408	2.03678e-05	0.000143074	APOA1/APOA2/APOA4/APOC1/CETP/LCAT/LDLR/PON1/SLC44A1/APOA5
BP	GO:0009135	purine nucleoside diphosphate metabolic process	11/494	96/20408	2.06647e-05	0.000144498	ALDOA/ALDOB/ENO1/ENO3/GAPDH/LDHA/PGK1/PGM1/PKM/TPI1/PGAM4
BP	GO:0009179	purine ribonucleoside diphosphate metabolic process	11/494	96/20408	2.06647e-05	0.000144498	ALDOA/ALDOB/ENO1/ENO3/GAPDH/LDHA/PGK1/PGM1/PKM/TPI1/PGAM4
BP	GO:0031532	actin cytoskeleton reorganization	11/494	96/20408	2.06647e-05	0.000144498	RHOA/CDC42/CTTN/FLNA/GSN/MYH9/PLEK/TGFB1/EZR/PARVB/F11R
BP	GO:0110053	regulation of actin filament organization	19/494	260/20408	2.07224e-05	0.000144681	APOA1/RHOA/CAPZB/CDC42/CFL1/CTTN/FLNA/GSN/ICAM1/PFN1/PLEK/SERPINF2/RDX/SDC4/VASP/WDR1/ARPC5/CORO1A/PHLDB2
BP	GO:0003417	growth plate cartilage development	7/494	36/20408	2.11961e-05	0.000147482	ANXA2/ANXA6/COL6A1/COL6A2/COL6A3/COMP/MBL2
BP	GO:0030260	entry into host cell	13/494	133/20408	2.12838e-05	0.000147482	APCS/CD81/GSN/HSPA1A/ICAM1/ITGB1/ITGB3/LDLR/PPIA/SLC1A5/SRC/TFRC/F11R
BP	GO:0044409	entry into host	13/494	133/20408	2.12838e-05	0.000147482	APCS/CD81/GSN/HSPA1A/ICAM1/ITGB1/ITGB3/LDLR/PPIA/SLC1A5/SRC/TFRC/F11R
BP	GO:0051806	entry into cell of other organism involved in symbiotic interaction	13/494	133/20408	2.12838e-05	0.000147482	APCS/CD81/GSN/HSPA1A/ICAM1/ITGB1/ITGB3/LDLR/PPIA/SLC1A5/SRC/TFRC/F11R
BP	GO:0051828	entry into other organism involved in symbiotic interaction	13/494	133/20408	2.12838e-05	0.000147482	APCS/CD81/GSN/HSPA1A/ICAM1/ITGB1/ITGB3/LDLR/PPIA/SLC1A5/SRC/TFRC/F11R
BP	GO:0007584	response to nutrient	17/494	216/20408	2.18208e-05	0.000150927	AHCY/APOA1/ASS1/SERPINC1/BCHE/C2/COL1A1/EEF2/GNAI2/GSN/TNC/LDHA/PKM/SLC16A1/TGFB1/ADIPOQ/POSTN
BP	GO:1904478	regulation of intestinal absorption	4/494	8/20408	2.19778e-05	0.000150927	APOA1/APOA2/APOA4/APOA5
BP	GO:1905906	regulation of amyloid fibril formation	4/494	8/20408	2.19778e-05	0.000150927	APOE/APP/CLU/LDLR
BP	GO:2000643	positive regulation of early endosome to late endosome transport	4/494	8/20408	2.19778e-05	0.000150927	MSN/RDX/EZR/RAB21
BP	GO:1903036	positive regulation of response to wounding	9/494	64/20408	2.2401e-05	0.000153604	CD36/F2/F12/HRG/PLG/PLEK/SERPINF2/THBS1/VTN
BP	GO:0021782	glial cell development	11/494	97/20408	2.28076e-05	0.000155927	APP/CD9/CLU/GSN/ILK/LAMB2/LDLR/LRP1/PLP1/TGFB1/PHGDH
BP	GO:0022600	digestive system process	11/494	97/20408	2.28076e-05	0.000155927	SERPINA3/ACO1/APOA1/APOA2/APOA4/CD36/LDLR/MUC2/EZR/F11R/APOA5
BP	GO:0045089	positive regulation of innate immune response	21/494	309/20408	2.3008e-05	0.000156831	APOB/CD36/FCER1G/FGA/FGB/FGG/HPX/HSPA1A/LBP/LTF/MUC1/MUC2/PLSCR1/RPS6KA3/S100A9/CCL5/SFTPD/SRC/UBA52/FLOT1/PGLYRP2
BP	GO:0043393	regulation of protein binding	17/494	217/20408	2.3157e-05	0.000157614	ACTB/ANXA2/APOE/APP/B2M/CD36/ACE/HSPA5/HSP90AB1/LRP1/PPP2CB/RAN/SRC/TGFBR3/VTN/ADIPOQ/FLOT1
BP	GO:0016358	dendrite development	17/494	218/20408	2.45656e-05	0.000166462	ADAM10/APOE/APP/RHOA/CDC42/CFL1/CELSR2/ILK/ITGB1/RELN/PTPRD/YWHAH/IQGAP1/DNM1L/RAB21/NEDD4L/UBA6
BP	GO:0009132	nucleoside diphosphate metabolic process	12/494	116/20408	2.49238e-05	0.000168641	ALDOA/ALDOB/ENO1/ENO3/GAPDH/LDHA/NME1/PGK1/PGM1/PKM/TPI1/PGAM4
BP	GO:0009144	purine nucleoside triphosphate metabolic process	20/494	287/20408	2.51091e-05	0.000169605	ADK/ALDOA/ALDOB/RHOA/ENO1/ENO3/GAPDH/HSPA1A/HSPA8/LDHA/NME1/PGK1/PGM1/PKM/RAN/TGFB1/TPI1/VCP/DNM1L/PGAM4
BP	GO:0009185	ribonucleoside diphosphate metabolic process	11/494	98/20408	2.514e-05	0.000169605	ALDOA/ALDOB/ENO1/ENO3/GAPDH/LDHA/PGK1/PGM1/PKM/TPI1/PGAM4
BP	GO:0007568	aging	21/494	311/20408	2.53135e-05	0.000170525	AGT/APOD/APP/ASS1/SERPING1/CNP/COMP/EEF2/EIF5A/ENO3/GSN/ICAM1/ILK/KRT14/KRT83/LRP1/NPM1/PEBP1/SERPINF1/TGFB1/RGN
BP	GO:0016126	sterol biosynthetic process	10/494	81/20408	2.54353e-05	0.000171095	ACLY/APOA1/APOA4/APOB/APOE/FASN/KPNB1/RAN/ABCG1/APOA5
BP	GO:0009395	phospholipid catabolic process	7/494	37/20408	2.56008e-05	0.000171707	APOA2/APOC1/APOC2/IDH1/LDLR/PRDX6/ANGPTL3
BP	GO:0010874	regulation of cholesterol efflux	7/494	37/20408	2.56008e-05	0.000171707	APOE/CETP/LRP1/PLTP/PON1/ADIPOQ/ABCG1
BP	GO:0002573	myeloid leukocyte differentiation	16/494	197/20408	2.57888e-05	0.000172715	ANXA2/APCS/APP/CDC42/FASN/FCER1G/GNAS/LTF/MYH9/NME1/NOTCH2/SRC/TFRC/TGFB1/PIR/ADIPOQ
BP	GO:0071560	cellular response to transforming growth factor beta stimulus	18/494	242/20408	2.69206e-05	0.000180033	RHOA/COL1A1/COL1A2/COL3A1/HSPA1A/HSPA5/HSP90AB1/HTRA1/SDCBP/SRC/TGFB1/TGFBR3/THBS1/UBA52/YES1/POSTN/F11R/SNX25
BP	GO:0055076	transition metal ion homeostasis	13/494	136/20408	2.70053e-05	0.000180338	ACO1/APP/B2M/CP/EPB42/FTH1/HPX/LTF/RHAG/S100A9/SRI/TFRC/GLRX3
BP	GO:1905475	regulation of protein localization to membrane	15/494	177/20408	2.79638e-05	0.000186468	ACTB/ADAM10/CLTC/STOM/SFN/GSN/ITGB1/LRP1/TGFB1/EZR/YWHAB/YWHAE/YWHAH/YWHAZ/RAB11A
BP	GO:0070200	establishment of protein localization to telomere	5/494	16/20408	2.85231e-05	0.000189374	CCT6A/TCP1/CCT4/CCT2/CCT5
BP	GO:0019915	lipid storage	9/494	66/20408	2.88458e-05	0.000191241	APOA1/APOB/APOE/C3/CD36/ITGB3/LPL/ABCG1/ANGPTL3
BP	GO:0002479	antigen processing and presentation of exogenous peptide antigen via MHC class I, TAP-dependent	6/494	26/20408	2.97558e-05	0.00019699	B2M/CD36/HLA-A/HLA-B/HLA-C/SNAP23
BP	GO:0006979	response to oxidative stress	26/494	441/20408	3.06116e-05	0.000202365	APOA4/APOD/APOE/APP/CD36/COL1A1/EEF2/GPX3/HBA1/HBB/HSPA1A/HSPB1/IDH1/KRT1/LDHA/MBL2/PEBP1/PRDX1/PPP2CB/SELENOP/SRC/PRDX2/ATRN/RGN/ADIPOQ/PRDX6
BP	GO:0032506	cytokinetic process	7/494	38/20408	3.07324e-05	0.000202581	ANXA11/RHOA/MYH9/VPS4B/PDCD6IP/CHMP1B/CHMP4B
BP	GO:0045197	establishment or maintenance of epithelial cell apical/basal polarity	7/494	38/20408	3.07324e-05	0.000202581	RHOA/CDC42/ILK/MSN/WDR1/PDCD6IP/LAMA1
BP	GO:0045088	regulation of innate immune response	23/494	365/20408	3.151e-05	0.000207059	APOB/SERPING1/CD36/FCER1G/FGA/FGB/FGG/HPX/HSPA1A/HSP90AB1/LBP/LTF/MUC1/MUC2/PLSCR1/RPS6KA3/S100A9/CCL5/SFTPD/SRC/UBA52/FLOT1/PGLYRP2
BP	GO:1903364	positive regulation of cellular protein catabolic process	13/494	138/20408	3.15286e-05	0.000207059	APOE/CD81/CLU/HSPA1A/HSP90AA1/LDLR/LRP1/MSN/PSMC2/RDX/VCP/EZR/RGN
BP	GO:0014910	regulation of smooth muscle cell migration	10/494	83/20408	3.15468e-05	0.000207059	AGT/ACE/ILK/LRP1/CCL5/SRC/VTN/IQGAP1/ADIPOQ/POSTN
BP	GO:0070371	ERK1 and ERK2 cascade	22/494	341/20408	3.27468e-05	0.00021463	AGT/APP/CD36/CD44/FBLN1/FGA/FGB/FGG/FN1/GNAI2/ICAM1/NOTCH2/SERPINF2/PTPRC/RAP1B/ROS1/CCL5/SRC/TGFB1/TIMP3/EZR/ADIPOQ
BP	GO:0002685	regulation of leukocyte migration	15/494	180/20408	3.40348e-05	0.000222754	ADAM10/APOD/APP/RHOA/C5/ECM1/ICAM1/ITGA2B/LBP/MSN/CCL5/TGFB1/THBS1/THBS4/PLA2G7
BP	GO:0032535	regulation of cellular component size	23/494	367/20408	3.4305e-05	0.000224203	ANXA7/APOE/RHOA/CAPZB/CFL1/CTTN/FN1/GSN/HSP90AB1/ICAM1/ILK/MSN/PFN1/PLEK/RDX/VASP/EZR/RAB11A/IST1/WDR1/ARPC5/CORO1A/RAB21
BP	GO:0072522	purine-containing compound biosynthetic process	19/494	271/20408	3.66764e-05	0.000239049	ACLY/ADK/ALDOA/ALDOB/APRT/ATIC/ENO1/ENO3/FASN/GAPDH/LDHA/NME1/PGK1/PGM1/PKM/TGFB1/TPI1/VCP/PGAM4
BP	GO:0005975	carbohydrate metabolic process	31/494	581/20408	3.73217e-05	0.000242541	ALDOA/ALDOB/AMY1A/APOD/CLTC/ENO1/ENO3/GAPDH/IDH1/LDHA/LDHB/PGD/PGK1/PGM1/PKM/PLEK/PMM2/PYGL/SLC2A1/SLC2A3/SLC3A2/SRC/TGFB1/TPI1/UGP2/RGN/ADIPOQ/AKR1A1/CHIA/ANGPTL3/PGAM4
BP	GO:0009435	NAD biosynthetic process	8/494	53/20408	3.79141e-05	0.000245697	ALDOA/ALDOB/ENO1/ENO3/GAPDH/PGK1/PKM/TPI1
BP	GO:0046718	viral entry into host cell	12/494	121/20408	3.80313e-05	0.000245764	APCS/CD81/GSN/HSPA1A/ICAM1/ITGB1/ITGB3/LDLR/PPIA/SLC1A5/TFRC/F11R
BP	GO:1900180	regulation of protein localization to nucleus	12/494	121/20408	3.80313e-05	0.000245764	APOD/CCT6A/CD36/F2/FLNA/HSP90AB1/SRC/TCP1/TGFB1/CCT4/CCT2/CCT5
BP	GO:0002428	antigen processing and presentation of peptide antigen via MHC class Ib	4/494	9/20408	3.88024e-05	0.000248652	B2M/HLA-A/HLA-B/HLA-C
BP	GO:0002480	antigen processing and presentation of exogenous peptide antigen via MHC class I, TAP-independent	4/494	9/20408	3.88024e-05	0.000248652	B2M/HLA-A/HLA-B/HLA-C
BP	GO:0051715	cytolysis in other organism	4/494	9/20408	3.88024e-05	0.000248652	ALB/C9/F2/HRG
BP	GO:0071559	response to transforming growth factor beta	18/494	249/20408	3.92358e-05	0.000251079	RHOA/COL1A1/COL1A2/COL3A1/HSPA1A/HSPA5/HSP90AB1/HTRA1/SDCBP/SRC/TGFB1/TGFBR3/THBS1/UBA52/YES1/POSTN/F11R/SNX25
BP	GO:0051895	negative regulation of focal adhesion assembly	5/494	17/20408	3.96056e-05	0.000252044	APOD/SRC/THBS1/CORO1C/PHLDB2
BP	GO:0060192	negative regulation of lipase activity	5/494	17/20408	3.96056e-05	0.000252044	APOA1/APOA2/APOC1/APOC3/ANGPTL3
BP	GO:2000641	regulation of early endosome to late endosome transport	5/494	17/20408	3.96056e-05	0.000252044	MSN/RDX/SRC/EZR/RAB21
BP	GO:0006801	superoxide metabolic process	9/494	69/20408	4.14221e-05	0.000262727	AGT/APOA4/CD36/GNAI2/PRDX1/PON3/PRDX2/TGFB1/RGN
BP	GO:0006733	oxidoreduction coenzyme metabolic process	14/494	162/20408	4.14556e-05	0.000262727	ALDOA/ALDOB/ENO1/ENO3/GAPDH/IDH1/LDHA/PGD/PGK1/PGM1/PKM/TPI1/VCP/PGAM4
BP	GO:0009123	nucleoside monophosphate metabolic process	21/494	322/20408	4.2114e-05	0.000266532	ADK/ALDOA/ALDOB/APRT/RHOA/ATIC/ENO1/ENO3/GAPDH/HSPA1A/HSPA8/LDHA/PGK1/PGM1/PKM/TGFB1/TPI1/VCP/DNM1L/NUDT10/PGAM4
BP	GO:0061028	establishment of endothelial barrier	7/494	40/20408	4.35418e-05	0.000274275	FASN/ICAM1/MSN/RAP1B/RDX/EZR/F11R
BP	GO:0022409	positive regulation of cell-cell adhesion	18/494	251/20408	4.35707e-05	0.000274275	RHOA/CD44/CDC42/FGA/FGB/FGG/FLOT2/ICAM1/ITGA6/SERPINF2/PTPRC/CCL5/SRC/TFRC/TGFB1/YES1/FLOT1/CORO1A
BP	GO:0002218	activation of innate immune response	18/494	252/20408	4.58935e-05	0.000288297	APOB/CD36/FCER1G/FGA/FGB/FGG/HSPA1A/LBP/LTF/MUC1/MUC2/RPS6KA3/S100A9/SFTPD/SRC/UBA52/FLOT1/PGLYRP2
BP	GO:0051271	negative regulation of cellular component movement	23/494	374/20408	4.59289e-05	0.000288297	ACTN1/APOD/APOE/RHOA/C5/CD9/COL3A1/FBLN1/HRG/ILK/LRP1/SERPINF1/RAP2B/TGFB1/TGFBR3/THBS1/VCL/RGN/ADGRG1/ADIPOQ/CORO1C/CLIC4/PHLDB2
BP	GO:0070372	regulation of ERK1 and ERK2 cascade	21/494	324/20408	4.60663e-05	0.000288765	APP/CD36/CD44/FBLN1/FGA/FGB/FGG/FN1/GNAI2/ICAM1/NOTCH2/SERPINF2/PTPRC/RAP1B/ROS1/CCL5/SRC/TGFB1/TIMP3/EZR/ADIPOQ
BP	GO:0044242	cellular lipid catabolic process	16/494	207/20408	4.71044e-05	0.000294762	APOA1/APOA2/APOA4/APOB/APOC1/APOC2/APOC3/APOE/IDH1/LDLR/LPL/ADIPOQ/PRDX6/ANGPTL3/AKR1B10/APOA5
BP	GO:0001501	skeletal system development	28/494	506/20408	4.71511e-05	0.000294762	ACAN/AHSG/ANXA2/ANXA6/RHOA/SERPINH1/CD44/COL1A1/COL1A2/COL3A1/COL6A1/COL6A2/COL6A3/COMP/GNAS/LTF/LUM/MBL2/NOTCH2/PRDX1/PTPRC/RPS6KA3/SRC/TGFB1/TGFBI/RGN/POSTN/FAT4
BP	GO:0001909	leukocyte mediated cytotoxicity	11/494	105/20408	4.80313e-05	0.000299046	B2M/F2/HLA-A/HLA-B/HLA-C/ICAM1/PRDX1/PTPRC/STXBP2/CORO1A/TUBB
BP	GO:0051225	spindle assembly	11/494	105/20408	4.80313e-05	0.000299046	RHOA/DYNC1H1/FLNA/HSPA1A/KPNB1/RAB11A/VPS4B/CHMP1B/TUBB1/CHMP4B/TUBB
BP	GO:0016197	endosomal transport	16/494	208/20408	4.99157e-05	0.00031	CLTC/RAB8A/TSG101/UBA52/VCP/RAB7A/RAB11A/VPS4B/RAB10/RAB35/EHD3/CMTM6/VPS37C/CHMP1B/VPS37B/CHMP4B
BP	GO:1903428	positive regulation of reactive oxygen species biosynthetic process	8/494	55/20408	4.99256e-05	0.00031	AGT/ASS1/CD36/CLU/HBB/HSP90AA1/HSP90AB1/ICAM1
BP	GO:0051222	positive regulation of protein transport	24/494	402/20408	5.04898e-05	0.000313081	C5/CDC42/STOM/FGA/FGB/FGG/FLNA/GAPDH/SFN/HSP90AB1/LPL/LRP1/ORM2/PPIA/SAA1/SRC/SRI/TGFB1/TSG101/EZR/YWHAE/DNM1L/POSTN/CHIA
BP	GO:0098927	vesicle-mediated transport between endosomal compartments	7/494	41/20408	5.1421e-05	0.000318426	MSN/RDX/SRC/EZR/RAB7A/CORO1A/RAB21
BP	GO:0019359	nicotinamide nucleotide biosynthetic process	11/494	106/20408	5.24443e-05	0.0003236	ALDOA/ALDOB/ENO1/ENO3/GAPDH/LDHA/PGK1/PGM1/PKM/TPI1/PGAM4
BP	GO:0019363	pyridine nucleotide biosynthetic process	11/494	106/20408	5.24443e-05	0.0003236	ALDOA/ALDOB/ENO1/ENO3/GAPDH/LDHA/PGK1/PGM1/PKM/TPI1/PGAM4
BP	GO:0003158	endothelium development	12/494	125/20408	5.24674e-05	0.0003236	ANXA2/RHOA/FASN/ICAM1/MSN/PECAM1/RAP1B/RDX/EZR/CLIC4/F11R/COL18A1
BP	GO:0045862	positive regulation of proteolysis	22/494	352/20408	5.26753e-05	0.000324447	APOE/APP/RHOA/C3/C6/CLU/ENO1/F12/FBLN1/FN1/GSN/HSPA1A/MYH9/PSMC2/S100A9/SRC/VCP/RGN/IST1/PDCD6/CYFIP2/PACSIN3
BP	GO:0010544	negative regulation of platelet activation	5/494	18/20408	5.37506e-05	0.000329307	APOE/CD9/F2/FGG/SERPINE2
BP	GO:0044110	growth involved in symbiotic interaction	5/494	18/20408	5.37506e-05	0.000329307	CAMP/CD36/LBP/MBL2/PGLYRP2
BP	GO:0044116	growth of symbiont involved in interaction with host	5/494	18/20408	5.37506e-05	0.000329307	CAMP/CD36/LBP/MBL2/PGLYRP2
BP	GO:1904872	regulation of telomerase RNA localization to Cajal body	5/494	18/20408	5.37506e-05	0.000329307	CCT6A/TCP1/CCT4/CCT2/CCT5
BP	GO:0031960	response to corticosteroid	14/494	166/20408	5.41973e-05	0.000331162	ANXA3/APOA2/RHOA/ASS1/BCHE/COL1A1/CPN1/ICAM1/PEBP1/SERPINF1/RAN/SRC/TGFB1/ADIPOQ
BP	GO:0010916	negative regulation of very-low-density lipoprotein particle clearance	3/494	4/20408	5.53799e-05	0.000336155	APOC1/APOC2/APOC3
BP	GO:0071211	protein targeting to vacuole involved in autophagy	3/494	4/20408	5.53799e-05	0.000336155	CLU/HSPA8/LAMP2
BP	GO:1903553	positive regulation of extracellular exosome assembly	3/494	4/20408	5.53799e-05	0.000336155	SDC4/SDCBP/PDCD6IP
BP	GO:1905908	positive regulation of amyloid fibril formation	3/494	4/20408	5.53799e-05	0.000336155	APOE/APP/CLU
BP	GO:0044273	sulfur compound catabolic process	8/494	56/20408	5.70276e-05	0.000345499	ACAN/AHCY/BGN/VCAN/CSPG4/LUM/MAT1A/OGN
BP	GO:0009205	purine ribonucleoside triphosphate metabolic process	19/494	280/20408	5.70695e-05	0.000345499	ALDOA/ALDOB/RHOA/ENO1/ENO3/GAPDH/HSPA1A/HSPA8/LDHA/NME1/PGK1/PGM1/PKM/RAN/TGFB1/TPI1/VCP/DNM1L/PGAM4
BP	GO:0003413	chondrocyte differentiation involved in endochondral bone morphogenesis	6/494	29/20408	5.77255e-05	0.000349012	ANXA6/SERPINH1/COL6A1/COL6A2/COL6A3/MBL2
BP	GO:1901136	carbohydrate derivative catabolic process	15/494	189/20408	5.97634e-05	0.000359732	ACAN/AHCY/BGN/CD44/VCAN/CSPG4/HSPG2/LUM/OGN/SDC4/TGFB1/CHIA/PGLYRP2/NUDT10/AGRN
BP	GO:0002757	immune response-activating signal transduction	30/494	568/20408	5.98114e-05	0.000359732	ACTB/APOB/BTN1A1/CD36/CDC42/FCER1G/FGA/FGB/FGG/HSPA1A/HSP90AA1/HSP90AB1/LBP/LCP2/LTF/MUC1/MUC2/PLSCR1/PTPRC/RPS6KA3/S100A9/SFTPD/SRC/UBA52/EZR/YES1/ARPC5/FLOT1/CYFIP2/PGLYRP2
BP	GO:0046700	heterocycle catabolic process	31/494	596/20408	6.00085e-05	0.000360447	AHCY/ALDOA/ALDOB/BLVRB/CNP/ENO1/ENO3/GAPDH/HSPA1A/HSPA8/HSPB1/KPNB1/LDHA/NPM1/PGK1/PGM1/PKM/PON3/PPP2R1A/RPLP0/RPS16/TPI1/UBA52/VCP/YWHAB/YWHAZ/RGN/ALDH1L1/LSM4/NUDT10/PGAM4
BP	GO:0030031	cell projection assembly	30/494	569/20408	6.17417e-05	0.000369892	CAPZB/CDC42/DYNC1H1/CTTN/FLNA/GPM6A/GSN/HRG/HSP90AA1/ICAM1/ITGA6/ITGB1/RAB8A/PFN1/PPP2R1A/RDX/SDCBP/SRC/TUBA4A/VCL/EZR/YWHAE/TUBA1A/RAB11A/CORO1C/CYFIP2/PARVB/EHD3/TUBB/AGRN
BP	GO:0044270	cellular nitrogen compound catabolic process	31/494	597/20408	6.18926e-05	0.000370314	AHCY/ALDOA/ALDOB/BHMT/BLVRB/CNP/ENO1/ENO3/GAPDH/HSPA1A/HSPA8/HSPB1/KPNB1/LDHA/NPM1/PGK1/PGM1/PKM/PPP2R1A/RPLP0/RPS16/TPI1/UBA52/VCP/YWHAB/YWHAZ/RGN/ALDH1L1/LSM4/NUDT10/PGAM4
BP	GO:0055091	phospholipid homeostasis	4/494	10/20408	6.34332e-05	0.000377807	APOA1/CETP/ABCG1/ANGPTL3
BP	GO:1900221	regulation of amyloid-beta clearance	4/494	10/20408	6.34332e-05	0.000377807	APOE/CLU/LDLR/LRP1
BP	GO:0009141	nucleoside triphosphate metabolic process	20/494	307/20408	6.47705e-05	0.000385029	ADK/ALDOA/ALDOB/RHOA/ENO1/ENO3/GAPDH/HSPA1A/HSPA8/LDHA/NME1/PGK1/PGM1/PKM/RAN/TGFB1/TPI1/VCP/DNM1L/PGAM4
BP	GO:0042743	hydrogen peroxide metabolic process	8/494	57/20408	6.49504e-05	0.0003856	APOA4/GPX3/HBA1/HBB/HBD/PRDX1/PRDX2/PRDX6
BP	GO:0001895	retina homeostasis	9/494	73/20408	6.51474e-05	0.000385774	ACTB/ALB/B2M/HSPB1/KRT1/LTF/LYZ/PRDX1/PROM1
BP	GO:0006809	nitric oxide biosynthetic process	9/494	73/20408	6.51474e-05	0.000385774	AGT/ASS1/CD36/CLU/HBB/HSP90AA1/HSP90AB1/ICAM1/RGN
BP	GO:0031334	positive regulation of protein complex assembly	18/494	259/20408	6.54682e-05	0.000387176	RHOA/CD36/CLU/CTTN/GSN/HSPA1A/HSP90AA1/ICAM1/MSN/PFN1/PLEK/PSMC2/SRC/TGFB1/VASP/VCP/ARPC5/CORO1A
BP	GO:0030010	establishment of cell polarity	12/494	128/20408	6.61989e-05	0.000390994	RHOA/CDC42/CFL1/FLOT2/GSN/HSP90AA1/HSP90AB1/MSN/MYH9/RAP1B/RAB10/LAMA1
BP	GO:0072525	pyridine-containing compound biosynthetic process	11/494	109/20408	6.7834e-05	0.000400138	ALDOA/ALDOB/ENO1/ENO3/GAPDH/LDHA/PGK1/PGM1/PKM/TPI1/PGAM4
BP	GO:0003416	endochondral bone growth	7/494	43/20408	7.06898e-05	0.000415917	ANXA2/ANXA6/COL6A1/COL6A2/COL6A3/COMP/MBL2
BP	GO:1902850	microtubule cytoskeleton organization involved in mitosis	12/494	129/20408	7.14172e-05	0.000416446	RHOA/CLTC/DYNC1H1/FLNA/HSPA1A/KPNB1/RAN/VCP/RAB11A/VPS4B/CHMP1B/CHMP4B
BP	GO:0030859	polarized epithelial cell differentiation	5/494	19/20408	7.15008e-05	0.000416446	RHOA/CDC42/MSN/RAB10/LAMA1
BP	GO:0090208	positive regulation of triglyceride metabolic process	5/494	19/20408	7.15008e-05	0.000416446	APOA4/APOC2/LDLR/RGN/APOA5
BP	GO:0090670	RNA localization to Cajal body	5/494	19/20408	7.15008e-05	0.000416446	CCT6A/TCP1/CCT4/CCT2/CCT5
BP	GO:0090671	telomerase RNA localization to Cajal body	5/494	19/20408	7.15008e-05	0.000416446	CCT6A/TCP1/CCT4/CCT2/CCT5
BP	GO:0090672	telomerase RNA localization	5/494	19/20408	7.15008e-05	0.000416446	CCT6A/TCP1/CCT4/CCT2/CCT5
BP	GO:0090685	RNA localization to nucleus	5/494	19/20408	7.15008e-05	0.000416446	CCT6A/TCP1/CCT4/CCT2/CCT5
BP	GO:0022617	extracellular matrix disassembly	9/494	74/20408	7.26013e-05	0.000421239	ADAM10/BSG/CD44/LAMC1/LRP1/PLG/HTRA1/TGFB1/FLOT1
BP	GO:0050708	regulation of protein secretion	25/494	438/20408	7.3065e-05	0.000423395	ANXA5/APOA1/APOA2/C5/FGA/FGB/FGG/FN1/GAPDH/LPL/ORM2/PPIA/SRGN/SAA1/CCL5/SLC2A1/SLC16A1/SRC/SRI/TGFB1/EZR/DNM1L/POSTN/CHIA/SSC5D
BP	GO:0043588	skin development	24/494	412/20408	7.41103e-05	0.000428374	CAPNS1/COL1A1/COL1A2/COL3A1/DSP/GNAS/SFN/ITGA6/KRT1/KRT2/KRT9/KRT10/KRT13/KRT14/KRT19/KRT31/KRT35/KRT82/KRT83/TGM3/TSG101/KRT36/CLIC4/FLG2
BP	GO:0009199	ribonucleoside triphosphate metabolic process	19/494	286/20408	7.57424e-05	0.000437258	ALDOA/ALDOB/RHOA/ENO1/ENO3/GAPDH/HSPA1A/HSPA8/LDHA/NME1/PGK1/PGM1/PKM/RAN/TGFB1/TPI1/VCP/DNM1L/PGAM4
BP	GO:0007179	transforming growth factor beta receptor signaling pathway	15/494	193/20408	7.58421e-05	0.000437285	RHOA/COL1A2/COL3A1/HSPA1A/HSPA5/HSP90AB1/HTRA1/SDCBP/SRC/TGFB1/TGFBR3/THBS1/UBA52/F11R/SNX25
BP	GO:0030901	midbrain development	10/494	92/20408	7.70479e-05	0.000443681	ACTB/RHOA/CDC42/CKB/CNP/HSPA5/PLP1/YWHAE/YWHAH/GNB4
BP	GO:0006790	sulfur compound metabolic process	22/494	362/20408	7.95584e-05	0.000457565	ACLY/ACAN/AHCY/BGN/BHMT/COMT/VCAN/CSPG4/FASN/GSTA1/GSTA3/GSTM2/IDH1/LUM/MAT1A/MAT2A/OGN/AKR1A1/GLRX3/B4GAT1/PHGDH/GSTA5
BP	GO:0045446	endothelial cell differentiation	11/494	111/20408	8.01171e-05	0.000460204	ANXA2/FASN/ICAM1/MSN/PECAM1/RAP1B/RDX/EZR/CLIC4/F11R/COL18A1
BP	GO:0014074	response to purine-containing compound	13/494	151/20408	8.05289e-05	0.000461417	APP/ASS1/BSG/COL1A1/GSTM2/HSPA5/LDHA/NME1/PEBP1/RAP1B/VGF/EZR/ADIPOQ
BP	GO:0051017	actin filament bundle assembly	13/494	151/20408	8.05289e-05	0.000461417	ACTN1/APOA1/RHOA/CDC42/FLNA/PFN1/PLEK/SERPINF2/RDX/SDC4/SRC/EZR/PHLDB2
BP	GO:0002224	toll-like receptor signaling pathway	12/494	131/20408	8.29258e-05	0.00047397	APOB/CD36/FGA/FGB/FGG/LBP/LTF/RPS6KA3/S100A9/SFTPD/UBA52/FLOT1
BP	GO:0072678	T cell migration	8/494	59/20408	8.35535e-05	0.000476965	ADAM10/APOD/APP/RHOA/ECM1/ICAM1/MSN/CCL5
BP	GO:0048871	multicellular organismal homeostasis	26/494	471/20408	9.09667e-05	0.000517998	SERPINA3/ACTB/ALB/B2M/CD36/DYNC1H1/GNAS/SFN/HSPB1/ITGB3/KRT1/LTF/LYZ/MUC2/PRDX1/PRKAR1A/RHAG/SFTPD/SRC/TFRC/RAB11A/PROM1/ADIPOQ/CORO1A/CHMP4B/FLG2
BP	GO:1903426	regulation of reactive oxygen species biosynthetic process	10/494	94/20408	9.25413e-05	0.000526313	AGT/RHOA/ASS1/CD36/CLU/HBB/HSP90AA1/HSP90AB1/ICAM1/RGN
BP	GO:0031579	membrane raft organization	5/494	20/20408	9.34452e-05	0.000530143	ANXA2/FLOT2/GSN/PTPRC/FLOT1
BP	GO:0097242	amyloid-beta clearance	5/494	20/20408	9.34452e-05	0.000530143	APOE/C3/CLU/LDLR/LRP1
BP	GO:0061077	chaperone-mediated protein folding	8/494	60/20408	9.43926e-05	0.000534201	CLU/CSNK2A1/HSPA1A/HSPA5/HSPA8/HSPB1/CCT2/DNAJC5
BP	GO:0090307	mitotic spindle assembly	8/494	60/20408	9.43926e-05	0.000534201	RHOA/FLNA/HSPA1A/KPNB1/RAB11A/VPS4B/CHMP1B/CHMP4B
BP	GO:0034383	low-density lipoprotein particle clearance	7/494	45/20408	9.54812e-05	0.000537633	ANXA2/APOB/APOC3/CD36/CLTC/LDLR/ADIPOQ
BP	GO:0098868	bone growth	7/494	45/20408	9.54812e-05	0.000537633	ANXA2/ANXA6/COL6A1/COL6A2/COL6A3/COMP/MBL2
BP	GO:0006575	cellular modified amino acid metabolic process	15/494	197/20408	9.55833e-05	0.000537633	AHCY/ASS1/ATIC/BHMT/CKB/CKM/GSTA1/GSTA3/GSTM2/IDH1/PLOD1/PLSCR1/GGH/ALDH1L1/GSTA5
BP	GO:0045927	positive regulation of growth	18/494	267/20408	9.65874e-05	0.000542618	ADAM10/RHOA/CDC42/CSNK2A1/F2/FN1/SFN/H3F3A/ILK/RPS6KA3/S100A9/SDCBP/TGFBR3/EZR/RAB11A/IST1/NEDD4L/AGRN
BP	GO:0010896	regulation of triglyceride catabolic process	4/494	11/20408	9.77746e-05	0.000544632	APOA4/APOC2/APOC3/APOA5
BP	GO:0019852	L-ascorbic acid metabolic process	4/494	11/20408	9.77746e-05	0.000544632	SLC2A1/SLC2A3/RGN/AKR1A1
BP	GO:0034379	very-low-density lipoprotein particle assembly	4/494	11/20408	9.77746e-05	0.000544632	APOB/APOC1/APOC3/MTTP
BP	GO:0046209	nitric oxide metabolic process	9/494	77/20408	9.93993e-05	0.000553012	AGT/ASS1/CD36/CLU/HBB/HSP90AA1/HSP90AB1/ICAM1/RGN
BP	GO:0071985	multivesicular body sorting pathway	6/494	32/20408	0.000103552	0.000575419	RAB27B/VCP/VPS4B/VPS37C/CHMP1B/VPS37B
BP	GO:0051098	regulation of binding	22/494	369/20408	0.000105059	0.0005828	ACTB/ANXA2/APOE/APP/B2M/CD36/ACE/HSPA5/HSP90AB1/LRP1/NME1/PON1/PPP2CB/RAN/SRC/SRI/TGFB1/TGFBR3/VTN/CPNE1/ADIPOQ/FLOT1
BP	GO:0061572	actin filament bundle organization	13/494	155/20408	0.000105133	0.0005828	ACTN1/APOA1/RHOA/CDC42/FLNA/PFN1/PLEK/SERPINF2/RDX/SDC4/SRC/EZR/PHLDB2
BP	GO:0010976	positive regulation of neuron projection development	18/494	269/20408	0.00010616	0.000587782	AGT/APOE/RHOA/CNTN1/FN1/HSPA5/ILK/NME1/SERPINF1/RELN/PTPRD/S100A9/RAB11A/IQGAP1/IST1/DNM1L/RAB21/NEDD4L
BP	GO:0050865	regulation of cell activation	30/494	587/20408	0.000107598	0.000595028	APOE/APP/RHOA/CD9/CD81/CDC42/F2/FCER1G/FGG/FLOT2/GSN/HRG/LBP/LDLR/SERPINE2/PLEK/PLSCR1/PRKAR1A/PTPRC/CCL5/SDC4/SFTPD/SRC/STXBP2/TFRC/TGFB1/THBS1/YES1/CORO1A/PGLYRP2
BP	GO:2001234	negative regulation of apoptotic signaling pathway	16/494	222/20408	0.000107982	0.000596433	CD44/CLU/CSNK2A1/CTTN/ENO1/FGA/FGB/FGG/GNAI2/HSPA1A/HSPB1/ICAM1/ITGA6/MUC1/SRC/THBS1
BP	GO:0006278	RNA-dependent DNA biosynthetic process	9/494	78/20408	0.000109993	0.000606817	CCT6A/HSP90AA1/HSP90AB1/PPIA/SRC/TCP1/CCT4/CCT2/CCT5
BP	GO:0003014	renal system process	11/494	115/20408	0.000110471	0.00060872	AGT/RHOA/COMT/GNAI2/GSN/HBB/MCAM/SERPINF2/PRKAR1A/RAB11A/ADIPOQ
BP	GO:2001236	regulation of extrinsic apoptotic signaling pathway	13/494	156/20408	0.000112214	0.000617584	AGT/CTTN/FGA/FGB/FGG/HSPA1A/ICAM1/ITGA6/PPP2R1A/PTPRC/SRC/THBS1/TIMP3
BP	GO:0071346	cellular response to interferon-gamma	14/494	178/20408	0.000115079	0.000631843	ASS1/B2M/CD44/GAPDH/GSN/HLA-A/HLA-B/HLA-C/HPX/HSP90AB1/ICAM1/CCL5/STXBP2/ADAMTS13
BP	GO:0001505	regulation of neurotransmitter levels	21/494	346/20408	0.000117104	0.000642193	AGT/ASS1/BCHE/BHMT/CD36/CLU/COMT/GPM6B/HBB/HSP90AA1/HSP90AB1/ICAM1/PEBP1/RAP1B/SNAP23/RGN/DNM1L/FLOT1/SLC44A1/PHGDH/DNAJC5
BP	GO:0048813	dendrite morphogenesis	12/494	136/20408	0.00011891	0.000650333	ADAM10/CDC42/CFL1/CELSR2/ILK/ITGB1/RELN/PTPRD/YWHAH/DNM1L/RAB21/NEDD4L
BP	GO:0050880	regulation of blood vessel size	12/494	136/20408	0.00011891	0.000650333	AGT/APOE/RHOA/COMP/ACE/FGA/FGB/FGG/HBB/ICAM1/KNG1/SERPINF2
BP	GO:0002009	morphogenesis of an epithelium	26/494	479/20408	0.00011929	0.000650333	AGT/RHOA/CD44/CD151/CDC42/CFL1/CLTC/CELSR2/FLNA/TNC/ILK/MSN/PFN1/SDC4/SRC/TGFB1/TGM2/TGM3/VASP/VCL/WDR1/RAB10/CLIC4/FAT4/PHLDB2/LAMA1
BP	GO:0048675	axon extension	11/494	116/20408	0.000119433	0.000650333	APOE/CTTN/FN1/HSP90AA1/HSP90AB1/ILK/ITGB1/LAMB2/VCL/RAB11A/RAB21
BP	GO:0006879	cellular iron ion homeostasis	8/494	62/20408	0.000119577	0.000650333	ACO1/CP/FTH1/HPX/LTF/SRI/TFRC/GLRX3
BP	GO:0032233	positive regulation of actin filament bundle assembly	8/494	62/20408	0.000119577	0.000650333	APOA1/RHOA/CDC42/FLNA/PFN1/PLEK/SERPINF2/SDC4
BP	GO:0031424	keratinization	16/494	224/20408	0.000119873	0.000651171	CAPNS1/DSP/SFN/KRT1/KRT2/KRT9/KRT10/KRT13/KRT14/KRT19/KRT31/KRT35/KRT82/KRT83/TGM3/KRT36
BP	GO:0033622	integrin activation	5/494	21/20408	0.000120218	0.000651505	FN1/PLEK/SRC/TLN1/FERMT3
BP	GO:0072010	glomerular epithelium development	5/494	21/20408	0.000120218	0.000651505	LAMB2/PECAM1/IQGAP1/PROM1/ADIPOQ
BP	GO:0032231	regulation of actin filament bundle assembly	10/494	97/20408	0.000120687	0.000653281	APOA1/RHOA/CDC42/FLNA/PFN1/PLEK/SERPINF2/RDX/SDC4/PHLDB2
BP	GO:0002221	pattern recognition receptor signaling pathway	14/494	179/20408	0.000122137	0.000660352	APOB/CD36/FGA/FGB/FGG/HSPA1A/LBP/LTF/RPS6KA3/S100A9/SFTPD/UBA52/FLOT1/PGLYRP2
BP	GO:0021537	telencephalon development	17/494	248/20408	0.000122598	0.000662068	ANXA3/RHOA/ATIC/COL3A1/FLNA/LAMB1/LRP1/NME1/PEBP1/RELN/RAN/SLC2A1/ADGRG1/UBA6/GNG12/XAB2/FAT4
BP	GO:0042987	amyloid precursor protein catabolic process	6/494	33/20408	0.000123996	0.00066805	ADAM10/APOE/APP/CLU/FLOT2/ABCG1
BP	GO:0030900	forebrain development	22/494	374/20408	0.000127483	0.000684643	NR0B1/ANXA3/APP/RHOA/ATIC/CNP/COL3A1/FLNA/LAMB1/LRP1/NME1/PEBP1/RELN/RAN/SLC2A1/SRC/ADGRG1/ARPC5/UBA6/GNG12/XAB2/FAT4
BP	GO:0035150	regulation of tube size	12/494	137/20408	0.000127523	0.000684643	AGT/APOE/RHOA/COMP/ACE/FGA/FGB/FGG/HBB/ICAM1/KNG1/SERPINF2
BP	GO:0046683	response to organophosphorus	12/494	137/20408	0.000127523	0.000684643	APP/ASS1/BSG/COL1A1/HSPA5/LDHA/NME1/PEBP1/RAP1B/VGF/EZR/ADIPOQ
BP	GO:0071407	cellular response to organic cyclic compound	28/494	537/20408	0.00013022	0.000697498	ACTB/NR0B1/APP/RHOA/ASS1/ATP1A1/CLU/COL1A1/GSTM2/HSPA5/HSP90AB1/TNC/ICAM1/ITGA6/MSN/NPM1/SERPINF1/RAN/RAP1B/CCL5/SLC16A1/SRC/TGFB1/EZR/YWHAH/ADIPOQ/DNM1L/FLOT1
BP	GO:2001057	reactive nitrogen species metabolic process	9/494	80/20408	0.000134032	0.000717082	AGT/ASS1/CD36/CLU/HBB/HSP90AA1/HSP90AB1/ICAM1/RGN
BP	GO:0046034	ATP metabolic process	17/494	250/20408	0.00013508	0.000717353	ALDOA/ALDOB/RHOA/ENO1/ENO3/GAPDH/HSPA1A/HSPA8/LDHA/PGK1/PGM1/PKM/TGFB1/TPI1/VCP/DNM1L/PGAM4
BP	GO:0001907	killing by symbiont of host cells	3/494	5/20408	0.000135954	0.000717353	ALB/C9/GAPDH
BP	GO:0002034	regulation of blood vessel diameter by renin-angiotensin	3/494	5/20408	0.000135954	0.000717353	AGT/RHOA/SERPINF2
BP	GO:0003072	renal control of peripheral vascular resistance involved in regulation of systemic arterial blood pressure	3/494	5/20408	0.000135954	0.000717353	AGT/RHOA/SERPINF2
BP	GO:0010915	regulation of very-low-density lipoprotein particle clearance	3/494	5/20408	0.000135954	0.000717353	APOC1/APOC2/APOC3
BP	GO:0022614	membrane to membrane docking	3/494	5/20408	0.000135954	0.000717353	ICAM1/MSN/EZR
BP	GO:0044004	disruption by symbiont of host cell	3/494	5/20408	0.000135954	0.000717353	ALB/C9/GAPDH
BP	GO:0090611	ubiquitin-independent protein catabolic process via the multivesicular body sorting pathway	3/494	5/20408	0.000135954	0.000717353	VPS4B/PDCD6IP/CHMP4B
BP	GO:0090666	scaRNA localization to Cajal body	3/494	5/20408	0.000135954	0.000717353	TCP1/CCT4/CCT2
BP	GO:1904352	positive regulation of protein catabolic process in the vacuole	3/494	5/20408	0.000135954	0.000717353	CD81/LDLR/LRP1
BP	GO:0051099	positive regulation of binding	14/494	181/20408	0.000137386	0.000724079	ANXA2/APOE/APP/B2M/ACE/HSP90AB1/LRP1/NME1/PON1/PPP2CB/RAN/TGFB1/VTN/FLOT1
BP	GO:0001667	ameboidal-type cell migration	25/494	456/20408	0.000137586	0.000724301	AGT/ANXA3/ANXA6/APOA1/APOE/RHOA/CFL1/HRG/HSPB1/ILK/ITGB1/ITGB3/KRT2/MYH9/PECAM1/SERPINF1/PFN1/SDC4/SRC/TGFB1/THBS1/RAB11A/PDCD6/CAP1/CORO1C
BP	GO:0031581	hemidesmosome assembly	4/494	12/20408	0.00014386	0.00075388	CD151/ITGA6/KRT14/LAMC1
BP	GO:0044650	adhesion of symbiont to host cell	4/494	12/20408	0.00014386	0.00075388	CD81/HSP90AB1/ICAM1/SFTPD
BP	GO:0051873	killing by host of symbiont cells	4/494	12/20408	0.00014386	0.00075388	CAMP/F2/GAPDH/MBL2
BP	GO:1903651	positive regulation of cytoplasmic transport	4/494	12/20408	0.00014386	0.00075388	MSN/RDX/EZR/RAB21
BP	GO:0048002	antigen processing and presentation of peptide antigen	12/494	139/20408	0.000146363	0.000764386	B2M/CAPZB/CD36/CLTC/ACE/DYNC1H1/FCER1G/HLA-A/HLA-B/HLA-C/RAB7A/SNAP23
BP	GO:0050728	negative regulation of inflammatory response	12/494	139/20408	0.000146363	0.000764386	APCS/APOA1/APOD/APOE/F2/KRT1/LDLR/SERPINF1/PSMB4/PTPRC/SAA1/ADIPOQ
BP	GO:0050773	regulation of dendrite development	12/494	139/20408	0.000146363	0.000764386	ADAM10/APOE/RHOA/CFL1/ILK/RELN/PTPRD/YWHAH/IQGAP1/DNM1L/RAB21/NEDD4L
BP	GO:0090322	regulation of superoxide metabolic process	6/494	34/20408	0.000147515	0.000769137	AGT/CD36/GNAI2/PON3/TGFB1/RGN
BP	GO:0090559	regulation of membrane permeability	9/494	81/20408	0.000147607	0.000769137	CNP/SFN/HSPA1A/YWHAB/YWHAE/YWHAH/YWHAZ/PDCD6IP/F11R
BP	GO:1905477	positive regulation of protein localization to membrane	11/494	119/20408	0.000150127	0.00078138	STOM/SFN/ITGB1/LRP1/TGFB1/EZR/YWHAB/YWHAE/YWHAH/YWHAZ/RAB11A
BP	GO:0002764	immune response-regulating signaling pathway	30/494	599/20408	0.000153261	0.000795895	ACTB/APOB/BTN1A1/CD36/CDC42/FCER1G/FGA/FGB/FGG/HSPA1A/HSP90AA1/HSP90AB1/LBP/LCP2/LTF/MUC1/MUC2/PLSCR1/PTPRC/RPS6KA3/S100A9/SFTPD/SRC/UBA52/EZR/YES1/ARPC5/FLOT1/CYFIP2/PGLYRP2
BP	GO:0002824	positive regulation of adaptive immune response based on somatic recombination of immune receptors built from immunoglobulin superfamily domains	10/494	100/20408	0.000155747	0.000807894	B2M/C3/FCER1G/HLA-A/HLA-B/HLA-C/HPX/PTPRC/TFRC/TGFB1
BP	GO:0051216	cartilage development	15/494	206/20408	0.000157074	0.000813857	ACAN/ANXA2/ANXA6/SERPINH1/CD44/COL1A1/COL6A1/COL6A2/COL6A3/COMP/GNAS/LUM/MBL2/TGFB1/TGFBI
BP	GO:0050707	regulation of cytokine secretion	14/494	184/20408	0.000163343	0.000845387	APOA1/APOA2/C5/FN1/GAPDH/LPL/ORM2/SRGN/SAA1/SRC/EZR/POSTN/CHIA/SSC5D
BP	GO:0051962	positive regulation of nervous system development	27/494	517/20408	0.000166786	0.000861268	AGT/APOE/APP/RHOA/CBLN1/CNTN1/FLNA/FN1/HSPA5/ILK/NAP1L1/NME1/SERPINF1/SERPINE2/RELN/PTPRD/S100A9/TGFB1/RAB11A/IQGAP1/CPNE1/IST1/DNM1L/CLSTN1/RAB21/NEDD4L/AGRN
BP	GO:0090130	tissue migration	21/494	355/20408	0.000167034	0.000861582	ACTA1/AGT/ANXA3/APOA1/APOE/RHOA/HRG/HSPB1/ITGB1/ITGB3/KRT2/MYH9/PECAM1/SERPINF1/PFN1/SRC/TGFB1/THBS1/RAB11A/PDCD6/CORO1C
BP	GO:0033627	cell adhesion mediated by integrin	8/494	65/20408	0.000167558	0.000862848	HRG/ICAM1/ITGB1/ITGB3/MUC1/CCL5/VTN/FERMT3
BP	GO:0051188	cofactor biosynthetic process	18/494	279/20408	0.000167654	0.000862848	ACLY/ALDOA/ALDOB/ATIC/ENO1/ENO3/FASN/GAPDH/LDHA/MAT1A/MAT2A/PGK1/PGM1/PKM/TPI1/RGN/AKR1A1/PGAM4
BP	GO:0002687	positive regulation of leukocyte migration	11/494	121/20408	0.000174115	0.000890735	ADAM10/APP/RHOA/ICAM1/ITGA2B/LBP/CCL5/TGFB1/THBS1/THBS4/PLA2G7
BP	GO:1900026	positive regulation of substrate adhesion-dependent cell spreading	6/494	35/20408	0.000174428	0.000890735	APOA1/CDC42/FGA/FGB/FGG/FLNA
BP	GO:0001818	negative regulation of cytokine production	17/494	256/20408	0.000179447	0.000914336	APOA1/APOA2/APOD/F2/FN1/HSP90AB1/LBP/LTF/SRGN/PTPRC/SFTPD/TGFB1/THBS1/EZR/ADIPOQ/PGLYRP2/SSC5D
BP	GO:0034655	nucleobase-containing compound catabolic process	28/494	548/20408	0.000182281	0.000927748	AHCY/ALDOA/ALDOB/CNP/ENO1/ENO3/GAPDH/HSPA1A/HSPA8/HSPB1/KPNB1/LDHA/NPM1/PGK1/PGM1/PKM/PPP2R1A/RPLP0/RPS16/TPI1/UBA52/VCP/YWHAB/YWHAZ/RGN/LSM4/NUDT10/PGAM4
BP	GO:0002791	regulation of peptide secretion	25/494	465/20408	0.000185888	0.000944017	ANXA5/APOA1/APOA2/C5/FGA/FGB/FGG/FN1/GAPDH/LPL/ORM2/PPIA/SRGN/SAA1/CCL5/SLC2A1/SLC16A1/SRC/SRI/TGFB1/EZR/DNM1L/POSTN/CHIA/SSC5D
BP	GO:2000573	positive regulation of DNA biosynthetic process	8/494	66/20408	0.000186691	0.000946008	CCT6A/HSP90AA1/HSP90AB1/SRC/TCP1/CCT4/CCT2/CCT5
BP	GO:0042304	regulation of fatty acid biosynthetic process	7/494	50/20408	0.000189371	0.000958534	APOA4/APOC1/APOC2/APOC3/RGN/ADIPOQ/APOA5
BP	GO:0003433	chondrocyte development involved in endochondral bone morphogenesis	5/494	23/20408	0.000191002	0.000959084	SERPINH1/COL6A1/COL6A2/COL6A3/MBL2
BP	GO:0032799	low-density lipoprotein receptor particle metabolic process	5/494	23/20408	0.000191002	0.000959084	ANXA2/APOE/CLTC/ITGB3/ADIPOQ
BP	GO:0050996	positive regulation of lipid catabolic process	5/494	23/20408	0.000191002	0.000959084	APOA2/APOA4/APOC2/ANGPTL3/APOA5
BP	GO:1902410	mitotic cytokinetic process	5/494	23/20408	0.000191002	0.000959084	RHOA/VPS4B/PDCD6IP/CHMP1B/CHMP4B
BP	GO:1903649	regulation of cytoplasmic transport	5/494	23/20408	0.000191002	0.000959084	MSN/RDX/SRC/EZR/RAB21
BP	GO:0051668	localization within membrane	12/494	143/20408	0.000191273	0.000959084	ADAM10/APOE/FLNA/GSN/ITGB3/RAB8A/RELN/PTPRC/TGFB1/RAB11A/CLSTN1/AGRN
BP	GO:0090287	regulation of cellular response to growth factor stimulus	18/494	282/20408	0.000191356	0.000959084	AGT/CD63/HRG/HSPA1A/HSPA5/HSP90AB1/ILK/ITGB3/HTRA1/SDCBP/TGFB1/TGFBR3/THBS1/UBA52/VTN/PDCD6/CYFIP2/SNX25
BP	GO:0019693	ribose phosphate metabolic process	27/494	523/20408	0.000200777	0.00100302	ACLY/ADK/ALDOA/ALDOB/APRT/RHOA/ATIC/ENO1/ENO3/FASN/GAPDH/HSPA1A/HSPA8/LDHA/NME1/PGD/PGK1/PGM1/PKM/PYGL/RAN/TGFB1/TPI1/VCP/DNM1L/NUDT10/PGAM4
BP	GO:0010745	negative regulation of macrophage derived foam cell differentiation	4/494	13/20408	0.00020383	0.00100951	CETP/ITGB3/ADIPOQ/ABCG1
BP	GO:0017014	protein nitrosylation	4/494	13/20408	0.00020383	0.00100951	ADH5/ACE/GAPDH/S100A9
BP	GO:0018119	peptidyl-cysteine S-nitrosylation	4/494	13/20408	0.00020383	0.00100951	ADH5/ACE/GAPDH/S100A9
BP	GO:0032488	Cdc42 protein signal transduction	4/494	13/20408	0.00020383	0.00100951	APOA1/APOC3/APOE/CDC42
BP	GO:0090197	positive regulation of chemokine secretion	4/494	13/20408	0.00020383	0.00100951	C5/LPL/POSTN/CHIA
BP	GO:0060236	regulation of mitotic spindle organization	6/494	36/20408	0.000205074	0.00101458	CLTC/DYNC1H1/HSPA1A/VPS4B/CHMP1B/CHMP4B
BP	GO:0009620	response to fungus	7/494	51/20408	0.000214978	0.00105902	GAPDH/HRG/LTF/S100A9/TGFB1/CHIA/DCD
BP	GO:0048260	positive regulation of receptor-mediated endocytosis	7/494	51/20408	0.000214978	0.00105902	ANXA2/B2M/CD63/CLU/VTN/RAB21/APOA5
BP	GO:2000278	regulation of DNA biosynthetic process	10/494	104/20408	0.000215519	0.00106055	CCT6A/HSP90AA1/HSP90AB1/SRC/TCP1/RGN/ADIPOQ/CCT4/CCT2/CCT5
BP	GO:0006091	generation of precursor metabolites and energy	25/494	471/20408	0.000225938	0.00111063	ACO1/ADH5/ALDOA/ALDOB/RHOA/ENO1/ENO3/GAPDH/GNAS/IDH1/LDHA/PGK1/PGM1/PKM/PYGL/TPI1/UGDH/UGP2/VCP/VGF/ADIPOQ/AKR1A1/GLRX3/PHGDH/PGAM4
BP	GO:0002708	positive regulation of lymphocyte mediated immunity	10/494	105/20408	0.000233149	0.00114242	B2M/C3/FCER1G/HLA-A/HLA-B/HLA-C/HPX/PTPRC/TFRC/TGFB1
BP	GO:0002821	positive regulation of adaptive immune response	10/494	105/20408	0.000233149	0.00114242	B2M/C3/FCER1G/HLA-A/HLA-B/HLA-C/HPX/PTPRC/TFRC/TGFB1
BP	GO:0140056	organelle localization by membrane tethering	13/494	168/20408	0.000235015	0.00115024	DYNC1H1/HSP90AA1/RAB8A/PLEK/PPP2R1A/STXBP2/TUBA4A/YWHAE/TUBA1A/RAB11A/RAB10/TUBB/RAB15
BP	GO:1903522	regulation of blood circulation	17/494	262/20408	0.000236038	0.00115024	AGT/RHOA/ATP1A1/ATP2B2/ACE/DSP/FGA/FGB/FGG/FLNA/GSTM2/ICAM1/PEBP1/SRI/YWHAE/GLRX3/EHD3
BP	GO:0003418	growth plate cartilage chondrocyte differentiation	5/494	24/20408	0.000236496	0.00115024	ANXA6/COL6A1/COL6A2/COL6A3/MBL2
BP	GO:0032509	endosome transport via multivesicular body sorting pathway	5/494	24/20408	0.000236496	0.00115024	VCP/VPS4B/VPS37C/CHMP1B/VPS37B
BP	GO:0034110	regulation of homotypic cell-cell adhesion	5/494	24/20408	0.000236496	0.00115024	CD9/FGG/SERPINE2/RDX/CCL5
BP	GO:1900739	regulation of protein insertion into mitochondrial membrane involved in apoptotic signaling pathway	5/494	24/20408	0.000236496	0.00115024	SFN/YWHAB/YWHAE/YWHAH/YWHAZ
BP	GO:1900740	positive regulation of protein insertion into mitochondrial membrane involved in apoptotic signaling pathway	5/494	24/20408	0.000236496	0.00115024	SFN/YWHAB/YWHAE/YWHAH/YWHAZ
BP	GO:0005996	monosaccharide metabolic process	18/494	287/20408	0.000237403	0.00115344	ALDOA/ALDOB/APOD/ENO1/ENO3/GAPDH/PGD/PGK1/PGM1/PKM/PMM2/SLC2A1/SLC2A3/SRC/TPI1/RGN/ADIPOQ/AKR1A1
BP	GO:0120031	plasma membrane bounded cell projection assembly	28/494	557/20408	0.000237916	0.00115416	CAPZB/CDC42/DYNC1H1/CTTN/FLNA/GPM6A/GSN/HRG/HSP90AA1/ICAM1/ITGA6/ITGB1/RAB8A/PFN1/PPP2R1A/RDX/SDCBP/TUBA4A/VCL/EZR/YWHAE/TUBA1A/RAB11A/CORO1C/PARVB/EHD3/TUBB/AGRN
BP	GO:0032388	positive regulation of intracellular transport	15/494	214/20408	0.000238053	0.00115416	ANXA2/CDC42/DYNC1H1/STOM/FCER1G/FLNA/SFN/HSP90AB1/MSN/RDX/TGFB1/EZR/YWHAE/DNM1L/RAB21
BP	GO:2000146	negative regulation of cell motility	20/494	339/20408	0.000245695	0.00118995	APOD/APOE/RHOA/C5/COL3A1/FBLN1/HRG/ILK/LRP1/SERPINF1/RAP2B/TGFB1/THBS1/VCL/RGN/ADGRG1/ADIPOQ/CORO1C/CLIC4/PHLDB2
BP	GO:0002478	antigen processing and presentation of exogenous peptide antigen	11/494	126/20408	0.000248705	0.00120327	B2M/CAPZB/CD36/CLTC/DYNC1H1/FCER1G/HLA-A/HLA-B/HLA-C/RAB7A/SNAP23
BP	GO:0006094	gluconeogenesis	9/494	87/20408	0.000255398	0.0012316	ALDOA/ALDOB/ENO1/ENO3/GAPDH/PGK1/PGM1/TPI1/ADIPOQ
BP	GO:0048814	regulation of dendrite morphogenesis	9/494	87/20408	0.000255398	0.0012316	ADAM10/CFL1/ILK/RELN/PTPRD/YWHAH/DNM1L/RAB21/NEDD4L
BP	GO:0061097	regulation of protein tyrosine kinase activity	9/494	87/20408	0.000255398	0.0012316	AGT/APP/ACE/RELN/PTPRC/RAP2B/CCL5/SRC/TSG101
BP	GO:0000226	microtubule cytoskeleton organization	27/494	531/20408	0.000255631	0.0012316	RHOA/CLTC/CNP/DYNC1H1/FLNA/GAPDH/HSPA1A/KPNB1/MYH9/NPM1/PPP2R1A/RAN/SLC16A1/TUBA4A/VCP/EZR/TUBA1A/RAB11A/VPS4B/PDCD6IP/TUBB3/CHMP1B/TUBB1/TUBB6/PHLDB2/CHMP4B/TUBB
BP	GO:0048771	tissue remodeling	13/494	170/20408	0.000263921	0.00126888	AGT/BGN/CSPG4/ACE/HRG/ITGB3/NOTCH2/PLG/SRC/TFRC/TGFB1/TGM2/THBS4
BP	GO:2001235	positive regulation of apoptotic signaling pathway	13/494	170/20408	0.000263921	0.00126888	AGT/SFN/GSN/PPP2R1A/PTPRC/S100A9/THBS1/TIMP3/YWHAB/YWHAE/YWHAH/YWHAZ/DNM1L
BP	GO:0010757	negative regulation of plasminogen activation	3/494	6/20408	0.000267013	0.0012731	SERPINE2/SERPINF2/THBS1
BP	GO:0043152	induction of bacterial agglutination	3/494	6/20408	0.000267013	0.0012731	FGA/FGB/SFTPD
BP	GO:0051005	negative regulation of lipoprotein lipase activity	3/494	6/20408	0.000267013	0.0012731	APOC1/APOC3/ANGPTL3
BP	GO:1902949	positive regulation of tau-protein kinase activity	3/494	6/20408	0.000267013	0.0012731	CLU/HSP90AA1/HSP90AB1
BP	GO:1902965	regulation of protein localization to early endosome	3/494	6/20408	0.000267013	0.0012731	MSN/RDX/EZR
BP	GO:1902966	positive regulation of protein localization to early endosome	3/494	6/20408	0.000267013	0.0012731	MSN/RDX/EZR
BP	GO:0032386	regulation of intracellular transport	23/494	422/20408	0.000274321	0.00130659	ANXA2/APOD/CD36/CDC42/DYNC1H1/STOM/FCER1G/FLNA/SFN/HSP90AB1/MSN/NUCB1/RAP1B/RDX/SRC/STXBP2/TGFB1/EZR/YWHAE/ADIPOQ/DNM1L/RAB21/UBAC2
BP	GO:0002714	positive regulation of B cell mediated immunity	6/494	38/20408	0.000279013	0.00131959	C3/FCER1G/HPX/PTPRC/TFRC/TGFB1
BP	GO:0002891	positive regulation of immunoglobulin mediated immune response	6/494	38/20408	0.000279013	0.00131959	C3/FCER1G/HPX/PTPRC/TFRC/TGFB1
BP	GO:0045022	early endosome to late endosome transport	6/494	38/20408	0.000279013	0.00131959	MSN/RDX/SRC/EZR/RAB7A/RAB21
BP	GO:0002483	antigen processing and presentation of endogenous peptide antigen	4/494	14/20408	0.000279919	0.00131959	B2M/HLA-A/HLA-B/HLA-C
BP	GO:0007039	protein catabolic process in the vacuole	4/494	14/20408	0.000279919	0.00131959	CD81/LAMP2/LDLR/LRP1
BP	GO:0034111	negative regulation of homotypic cell-cell adhesion	4/494	14/20408	0.000279919	0.00131959	CD9/FGG/SERPINE2/RDX
BP	GO:0044146	negative regulation of growth of symbiont involved in interaction with host	4/494	14/20408	0.000279919	0.00131959	CAMP/CD36/LBP/MBL2
BP	GO:0045198	establishment of epithelial cell apical/basal polarity	4/494	14/20408	0.000279919	0.00131959	RHOA/CDC42/MSN/LAMA1
BP	GO:0051852	disruption by host of symbiont cells	4/494	14/20408	0.000279919	0.00131959	CAMP/F2/GAPDH/MBL2
BP	GO:0006730	one-carbon metabolic process	5/494	25/20408	0.000289778	0.00136189	AHCY/CA1/MAT1A/MAT2A/ALDH1L1
BP	GO:0019430	removal of superoxide radicals	5/494	25/20408	0.000289778	0.00136189	APOA4/CD36/PRDX1/PRDX2/RGN
BP	GO:0070199	establishment of protein localization to chromosome	5/494	25/20408	0.000289778	0.00136189	CCT6A/TCP1/CCT4/CCT2/CCT5
BP	GO:0032640	tumor necrosis factor production	11/494	129/20408	0.000305244	0.00143018	APP/CD36/CLU/FCER1G/HSPB1/LBP/LTF/ORM2/PTPRC/THBS1/ADIPOQ
BP	GO:0035296	regulation of tube diameter	11/494	129/20408	0.000305244	0.00143018	AGT/APOE/RHOA/COMP/ACE/FGA/FGB/FGG/ICAM1/KNG1/SERPINF2
BP	GO:0097746	regulation of blood vessel diameter	11/494	129/20408	0.000305244	0.00143018	AGT/APOE/RHOA/COMP/ACE/FGA/FGB/FGG/ICAM1/KNG1/SERPINF2
BP	GO:0050769	positive regulation of neurogenesis	24/494	453/20408	0.000308206	0.0014426	AGT/APOE/APP/RHOA/CNTN1/FLNA/FN1/HSPA5/ILK/NAP1L1/NME1/SERPINF1/SERPINE2/RELN/PTPRD/S100A9/TGFB1/RAB11A/IQGAP1/CPNE1/IST1/DNM1L/RAB21/NEDD4L
BP	GO:1901652	response to peptide	25/494	481/20408	0.000309846	0.00144733	AGT/AHSG/ANXA5/APP/APRT/ASS1/BSG/CD36/COL1A1/GNAI2/ICAM1/LRP1/RAB8A/PKM/PRKAR1A/RAP1B/SLC2A1/SRC/TGFB1/TGFBR3/VGF/IQGAP1/GGH/ADIPOQ/RAB10
BP	GO:0007004	telomere maintenance via telomerase	8/494	71/20408	0.000311241	0.00145237	CCT6A/HSP90AA1/HSP90AB1/SRC/TCP1/CCT4/CCT2/CCT5
BP	GO:0046916	cellular transition metal ion homeostasis	10/494	109/20408	0.000316242	0.00147421	ACO1/APP/CP/FTH1/HPX/LTF/S100A9/SRI/TFRC/GLRX3
BP	GO:0010631	epithelial cell migration	20/494	346/20408	0.000320334	0.00149178	AGT/ANXA3/APOA1/APOE/RHOA/HRG/HSPB1/ITGB1/ITGB3/KRT2/MYH9/PECAM1/SERPINF1/PFN1/SRC/TGFB1/THBS1/RAB11A/PDCD6/CORO1C
BP	GO:0034504	protein localization to nucleus	17/494	269/20408	0.000321147	0.00149405	AGT/APOD/CCT6A/CD36/COL1A1/F2/FLNA/HSP90AB1/KPNB1/RAN/SRC/TCP1/TGFB1/YWHAE/CCT4/CCT2/CCT5
BP	GO:0050832	defense response to fungus	6/494	39/20408	0.000323074	0.00149998	GAPDH/HRG/LTF/S100A9/TGFB1/DCD
BP	GO:1901998	toxin transport	6/494	39/20408	0.000323074	0.00149998	HSPA5/TCP1/ABCG1/CCT4/CCT2/CCT5
BP	GO:0019319	hexose biosynthetic process	9/494	90/20408	0.000329928	0.00153026	ALDOA/ALDOB/ENO1/ENO3/GAPDH/PGK1/PGM1/TPI1/ADIPOQ
BP	GO:0070374	positive regulation of ERK1 and ERK2 cascade	16/494	245/20408	0.000332235	0.00153941	APP/CD36/CD44/FGA/FGB/FGG/GNAI2/ICAM1/NOTCH2/SERPINF2/PTPRC/RAP1B/ROS1/CCL5/SRC/TGFB1
BP	GO:0016042	lipid catabolic process	19/494	321/20408	0.000334627	0.00154893	APOA1/APOA2/APOA4/APOB/APOC1/APOC2/APOC3/APOE/IDH1/LDLR/LPL/YWHAH/RAB7A/PLA2G7/ADIPOQ/PRDX6/ANGPTL3/AKR1B10/APOA5
BP	GO:0045860	positive regulation of protein kinase activity	26/494	512/20408	0.000337639	0.0015613	AGT/RHOA/C5/CD81/CLU/CSPG4/ACE/HSP90AA1/HSP90AB1/ILK/ITGB3/LCP2/LTF/PRKAR1A/RELN/PTPRC/SAA1/CCL5/SDC4/SRC/TGFB1/THBS1/UBA52/IQGAP1/ADIPOQ/DBF4B
BP	GO:0071398	cellular response to fatty acid	7/494	55/20408	0.000346737	0.00160176	APOB/ASS1/AKR1C2/TNC/LDLR/NME1/SRC
BP	GO:0050714	positive regulation of protein secretion	16/494	246/20408	0.000347616	0.00160421	C5/FGA/FGB/FGG/GAPDH/LPL/ORM2/PPIA/SAA1/SRC/SRI/TGFB1/EZR/DNM1L/POSTN/CHIA
BP	GO:0034341	response to interferon-gamma	14/494	198/20408	0.000348227	0.00160542	ASS1/B2M/CD44/GAPDH/GSN/HLA-A/HLA-B/HLA-C/HPX/HSP90AB1/ICAM1/CCL5/STXBP2/ADAMTS13
BP	GO:0008361	regulation of cell size	13/494	175/20408	0.000349789	0.00161101	ANXA7/APOE/RHOA/CTTN/FN1/HSP90AB1/ILK/MSN/PLEK/RDX/RAB11A/IST1/RAB21
BP	GO:0001916	positive regulation of T cell mediated cytotoxicity	5/494	26/20408	0.000351688	0.00161491	B2M/HLA-A/HLA-B/HLA-C/PTPRC
BP	GO:0042026	protein refolding	5/494	26/20408	0.000351688	0.00161491	B2M/HSPA1A/HSPA5/HSPA8/HSP90AA1
BP	GO:0090169	regulation of spindle assembly	5/494	26/20408	0.000351688	0.00161491	DYNC1H1/HSPA1A/VPS4B/CHMP1B/CHMP4B
BP	GO:0090132	epithelium migration	20/494	349/20408	0.000357953	0.00164203	AGT/ANXA3/APOA1/APOE/RHOA/HRG/HSPB1/ITGB1/ITGB3/KRT2/MYH9/PECAM1/SERPINF1/PFN1/SRC/TGFB1/THBS1/RAB11A/PDCD6/CORO1C
BP	GO:0048010	vascular endothelial growth factor receptor signaling pathway	9/494	91/20408	0.000358439	0.00164262	RHOA/CDC42/HSPB1/HSP90AA1/ITGB3/SRC/VTN/PDCD6/CYFIP2
BP	GO:0031348	negative regulation of defense response	14/494	199/20408	0.000366479	0.0016778	APCS/APOA1/APOD/APOE/SERPING1/F2/KRT1/LDLR/SERPINF1/HTRA1/PSMB4/PTPRC/SAA1/ADIPOQ
BP	GO:0009743	response to carbohydrate	15/494	223/20408	0.000370064	0.00169253	APOA2/APOB/RHOA/COL6A2/ICAM1/LDHA/LPL/NME1/SERPINF1/RAP1B/SRI/TGFB1/THBS1/ADIPOQ/APOM
BP	GO:0090224	regulation of spindle organization	6/494	40/20408	0.000372403	0.00169733	CLTC/DYNC1H1/HSPA1A/VPS4B/CHMP1B/CHMP4B
BP	GO:2000404	regulation of T cell migration	6/494	40/20408	0.000372403	0.00169733	ADAM10/APOD/APP/RHOA/ECM1/CCL5
BP	GO:0046486	glycerolipid metabolic process	24/494	459/20408	0.000372819	0.00169733	APOA1/APOA2/APOA4/APOB/APOC1/APOC2/APOC3/APOE/ARF3/C3/CETP/LCAT/LDLR/LPL/PLEK/PLSCR1/PON1/SRC/PLA2G7/CPNE1/RGN/PRDX6/SLC44A1/APOA5
BP	GO:0010885	regulation of cholesterol storage	4/494	15/20408	0.000374433	0.00169733	APOB/CD36/LPL/ABCG1
BP	GO:0044144	modulation of growth of symbiont involved in interaction with host	4/494	15/20408	0.000374433	0.00169733	CAMP/CD36/LBP/MBL2
BP	GO:0071801	regulation of podosome assembly	4/494	15/20408	0.000374433	0.00169733	RHOA/GSN/MSN/SRC
BP	GO:0090196	regulation of chemokine secretion	4/494	15/20408	0.000374433	0.00169733	C5/LPL/POSTN/CHIA
BP	GO:0032760	positive regulation of tumor necrosis factor production	8/494	73/20408	0.000377032	0.00170407	CD36/CLU/FCER1G/HSPB1/LBP/ORM2/PTPRC/THBS1
BP	GO:0042310	vasoconstriction	8/494	73/20408	0.000377032	0.00170407	AGT/RHOA/COMP/ACE/FGA/FGB/FGG/ICAM1
BP	GO:1902117	positive regulation of organelle assembly	8/494	73/20408	0.000377032	0.00170407	RHOA/DYNC1H1/MSN/SDC4/SDCBP/SRC/VPS4B/PDCD6IP
BP	GO:0009150	purine ribonucleotide metabolic process	25/494	488/20408	0.000383905	0.00173343	ACLY/ADK/ALDOA/ALDOB/APRT/RHOA/ATIC/ENO1/ENO3/FASN/GAPDH/HSPA1A/HSPA8/LDHA/NME1/PGK1/PGM1/PKM/RAN/TGFB1/TPI1/VCP/DNM1L/NUDT10/PGAM4
BP	GO:0006936	muscle contraction	20/494	351/20408	0.000385123	0.00173723	ACTA1/AGT/ALDOA/ANXA6/RHOA/ATP1A1/COMP/DSP/EEF2/CTTN/ENO1/FLNA/GSTM2/MYL6/SRI/TLN1/TPM4/VCL/NEDD4L/EHD3
BP	GO:0019229	regulation of vasoconstriction	7/494	56/20408	0.000388124	0.00174734	AGT/RHOA/ACE/FGA/FGB/FGG/ICAM1
BP	GO:0045806	negative regulation of endocytosis	7/494	56/20408	0.000388124	0.00174734	APOC1/APOC2/APOC3/SDCBP/TGFB1/ADIPOQ/PACSIN3
BP	GO:0030216	keratinocyte differentiation	18/494	299/20408	0.000389208	0.0017505	CAPNS1/DSP/SFN/KRT1/KRT2/KRT9/KRT10/KRT13/KRT14/KRT19/KRT31/KRT35/KRT82/KRT83/TGM3/TSG101/KRT36/CLIC4
BP	GO:0050729	positive regulation of inflammatory response	11/494	133/20408	0.000397145	0.00178446	AGT/APP/C3/F12/FCER1G/LBP/LDLR/LPL/S100A9/TGM2/PLA2G7
BP	GO:0008064	regulation of actin polymerization or depolymerization	13/494	178/20408	0.000411933	0.0018491	RHOA/CAPZB/CFL1/CTTN/GSN/ICAM1/PFN1/PLEK/RDX/VASP/WDR1/ARPC5/CORO1A
BP	GO:0009896	positive regulation of catabolic process	22/494	407/20408	0.00041406	0.00185343	APOA2/APOA4/APOC2/APOE/CD81/CLU/CSNK2A1/HSPA1A/HSP90AA1/LDLR/LRP1/MSN/PSMC2/RDX/VCP/EZR/RAB7A/RGN/NEDD4L/ANGPTL3/PACSIN3/APOA5
BP	GO:0051258	protein polymerization	17/494	275/20408	0.000414107	0.00185343	RHOA/CAPZB/CTTN/FGA/FGB/FGG/GSN/HSPA1A/HSP90AA1/ICAM1/PFN1/RDX/VASP/VTN/DNM1L/ARPC5/CORO1A
BP	GO:0001503	ossification	21/494	380/20408	0.000416679	0.00186313	AHSG/RHOA/CLIC1/CLTC/COL1A1/COL6A1/VCAN/ECM1/FASN/GNAS/GPM6B/H3F3A/TNC/ILK/LTF/SRGN/PSMC2/CLEC11A/TGFB1/TPM4/FAT4
BP	GO:0051656	establishment of organelle localization	25/494	491/20408	0.000420143	0.0018768	CD59/CDC42/DYNC1H1/F5/F8/FCER1G/KPNB1/MYH9/NPM1/SERPINA1/RAB27B/RAN/RAP1B/STXBP2/EZR/YWHAZ/RAB11A/SNAP23/VPS4B/PDCD6/DNM1L/CHMP1B/DNAJC5/RAB1B/CHMP4B
BP	GO:0071450	cellular response to oxygen radical	5/494	27/20408	0.0004231	0.00188419	APOA4/CD36/PRDX1/PRDX2/RGN
BP	GO:0071451	cellular response to superoxide	5/494	27/20408	0.0004231	0.00188419	APOA4/CD36/PRDX1/PRDX2/RGN
BP	GO:0019884	antigen processing and presentation of exogenous antigen	11/494	134/20408	0.000423435	0.00188419	B2M/CAPZB/CD36/CLTC/DYNC1H1/FCER1G/HLA-A/HLA-B/HLA-C/RAB7A/SNAP23
BP	GO:1901028	regulation of mitochondrial outer membrane permeabilization involved in apoptotic signaling pathway	6/494	41/20408	0.000427429	0.00190012	SFN/HSPA1A/YWHAB/YWHAE/YWHAH/YWHAZ
BP	GO:0030832	regulation of actin filament length	13/494	179/20408	0.000434628	0.0019284	RHOA/CAPZB/CFL1/CTTN/GSN/ICAM1/PFN1/PLEK/RDX/VASP/WDR1/ARPC5/CORO1A
BP	GO:0022411	cellular component disassembly	26/494	521/20408	0.000439433	0.00194784	ADAM10/BSG/CAPZB/CD44/CFL1/EIF5A/CTTN/GSN/HSPA8/KPNB1/LAMC1/LAMP2/LRP1/PLG/PLEK/HTRA1/RDX/TGFB1/TSG101/VCP/VPS4B/IST1/WDR1/DNM1L/FLOT1/CHMP1B
BP	GO:0002683	negative regulation of immune system process	23/494	437/20408	0.000448108	0.00198438	APCS/APOA1/APOA2/APOD/SERPING1/C5/CD59/COL3A1/FCER1G/LDLR/LTF/NME1/PRKAR1A/HTRA1/PSMB4/PTPRC/SDC4/SFTPD/TGFB1/THBS1/EZR/ADIPOQ/PGLYRP2
BP	GO:0071706	tumor necrosis factor superfamily cytokine production	11/494	135/20408	0.000451169	0.00199601	APP/CD36/CLU/FCER1G/HSPB1/LBP/LTF/ORM2/PTPRC/THBS1/ADIPOQ
BP	GO:0003015	heart process	16/494	252/20408	0.000453429	0.00200408	AGT/ATP1A1/ATP2B2/ACE/DSP/FLNA/GNAI2/GSTM2/PEBP1/SRC/SRI/YWHAE/DNM1L/GLRX3/NEDD4L/EHD3
BP	GO:0010886	positive regulation of cholesterol storage	3/494	7/20408	0.00045887	0.00200692	APOB/CD36/LPL
BP	GO:0010898	positive regulation of triglyceride catabolic process	3/494	7/20408	0.00045887	0.00200692	APOA4/APOC2/APOA5
BP	GO:0030953	astral microtubule organization	3/494	7/20408	0.00045887	0.00200692	KPNB1/EZR/RAB11A
BP	GO:0032489	regulation of Cdc42 protein signal transduction	3/494	7/20408	0.00045887	0.00200692	APOA1/APOC3/APOE
BP	GO:0034196	acylglycerol transport	3/494	7/20408	0.00045887	0.00200692	CD36/CETP/MTTP
BP	GO:0034197	triglyceride transport	3/494	7/20408	0.00045887	0.00200692	CD36/CETP/MTTP
BP	GO:0044829	positive regulation by host of viral genome replication	3/494	7/20408	0.00045887	0.00200692	STOM/HSPA8/VAPA
BP	GO:0052405	negative regulation by host of symbiont molecular function	3/494	7/20408	0.00045887	0.00200692	ANXA2/APCS/SFTPD
BP	GO:2000427	positive regulation of apoptotic cell clearance	3/494	7/20408	0.00045887	0.00200692	C2/C3/C4A
BP	GO:0006914	autophagy	24/494	466/20408	0.000463002	0.00202116	ANXA7/CAPNS1/CLU/CLTC/EEF1A1/CTTN/GAPDH/HSPA8/HSPB1/HSP90AA1/LAMP2/RAB8A/S100A9/SRC/TSG101/VCP/RAB7A/VPS4B/DNM1L/LZTS1/VPS37C/VPS37B/RAB1B/CHMP4B
BP	GO:0061919	process utilizing autophagic mechanism	24/494	466/20408	0.000463002	0.00202116	ANXA7/CAPNS1/CLU/CLTC/EEF1A1/CTTN/GAPDH/HSPA8/HSPB1/HSP90AA1/LAMP2/RAB8A/S100A9/SRC/TSG101/VCP/RAB7A/VPS4B/DNM1L/LZTS1/VPS37C/VPS37B/RAB1B/CHMP4B
BP	GO:0033674	positive regulation of kinase activity	27/494	552/20408	0.000467694	0.0020397	AGT/RHOA/C5/CD81/CLU/CSPG4/ACE/F2/HSP90AA1/HSP90AB1/ILK/ITGB3/LCP2/LTF/PRKAR1A/RELN/PTPRC/SAA1/CCL5/SDC4/SRC/TGFB1/THBS1/UBA52/IQGAP1/ADIPOQ/DBF4B
BP	GO:0006006	glucose metabolic process	14/494	204/20408	0.000470513	0.00205005	ALDOA/ALDOB/APOD/ENO1/ENO3/GAPDH/PGK1/PGM1/PKM/SRC/TPI1/RGN/ADIPOQ/AKR1A1
BP	GO:1905953	negative regulation of lipid localization	7/494	58/20408	0.000482725	0.00210127	APOA2/APOC1/APOC2/APOC3/ITGB3/THBS1/ABCG1
BP	GO:1903409	reactive oxygen species biosynthetic process	10/494	115/20408	0.000486229	0.00211452	AGT/RHOA/ASS1/CD36/CLU/HBB/HSP90AA1/HSP90AB1/ICAM1/RGN
BP	GO:0001953	negative regulation of cell-matrix adhesion	6/494	42/20408	0.000488595	0.0021208	APOD/SRC/THBS1/POSTN/CORO1C/PHLDB2
BP	GO:0002437	inflammatory response to antigenic stimulus	6/494	42/20408	0.000488595	0.0021208	AHCY/SERPINC1/C3/FCER1G/ICAM1/PSMB4
BP	GO:0002475	antigen processing and presentation via MHC class Ib	4/494	16/20408	0.000489736	0.00212175	B2M/HLA-A/HLA-B/HLA-C
BP	GO:0002922	positive regulation of humoral immune response	4/494	16/20408	0.000489736	0.00212175	C3/C6/HPX/PTPRC
BP	GO:0001738	morphogenesis of a polarized epithelium	9/494	95/20408	0.00049358	0.00213439	RHOA/CDC42/CLTC/CELSR2/MSN/PFN1/WDR1/RAB10/LAMA1
BP	GO:0051651	maintenance of location in cell	9/494	95/20408	0.00049358	0.00213439	ALB/APOE/FTH1/GSN/HSPA5/SRGN/SRI/TLN1/EZR
BP	GO:1903557	positive regulation of tumor necrosis factor superfamily cytokine production	8/494	76/20408	0.000496542	0.00214518	CD36/CLU/FCER1G/HSPB1/LBP/ORM2/PTPRC/THBS1
BP	GO:0006816	calcium ion transport	22/494	413/20408	0.000504288	0.00217524	AGT/ANXA2/ANXA5/ANXA6/RHOA/ATP2B2/F2/GNAI2/GPM6A/GSTM2/ICAM1/PTPRC/CCL5/SLC3A2/SRI/TGFB1/YWHAE/RGN/CORO1A/PACSIN3/EHD3/FAM155A
BP	GO:0001844	protein insertion into mitochondrial membrane involved in apoptotic signaling pathway	5/494	28/20408	0.000504919	0.00217524	SFN/YWHAB/YWHAE/YWHAH/YWHAZ
BP	GO:0070198	protein localization to chromosome, telomeric region	5/494	28/20408	0.000504919	0.00217524	CCT6A/TCP1/CCT4/CCT2/CCT5
BP	GO:0099173	postsynapse organization	12/494	159/20408	0.000506929	0.00218186	ACTB/ACTN1/ADAM10/APOE/CBLN1/CDC42/CFL1/CTTN/HSPA8/RELN/PTPRD/DNM1L
BP	GO:0071417	cellular response to organonitrogen compound	27/494	555/20408	0.000508116	0.00218492	ACTA1/ACTB/AGT/AHSG/ANXA5/APP/APRT/ASS1/CD36/COL1A1/COL1A2/COL3A1/COL6A1/GNAI2/GSTM2/HSPA5/ICAM1/LRP1/RAB8A/PKM/PRKAR1A/RAP1B/SRC/TGFB1/EZR/ADIPOQ/RAB10
BP	GO:0008154	actin polymerization or depolymerization	14/494	206/20408	0.000518663	0.00222611	RHOA/CAPZB/CFL1/CTTN/GSN/ICAM1/PFN1/PLEK/RDX/VASP/WDR1/ARPC5/CAP1/CORO1A
BP	GO:0032370	positive regulation of lipid transport	7/494	59/20408	0.00053646	0.00229821	ANXA2/APOE/LRP1/PLTP/PON1/ADIPOQ/ABCG1
BP	GO:2000401	regulation of lymphocyte migration	7/494	59/20408	0.00053646	0.00229821	ADAM10/APOD/APP/RHOA/ECM1/MSN/CCL5
BP	GO:0032369	negative regulation of lipid transport	6/494	43/20408	0.000556363	0.00238126	APOA2/APOC1/APOC2/APOC3/ITGB3/THBS1
BP	GO:0002062	chondrocyte differentiation	10/494	117/20408	0.000557451	0.00238149	ACAN/ANXA2/ANXA6/SERPINH1/COL6A1/COL6A2/COL6A3/MBL2/TGFB1/TGFBI
BP	GO:0017015	regulation of transforming growth factor beta receptor signaling pathway	10/494	117/20408	0.000557451	0.00238149	HSPA1A/HSPA5/HSP90AB1/HTRA1/SDCBP/TGFB1/TGFBR3/THBS1/UBA52/SNX25
BP	GO:1902532	negative regulation of intracellular signal transduction	26/494	530/20408	0.000567309	0.00242135	APOE/RHOA/CD44/CLU/ENO1/FBLN1/GNAI2/GSTM2/HSPA1A/HSPB1/ITGB1/MUC1/PEBP1/SERPINE2/PLEK/PPP2CB/PPP2R1A/PTPRC/SRC/SRI/THBS1/TIMP3/EZR/CPNE1/ADIPOQ/PDCD6
BP	GO:0043434	response to peptide hormone	22/494	417/20408	0.000573564	0.00244578	AGT/AHSG/ANXA5/APRT/ASS1/BSG/COL1A1/GNAI2/ICAM1/RAB8A/PKM/PRKAR1A/RAP1B/SLC2A1/SRC/TGFB1/TGFBR3/VGF/IQGAP1/GGH/ADIPOQ/RAB10
BP	GO:0046889	positive regulation of lipid biosynthetic process	8/494	78/20408	0.000592027	0.00252217	APOA1/APOA4/APOC2/APOE/LDLR/RGN/ABCG1/APOA5
BP	GO:0072507	divalent inorganic cation homeostasis	25/494	503/20408	0.000596915	0.00254065	AGT/ANXA2/ANXA5/ANXA6/ANXA7/APOE/APP/ATP2B2/CD36/EIF5A/F2/GSTM2/KNG1/PTPRC/S100A9/SAA1/CCL5/SRI/TGFB1/TGM2/YWHAE/RGN/CORO1A/CNNM2/FAM155A
BP	GO:0002699	positive regulation of immune effector process	14/494	209/20408	0.000598716	0.00254596	B2M/C3/C6/CD36/FCER1G/HLA-A/HLA-B/HLA-C/HPX/LBP/PTPRC/STXBP2/TFRC/TGFB1
BP	GO:0002237	response to molecule of bacterial origin	19/494	337/20408	0.000607557	0.00258117	ADH5/APOB/RHOA/ASS1/B2M/CD36/CNP/COMT/ICAM1/LBP/LTF/PF4V1/RPS6KA3/CCL5/SRC/TGFB1/ADAMTS13/GNG12/SSC5D
BP	GO:0002431	Fc receptor mediated stimulatory signaling pathway	11/494	140/20408	0.000613712	0.00260228	ACTB/CDC42/FCER1G/HSP90AA1/HSP90AB1/PLSCR1/PTPRC/SRC/YES1/ARPC5/CYFIP2
BP	GO:0042737	drug catabolic process	11/494	140/20408	0.000613712	0.00260228	APOA4/COMT/CPN1/GPX3/HBA1/HBB/HBD/PRDX1/PRDX2/PRDX6/CHIA
BP	GO:0009259	ribonucleotide metabolic process	25/494	504/20408	0.000614225	0.00260228	ACLY/ADK/ALDOA/ALDOB/APRT/RHOA/ATIC/ENO1/ENO3/FASN/GAPDH/HSPA1A/HSPA8/LDHA/NME1/PGK1/PGM1/PKM/RAN/TGFB1/TPI1/VCP/DNM1L/NUDT10/PGAM4
BP	GO:0006883	cellular sodium ion homeostasis	4/494	17/20408	0.000628238	0.00263737	AGT/ATP1A1/C7/NEDD4L
BP	GO:0010744	positive regulation of macrophage derived foam cell differentiation	4/494	17/20408	0.000628238	0.00263737	AGT/APOB/CD36/LPL
BP	GO:0010878	cholesterol storage	4/494	17/20408	0.000628238	0.00263737	APOB/CD36/LPL/ABCG1
BP	GO:0044117	growth of symbiont in host	4/494	17/20408	0.000628238	0.00263737	CD36/LBP/MBL2/PGLYRP2
BP	GO:0061318	renal filtration cell differentiation	4/494	17/20408	0.000628238	0.00263737	LAMB2/IQGAP1/PROM1/ADIPOQ
BP	GO:0061952	midbody abscission	4/494	17/20408	0.000628238	0.00263737	VPS4B/PDCD6IP/CHMP1B/CHMP4B
BP	GO:0072112	glomerular visceral epithelial cell differentiation	4/494	17/20408	0.000628238	0.00263737	LAMB2/IQGAP1/PROM1/ADIPOQ
BP	GO:0090195	chemokine secretion	4/494	17/20408	0.000628238	0.00263737	C5/LPL/POSTN/CHIA
BP	GO:0006874	cellular calcium ion homeostasis	23/494	448/20408	0.000630679	0.00264502	AGT/ANXA2/ANXA5/ANXA6/ANXA7/APOE/APP/ATP2B2/CD36/EIF5A/F2/GSTM2/KNG1/PTPRC/SAA1/CCL5/SRI/TGFB1/TGM2/YWHAE/RGN/CORO1A/FAM155A
BP	GO:0001974	blood vessel remodeling	6/494	44/20408	0.000631211	0.00264502	AGT/BGN/ACE/HRG/TGFB1/TGM2
BP	GO:0000910	cytokinesis	12/494	163/20408	0.000633092	0.00265049	ANXA11/RHOA/CDC42/CFL1/MYH9/RAB11A/VPS4B/IST1/PDCD6IP/RAB35/CHMP1B/CHMP4B
BP	GO:1903844	regulation of cellular response to transforming growth factor beta stimulus	10/494	119/20408	0.000637098	0.00266484	HSPA1A/HSPA5/HSP90AB1/HTRA1/SDCBP/TGFB1/TGFBR3/THBS1/UBA52/SNX25
BP	GO:0034762	regulation of transmembrane transport	26/494	535/20408	0.000651589	0.00272298	ACTB/AGT/ANXA3/APP/C3/CD63/CLIC1/STOM/F2/FLNA/GSTM2/RELN/SLC2A1/SRI/TGFB1/THBS1/YES1/YWHAE/YWHAH/RGN/ADIPOQ/WDR1/CORO1A/NEDD4L/CLIC4/EHD3
BP	GO:0010975	regulation of neuron projection development	24/494	478/20408	0.000662529	0.00276367	ADAM10/AGT/APOE/RHOA/B2M/CFL1/CNTN1/CTTN/FN1/HSPA5/ILK/LRP1/NME1/SERPINF1/RELN/PTPRD/S100A9/YWHAH/RAB11A/IQGAP1/IST1/DNM1L/RAB21/NEDD4L
BP	GO:0000303	response to superoxide	5/494	30/20408	0.000703563	0.0029216	APOA4/CD36/PRDX1/PRDX2/RGN
BP	GO:0045907	positive regulation of vasoconstriction	5/494	30/20408	0.000703563	0.0029216	RHOA/FGA/FGB/FGG/ICAM1
BP	GO:0002063	chondrocyte development	6/494	45/20408	0.000713631	0.00295275	ACAN/SERPINH1/COL6A1/COL6A2/COL6A3/MBL2
BP	GO:0010883	regulation of lipid storage	6/494	45/20408	0.000713631	0.00295275	APOB/C3/CD36/ITGB3/LPL/ABCG1
BP	GO:0014911	positive regulation of smooth muscle cell migration	6/494	45/20408	0.000713631	0.00295275	AGT/CCL5/SRC/VTN/IQGAP1/POSTN
BP	GO:0044764	multi-organism cellular process	6/494	45/20408	0.000713631	0.00295275	ALB/C9/F2/HRG/LTF/PPIA
BP	GO:0002476	antigen processing and presentation of endogenous peptide antigen via MHC class Ib	3/494	8/20408	0.000721005	0.0029593	HLA-A/HLA-B/HLA-C
BP	GO:0014012	peripheral nervous system axon regeneration	3/494	8/20408	0.000721005	0.0029593	APOA1/APOD/TNC
BP	GO:0048227	plasma membrane to endosome transport	3/494	8/20408	0.000721005	0.0029593	RAB5B/RAB11A/RAB35
BP	GO:0052428	modulation by host of symbiont molecular function	3/494	8/20408	0.000721005	0.0029593	ANXA2/APCS/SFTPD
BP	GO:1902947	regulation of tau-protein kinase activity	3/494	8/20408	0.000721005	0.0029593	CLU/HSP90AA1/HSP90AB1
BP	GO:0035966	response to topologically incorrect protein	13/494	189/20408	0.000726205	0.00297534	SERPINH1/CLU/F12/HSPA1A/HSPA5/HSPA8/HSPB1/HSP90AA1/HSP90AB1/THBS1/THBS4/TLN1/VCP
BP	GO:0071897	DNA biosynthetic process	13/494	189/20408	0.000726205	0.00297534	CCT6A/HSP90AA1/HSP90AB1/PPIA/SRC/TCP1/UBA52/VCP/RGN/ADIPOQ/CCT4/CCT2/CCT5
BP	GO:0010817	regulation of hormone levels	25/494	510/20408	0.000727593	0.00297837	AFP/AGT/ANXA5/APOA1/ATP1A1/SERPINA6/COMT/ACE/AKR1C2/FGA/FGB/FGG/GNAS/PEBP1/PON3/CCL5/SLC2A1/SLC16A1/SRI/SERPINA7/TTR/VGF/YWHAH/SNAP23/ADIPOQ
BP	GO:0051924	regulation of calcium ion transport	15/494	239/20408	0.000761567	0.00311467	AGT/ANXA2/RHOA/F2/GNAI2/GSTM2/ICAM1/CCL5/SRI/TGFB1/YWHAE/RGN/CORO1A/PACSIN3/EHD3
BP	GO:0097756	negative regulation of blood vessel diameter	8/494	81/20408	0.000762557	0.00311596	AGT/RHOA/COMP/ACE/FGA/FGB/FGG/ICAM1
BP	GO:0072503	cellular divalent inorganic cation homeostasis	24/494	483/20408	0.000765612	0.00312566	AGT/ANXA2/ANXA5/ANXA6/ANXA7/APOE/APP/ATP2B2/CD36/EIF5A/F2/GSTM2/KNG1/PTPRC/S100A9/SAA1/CCL5/SRI/TGFB1/TGM2/YWHAE/RGN/CORO1A/FAM155A
BP	GO:0006900	vesicle budding from membrane	9/494	101/20408	0.000772386	0.00315052	ANXA2/CD59/F5/F8/SERPINA1/RAB7A/VAPA/PDCD6/RAB1B
BP	GO:0009165	nucleotide biosynthetic process	19/494	344/20408	0.000777447	0.00316836	ACLY/ADK/ALDOA/ALDOB/APRT/ATIC/ENO1/ENO3/FASN/GAPDH/LDHA/NME1/PGK1/PGM1/PKM/TGFB1/TPI1/VCP/PGAM4
BP	GO:0002793	positive regulation of peptide secretion	16/494	265/20408	0.000780863	0.00317946	C5/FGA/FGB/FGG/GAPDH/LPL/ORM2/PPIA/SAA1/SRC/SRI/TGFB1/EZR/DNM1L/POSTN/CHIA
BP	GO:0003414	chondrocyte morphogenesis involved in endochondral bone morphogenesis	4/494	18/20408	0.000792377	0.0032093	COL6A1/COL6A2/COL6A3/MBL2
BP	GO:0003429	growth plate cartilage chondrocyte morphogenesis	4/494	18/20408	0.000792377	0.0032093	COL6A1/COL6A2/COL6A3/MBL2
BP	GO:0035089	establishment of apical/basal cell polarity	4/494	18/20408	0.000792377	0.0032093	RHOA/CDC42/MSN/LAMA1
BP	GO:0072311	glomerular epithelial cell differentiation	4/494	18/20408	0.000792377	0.0032093	LAMB2/IQGAP1/PROM1/ADIPOQ
BP	GO:0090171	chondrocyte morphogenesis	4/494	18/20408	0.000792377	0.0032093	COL6A1/COL6A2/COL6A3/MBL2
BP	GO:0090181	regulation of cholesterol metabolic process	7/494	63/20408	0.000800791	0.00323243	APOB/APOE/FASN/KPNB1/LDLR/RAN/ABCG1
BP	GO:0009749	response to glucose	13/494	191/20408	0.000800898	0.00323243	APOA2/RHOA/COL6A2/ICAM1/LDHA/LPL/NME1/SERPINF1/SRI/TGFB1/THBS1/ADIPOQ/APOM
BP	GO:0031952	regulation of protein autophosphorylation	6/494	46/20408	0.000804132	0.0032398	ACE/PTPRC/RAP2B/SRC/IQGAP1/ADIPOQ
BP	GO:0044003	modification by symbiont of host morphology or physiology	6/494	46/20408	0.000804132	0.0032398	ALB/C9/GAPDH/KPNB1/TGFB1/VAPA
BP	GO:0000305	response to oxygen radical	5/494	31/20408	0.000822348	0.00329588	APOA4/CD36/PRDX1/PRDX2/RGN
BP	GO:0044319	wound healing, spreading of cells	5/494	31/20408	0.000822348	0.00329588	RHOA/CD44/CD151/FLNA/PHLDB2
BP	GO:0051204	protein insertion into mitochondrial membrane	5/494	31/20408	0.000822348	0.00329588	SFN/YWHAB/YWHAE/YWHAH/YWHAZ
BP	GO:0090505	epiboly involved in wound healing	5/494	31/20408	0.000822348	0.00329588	RHOA/CD44/CD151/FLNA/PHLDB2
BP	GO:1902186	regulation of viral release from host cell	5/494	31/20408	0.000822348	0.00329588	TSG101/VAPA/VPS4B/VPS37B/CHMP4B
BP	GO:1902751	positive regulation of cell cycle G2/M phase transition	5/494	31/20408	0.000822348	0.00329588	APP/NPM1/RAB11A/VPS4B/DBF4B
BP	GO:0032602	chemokine production	8/494	82/20408	0.000827449	0.00331343	APOD/C5/LBP/LPL/S100A9/ADIPOQ/POSTN/CHIA
BP	GO:0042136	neurotransmitter biosynthetic process	9/494	102/20408	0.000829365	0.00331788	AGT/ASS1/CD36/CLU/HBB/HSP90AA1/HSP90AB1/ICAM1/RGN
BP	GO:0042742	defense response to bacterium	18/494	319/20408	0.000830002	0.00331788	ANXA3/CAMP/CD36/F2/FCER1G/FGA/FGB/LBP/LTF/LYZ/MBL2/S100A9/SFTPD/VGF/PGLYRP2/DCD/SSC5D/SIGLEC16
BP	GO:1901293	nucleoside phosphate biosynthetic process	19/494	347/20408	0.000861911	0.00344245	ACLY/ADK/ALDOA/ALDOB/APRT/ATIC/ENO1/ENO3/FASN/GAPDH/LDHA/NME1/PGK1/PGM1/PKM/TGFB1/TPI1/VCP/PGAM4
BP	GO:0051092	positive regulation of NF-kappaB transcription factor activity	11/494	146/20408	0.000870454	0.00347283	AGT/APP/CD36/CLU/HSPA1A/ICAM1/LTF/NPM1/S100A9/TGFB1/UBA52
BP	GO:0043901	negative regulation of multi-organism process	12/494	169/20408	0.000871028	0.00347283	ANXA2/APCS/CAMP/CD36/GSN/LBP/LTF/MBL2/PLSCR1/HTRA1/CCL5/VAPA
BP	GO:0070838	divalent metal ion transport	23/494	459/20408	0.0008749	0.00348525	AGT/ANXA2/ANXA5/ANXA6/RHOA/ATP2B2/F2/GNAI2/GPM6A/GSTM2/ICAM1/PTPRC/CCL5/SLC3A2/SRI/TGFB1/YWHAE/RGN/CORO1A/PACSIN3/EHD3/CNNM2/FAM155A
BP	GO:0007009	plasma membrane organization	8/494	83/20408	0.000896701	0.00355669	CLU/GSN/PLSCR1/PTPRC/CAVIN2/FLOT1/PACSIN3/FAT4
BP	GO:0010833	telomere maintenance via telomere lengthening	8/494	83/20408	0.000896701	0.00355669	CCT6A/HSP90AA1/HSP90AB1/SRC/TCP1/CCT4/CCT2/CCT5
BP	GO:0106027	neuron projection organization	8/494	83/20408	0.000896701	0.00355669	ADAM10/APOE/APP/CDC42/CFL1/CTTN/RELN/DNM1L
BP	GO:0022408	negative regulation of cell-cell adhesion	12/494	170/20408	0.000917137	0.0036315	APOA1/ASS1/CD9/FGG/SERPINE2/PLG/PRKAR1A/RDX/SDC4/SFTPD/TGFB1/ADIPOQ
BP	GO:1902749	regulation of cell cycle G2/M phase transition	12/494	170/20408	0.000917137	0.0036315	APP/DYNC1H1/HSP90AA1/NPM1/PPP2R1A/TUBA4A/YWHAE/TUBA1A/RAB11A/VPS4B/DBF4B/TUBB
BP	GO:0055074	calcium ion homeostasis	23/494	461/20408	0.000927159	0.00366802	AGT/ANXA2/ANXA5/ANXA6/ANXA7/APOE/APP/ATP2B2/CD36/EIF5A/F2/GSTM2/KNG1/PTPRC/SAA1/CCL5/SRI/TGFB1/TGM2/YWHAE/RGN/CORO1A/FAM155A
BP	GO:0019318	hexose metabolic process	15/494	244/20408	0.000940026	0.00371254	ALDOA/ALDOB/APOD/ENO1/ENO3/GAPDH/PGK1/PGM1/PKM/PMM2/SRC/TPI1/RGN/ADIPOQ/AKR1A1
BP	GO:0034605	cellular response to heat	9/494	104/20408	0.000953589	0.00374775	HSPA1A/HSPA5/HSPA8/HSP90AA1/HSP90AB1/THBS1/VCP/YWHAE/PDCD6
BP	GO:2001237	negative regulation of extrinsic apoptotic signaling pathway	9/494	104/20408	0.000953589	0.00374775	CTTN/FGA/FGB/FGG/HSPA1A/ICAM1/ITGA6/SRC/THBS1
BP	GO:0072511	divalent inorganic cation transport	23/494	462/20408	0.000954286	0.00374775	AGT/ANXA2/ANXA5/ANXA6/RHOA/ATP2B2/F2/GNAI2/GPM6A/GSTM2/ICAM1/PTPRC/CCL5/SLC3A2/SRI/TGFB1/YWHAE/RGN/CORO1A/PACSIN3/EHD3/CNNM2/FAM155A
BP	GO:0014002	astrocyte development	5/494	32/20408	0.000955458	0.00374775	APP/LAMB2/LDLR/LRP1/PLP1
BP	GO:0071353	cellular response to interleukin-4	5/494	32/20408	0.000955458	0.00374775	FASN/HSPA5/HSP90AB1/ADAMTS13/CORO1A
BP	GO:0090504	epiboly	5/494	32/20408	0.000955458	0.00374775	RHOA/CD44/CD151/FLNA/PHLDB2
BP	GO:1901030	positive regulation of mitochondrial outer membrane permeabilization involved in apoptotic signaling pathway	5/494	32/20408	0.000955458	0.00374775	SFN/YWHAB/YWHAE/YWHAH/YWHAZ
BP	GO:1901890	positive regulation of cell junction assembly	5/494	32/20408	0.000955458	0.00374775	AGT/HRG/SDC4/IQGAP1/FLOT1
BP	GO:0006163	purine nucleotide metabolic process	25/494	520/20408	0.000957274	0.00375168	ACLY/ADK/ALDOA/ALDOB/APRT/RHOA/ATIC/ENO1/ENO3/FASN/GAPDH/HSPA1A/HSPA8/LDHA/NME1/PGK1/PGM1/PKM/RAN/TGFB1/TPI1/VCP/DNM1L/NUDT10/PGAM4
BP	GO:0035418	protein localization to synapse	7/494	65/20408	0.000966773	0.00378246	ADAM10/HSPB1/RAB8A/RELN/RAB27B/RAB11A/CLSTN1
BP	GO:0099072	regulation of postsynaptic membrane neurotransmitter receptor levels	7/494	65/20408	0.000966773	0.00378246	ADAM10/FLOT2/ITGB3/RAB8A/YWHAE/RAB11A/CLSTN1
BP	GO:0048732	gland development	22/494	434/20408	0.000968617	0.00378645	NR0B1/APOA1/APRT/ASS1/SERPINC1/CDC42/FASN/TNC/MSN/NME1/SERPINA5/SERPINF1/SERPINE2/PKM/RPS16/SRC/TGFB1/TGFBR3/TGM2/VTN/RGN/LAMA1
BP	GO:0003422	growth plate cartilage morphogenesis	4/494	19/20408	0.00098461	0.00381977	COL6A1/COL6A2/COL6A3/MBL2
BP	GO:0015669	gas transport	4/494	19/20408	0.00098461	0.00381977	HBA1/HBB/HBD/RHAG
BP	GO:0036010	protein localization to endosome	4/494	19/20408	0.00098461	0.00381977	MSN/RDX/EZR/RAB35
BP	GO:0036035	osteoclast development	4/494	19/20408	0.00098461	0.00381977	ANXA2/LTF/NOTCH2/SRC
BP	GO:0071800	podosome assembly	4/494	19/20408	0.00098461	0.00381977	RHOA/GSN/MSN/SRC
BP	GO:1901673	regulation of mitotic spindle assembly	4/494	19/20408	0.00098461	0.00381977	HSPA1A/VPS4B/CHMP1B/CHMP4B
BP	GO:0051054	positive regulation of DNA metabolic process	14/494	220/20408	0.000987965	0.00382955	ANXA3/CCT6A/CDC42/HSP90AA1/HSP90AB1/PTPRC/SRC/TCP1/TFRC/TGFB1/CCT4/CCT2/CCT5/DBF4B
BP	GO:0030336	negative regulation of cell migration	18/494	324/20408	0.000991083	0.00383841	APOD/APOE/RHOA/C5/COL3A1/HRG/ILK/LRP1/SERPINF1/RAP2B/TGFB1/THBS1/VCL/ADGRG1/ADIPOQ/CORO1C/CLIC4/PHLDB2
BP	GO:0051972	regulation of telomerase activity	6/494	48/20408	0.00101148	0.00390753	HSP90AA1/HSP90AB1/SRC/TCP1/CCT4/CCT2
BP	GO:0055078	sodium ion homeostasis	6/494	48/20408	0.00101148	0.00390753	AGT/ATP1A1/C7/COMT/GNAI2/NEDD4L
BP	GO:1902743	regulation of lamellipodium organization	6/494	48/20408	0.00101148	0.00390753	CAPZB/CD44/CDC42/HRG/SRC/CORO1C
BP	GO:0009746	response to hexose	13/494	196/20408	0.00101634	0.003923	APOA2/RHOA/COL6A2/ICAM1/LDHA/LPL/NME1/SERPINF1/SRI/TGFB1/THBS1/ADIPOQ/APOM
BP	GO:0072676	lymphocyte migration	9/494	105/20408	0.00102113	0.0039382	ADAM10/APOD/APP/RHOA/ECM1/ICAM1/MSN/SAA1/CCL5
BP	GO:0051384	response to glucocorticoid	11/494	149/20408	0.00102888	0.00396144	ANXA3/APOA2/RHOA/ASS1/BCHE/CPN1/ICAM1/PEBP1/SERPINF1/TGFB1/ADIPOQ
BP	GO:0061025	membrane fusion	11/494	149/20408	0.00102888	0.00396144	ANXA2/ANXA7/CD9/RAB8A/SERPINA5/PPIA/RAB7A/SNAP23/VAPA/DNM1L/CORO1A
BP	GO:0032680	regulation of tumor necrosis factor production	10/494	127/20408	0.00105548	0.00404537	CD36/CLU/FCER1G/HSPB1/LBP/LTF/ORM2/PTPRC/THBS1/ADIPOQ
BP	GO:0019695	choline metabolic process	3/494	9/20408	0.00106211	0.00404537	BCHE/BHMT/SLC44A1
BP	GO:0044362	negative regulation of molecular function in other organism	3/494	9/20408	0.00106211	0.00404537	ANXA2/APCS/SFTPD
BP	GO:0051006	positive regulation of lipoprotein lipase activity	3/494	9/20408	0.00106211	0.00404537	APOA4/APOC2/APOA5
BP	GO:0052204	negative regulation of molecular function in other organism involved in symbiotic interaction	3/494	9/20408	0.00106211	0.00404537	ANXA2/APCS/SFTPD
BP	GO:1902946	protein localization to early endosome	3/494	9/20408	0.00106211	0.00404537	MSN/RDX/EZR
BP	GO:1904350	regulation of protein catabolic process in the vacuole	3/494	9/20408	0.00106211	0.00404537	CD81/LDLR/LRP1
BP	GO:1905666	regulation of protein localization to endosome	3/494	9/20408	0.00106211	0.00404537	MSN/RDX/EZR
BP	GO:1905668	positive regulation of protein localization to endosome	3/494	9/20408	0.00106211	0.00404537	MSN/RDX/EZR
BP	GO:2000425	regulation of apoptotic cell clearance	3/494	9/20408	0.00106211	0.00404537	C2/C3/C4A
BP	GO:0032963	collagen metabolic process	9/494	106/20408	0.0010925	0.00415768	SERPINH1/COL1A1/COL15A1/F2/ITGB1/PEPD/SERPINF2/PLOD1/TGFB1
BP	GO:0001914	regulation of T cell mediated cytotoxicity	5/494	33/20408	0.00110393	0.00419081	B2M/HLA-A/HLA-B/HLA-C/PTPRC
BP	GO:0044766	multi-organism transport	5/494	33/20408	0.00110393	0.00419081	KPNB1/RAN/TCP1/UBA52/RAB7A
BP	GO:1902579	multi-organism localization	5/494	33/20408	0.00110393	0.00419081	KPNB1/RAN/TCP1/UBA52/RAB7A
BP	GO:0042982	amyloid precursor protein metabolic process	6/494	49/20408	0.00112941	0.00428047	ADAM10/APOE/APP/CLU/FLOT2/ABCG1
BP	GO:0072521	purine-containing compound metabolic process	26/494	556/20408	0.00113671	0.00430102	ACLY/ADK/AHCY/ALDOA/ALDOB/APRT/RHOA/ATIC/ENO1/ENO3/FASN/GAPDH/HSPA1A/HSPA8/LDHA/NME1/PGK1/PGM1/PKM/RAN/TGFB1/TPI1/VCP/DNM1L/NUDT10/PGAM4
BP	GO:0030104	water homeostasis	7/494	67/20408	0.0011587	0.00437703	ANXA7/SFN/KRT1/PRKAR1A/RAB11A/NEDD4L/FLG2
BP	GO:0061515	myeloid cell development	7/494	67/20408	0.0011587	0.00437703	ANXA2/APP/EPB42/LTF/NOTCH2/RHAG/SRC
BP	GO:0045666	positive regulation of neuron differentiation	19/494	356/20408	0.00116418	0.00439413	AGT/APOE/RHOA/CNTN1/FN1/HSPA5/ILK/NME1/SERPINF1/RELN/PTPRD/S100A9/RAB11A/IQGAP1/CPNE1/IST1/DNM1L/RAB21/NEDD4L
BP	GO:0097529	myeloid leukocyte migration	13/494	199/20408	0.00116745	0.00440074	C5/FCER1G/LBP/PECAM1/PF4V1/S100A9/SAA1/CCL5/SFTPD/THBS1/THBS4/PLA2G7/WDR1
BP	GO:0000302	response to reactive oxygen species	14/494	224/20408	0.0011743	0.00441785	APOA4/APOD/APOE/CD36/COL1A1/EEF2/HBA1/HBB/LDHA/PRDX1/PPP2CB/SRC/PRDX2/RGN
BP	GO:0097191	extrinsic apoptotic signaling pathway	14/494	224/20408	0.0011743	0.00441785	AGT/CTTN/FGA/FGB/FGG/HSPA1A/ICAM1/ITGA6/PPP2R1A/PTPRC/SRC/TGFB1/THBS1/TIMP3
BP	GO:0032273	positive regulation of protein polymerization	10/494	129/20408	0.00118928	0.00447055	RHOA/CTTN/GSN/HSPA1A/HSP90AA1/ICAM1/PFN1/VASP/ARPC5/CORO1A
BP	GO:0032928	regulation of superoxide anion generation	4/494	20/20408	0.0012074	0.00451652	AGT/GNAI2/PON3/TGFB1
BP	GO:0045723	positive regulation of fatty acid biosynthetic process	4/494	20/20408	0.0012074	0.00451652	APOA4/APOC2/RGN/APOA5
BP	GO:0061162	establishment of monopolar cell polarity	4/494	20/20408	0.0012074	0.00451652	RHOA/CDC42/MSN/LAMA1
BP	GO:0048709	oligodendrocyte differentiation	8/494	87/20408	0.00122159	0.00456587	CD9/CLU/CNP/GSN/PLP1/TGFB1/VTN/WDR1
BP	GO:0040013	negative regulation of locomotion	20/494	386/20408	0.00124936	0.00466588	APOD/APOE/RHOA/C5/COL3A1/FBLN1/HRG/ILK/LRP1/SERPINF1/RAP2B/TGFB1/THBS1/VCL/RGN/ADGRG1/ADIPOQ/CORO1C/CLIC4/PHLDB2
BP	GO:0030834	regulation of actin filament depolymerization	6/494	50/20408	0.0012576	0.00468525	CAPZB/CFL1/GSN/PLEK/RDX/WDR1
BP	GO:0045540	regulation of cholesterol biosynthetic process	6/494	50/20408	0.0012576	0.00468525	APOB/APOE/FASN/KPNB1/RAN/ABCG1
BP	GO:0106118	regulation of sterol biosynthetic process	6/494	50/20408	0.0012576	0.00468525	APOB/APOE/FASN/KPNB1/RAN/ABCG1
BP	GO:0032212	positive regulation of telomere maintenance via telomerase	5/494	34/20408	0.00126883	0.00471565	CCT6A/TCP1/CCT4/CCT2/CCT5
BP	GO:0032801	receptor catabolic process	5/494	34/20408	0.00126883	0.00471565	ANXA2/APOE/CLTC/TGFB1/SNX25
BP	GO:0010389	regulation of G2/M transition of mitotic cell cycle	11/494	153/20408	0.00127644	0.00473625	APP/DYNC1H1/HSP90AA1/PPP2R1A/TUBA4A/YWHAE/TUBA1A/RAB11A/VPS4B/DBF4B/TUBB
BP	GO:0051262	protein tetramerization	11/494	153/20408	0.00127644	0.00473625	ALDOA/ANXA2/GPX3/KRT1/KRT10/MAT1A/PKM/CCL5/TGM3/VASP/DNM1L
BP	GO:0034284	response to monosaccharide	13/494	201/20408	0.00127826	0.00473919	APOA2/RHOA/COL6A2/ICAM1/LDHA/LPL/NME1/SERPINF1/SRI/TGFB1/THBS1/ADIPOQ/APOM
BP	GO:0006644	phospholipid metabolic process	23/494	473/20408	0.00130103	0.00481973	APOA1/APOA2/APOA4/APOC1/APOC2/ARF3/CD81/CETP/IDH1/LCAT/LDLR/LPL/PLEK/PLSCR1/PON1/SRC/TGFB1/PLA2G7/CPNE1/PRDX6/SLC44A1/ANGPTL3/APOA5
BP	GO:0031341	regulation of cell killing	8/494	88/20408	0.0013159	0.00487088	B2M/GAPDH/HLA-A/HLA-B/HLA-C/HSP90AB1/ICAM1/PTPRC
BP	GO:0043410	positive regulation of MAPK cascade	26/494	562/20408	0.00132304	0.00489339	APP/C5/CD36/CD44/CD81/CDC42/CSPG4/FGA/FGB/FGG/GNAI2/ICAM1/ILK/NOTCH2/SERPINF2/PTPRC/RAP1B/ROS1/SAA1/CCL5/SDCBP/SRC/TGFB1/THBS1/UBA52/IQGAP1
BP	GO:0072009	nephron epithelium development	9/494	109/20408	0.00133113	0.00491936	AGT/ILK/LAMB2/PECAM1/TGFB1/IQGAP1/PROM1/ADIPOQ/FAT4
BP	GO:0002705	positive regulation of leukocyte mediated immunity	10/494	131/20408	0.00133661	0.00492773	B2M/C3/FCER1G/HLA-A/HLA-B/HLA-C/HPX/PTPRC/TFRC/TGFB1
BP	GO:0007034	vacuolar transport	10/494	131/20408	0.00133661	0.00492773	CLU/HSPA8/LAMP2/TSG101/VCP/RAB7A/VPS4B/EHD3/CHMP1B/CHMP4B
BP	GO:1903555	regulation of tumor necrosis factor superfamily cytokine production	10/494	131/20408	0.00133661	0.00492773	CD36/CLU/FCER1G/HSPB1/LBP/LTF/ORM2/PTPRC/THBS1/ADIPOQ
BP	GO:0048708	astrocyte differentiation	7/494	69/20408	0.00137927	0.00507687	APP/F2/LAMB2/LDLR/LRP1/SERPINE2/PLP1
BP	GO:1900006	positive regulation of dendrite development	7/494	69/20408	0.00137927	0.00507687	APOE/ILK/RELN/PTPRD/IQGAP1/DNM1L/RAB21
BP	GO:0097345	mitochondrial outer membrane permeabilization	6/494	51/20408	0.00139662	0.00513662	SFN/HSPA1A/YWHAB/YWHAE/YWHAH/YWHAZ
BP	GO:0048545	response to steroid hormone	20/494	390/20408	0.00141282	0.00519204	ACTA1/NR0B1/ANXA3/APOA2/RHOA/ASS1/ATP1A1/BCHE/COL1A1/CPN1/ICAM1/IDH1/PEBP1/SERPINF1/RAN/SRC/TGFB1/THBS1/YWHAH/ADIPOQ
BP	GO:0045216	cell-cell junction organization	11/494	155/20408	0.00141744	0.00520489	AGT/RHOA/CD9/ACE/DSP/TGFB1/TLN1/VCL/WDR1/PDCD6IP/F11R
BP	GO:0045936	negative regulation of phosphate metabolic process	26/494	565/20408	0.00142572	0.0052311	AHSG/APOC1/APOE/RHOA/FBLN1/GNAI2/SFN/HSPB1/ILK/NPM1/PEBP1/PLEK/PPP2R1A/PRKAR1A/PTPRC/TGFB1/TIMP3/TSG101/EZR/YWHAB/YWHAE/IQGAP1/RGN/ADIPOQ/CORO1C/SNX25
BP	GO:0045777	positive regulation of blood pressure	5/494	35/20408	0.00145123	0.00530779	ADH5/AGT/RHOA/ACE/F11R
BP	GO:0045923	positive regulation of fatty acid metabolic process	5/494	35/20408	0.00145123	0.00530779	APOA4/APOC2/RGN/ADIPOQ/APOA5
BP	GO:0048246	macrophage chemotaxis	5/494	35/20408	0.00145123	0.00530779	C5/SAA1/CCL5/SFTPD/THBS1
BP	GO:0070670	response to interleukin-4	5/494	35/20408	0.00145123	0.00530779	FASN/HSPA5/HSP90AB1/ADAMTS13/CORO1A
BP	GO:0010563	negative regulation of phosphorus metabolic process	26/494	566/20408	0.00146144	0.00531778	AHSG/APOC1/APOE/RHOA/FBLN1/GNAI2/SFN/HSPB1/ILK/NPM1/PEBP1/PLEK/PPP2R1A/PRKAR1A/PTPRC/TGFB1/TIMP3/TSG101/EZR/YWHAB/YWHAE/IQGAP1/RGN/ADIPOQ/CORO1C/SNX25
BP	GO:0002438	acute inflammatory response to antigenic stimulus	4/494	21/20408	0.00146321	0.00531778	SERPINC1/C3/FCER1G/ICAM1
BP	GO:0006622	protein targeting to lysosome	4/494	21/20408	0.00146321	0.00531778	CLU/HSPA8/LAMP2/RAB7A
BP	GO:0019883	antigen processing and presentation of endogenous antigen	4/494	21/20408	0.00146321	0.00531778	B2M/HLA-A/HLA-B/HLA-C
BP	GO:0036120	cellular response to platelet-derived growth factor stimulus	4/494	21/20408	0.00146321	0.00531778	RDX/SRC/YES1/IQGAP1
BP	GO:0061339	establishment or maintenance of monopolar cell polarity	4/494	21/20408	0.00146321	0.00531778	RHOA/CDC42/MSN/LAMA1
BP	GO:0001768	establishment of T cell polarity	3/494	10/20408	0.00149011	0.0053563	FLOT2/GSN/MYH9
BP	GO:0019062	virion attachment to host cell	3/494	10/20408	0.00149011	0.0053563	CD81/HSP90AB1/ICAM1
BP	GO:0044359	modulation of molecular function in other organism	3/494	10/20408	0.00149011	0.0053563	ANXA2/APCS/SFTPD
BP	GO:0044793	negative regulation by host of viral process	3/494	10/20408	0.00149011	0.0053563	APCS/LTF/VAPA
BP	GO:0051593	response to folic acid	3/494	10/20408	0.00149011	0.0053563	BCHE/EEF2/GSN
BP	GO:0052205	modulation of molecular function in other organism involved in symbiotic interaction	3/494	10/20408	0.00149011	0.0053563	ANXA2/APCS/SFTPD
BP	GO:0061365	positive regulation of triglyceride lipase activity	3/494	10/20408	0.00149011	0.0053563	APOA4/APOC2/APOA5
BP	GO:0090557	establishment of endothelial intestinal barrier	3/494	10/20408	0.00149011	0.0053563	FASN/ICAM1/F11R
BP	GO:1904896	ESCRT complex disassembly	3/494	10/20408	0.00149011	0.0053563	VPS4B/IST1/CHMP1B
BP	GO:1904903	ESCRT III complex disassembly	3/494	10/20408	0.00149011	0.0053563	VPS4B/IST1/CHMP1B
BP	GO:1905146	lysosomal protein catabolic process	3/494	10/20408	0.00149011	0.0053563	LAMP2/LDLR/LRP1
BP	GO:0006633	fatty acid biosynthetic process	11/494	156/20408	0.00149259	0.00536104	ACLY/APOA4/APOC1/APOC2/APOC3/FASN/LPL/PLP1/RGN/ADIPOQ/APOA5
BP	GO:0060333	interferon-gamma-mediated signaling pathway	8/494	90/20408	0.00152185	0.00546187	B2M/CD44/HLA-A/HLA-B/HLA-C/HPX/HSP90AB1/ICAM1
BP	GO:0002712	regulation of B cell mediated immunity	6/494	52/20408	0.00154705	0.00553934	C3/FCER1G/HPX/PTPRC/TFRC/TGFB1
BP	GO:0002889	regulation of immunoglobulin mediated immune response	6/494	52/20408	0.00154705	0.00553934	C3/FCER1G/HPX/PTPRC/TFRC/TGFB1
BP	GO:0071320	cellular response to cAMP	6/494	52/20408	0.00154705	0.00553934	APP/ASS1/HSPA5/RAP1B/EZR/ADIPOQ
BP	GO:0097530	granulocyte migration	10/494	134/20408	0.00158516	0.00567138	FCER1G/LBP/PECAM1/PF4V1/S100A9/SAA1/CCL5/THBS1/THBS4/WDR1
BP	GO:0071229	cellular response to acid chemical	13/494	206/20408	0.00159412	0.005699	APOB/ASS1/COL1A1/COL1A2/COL3A1/COL6A1/AKR1C2/TNC/LDLR/NME1/SERPINF1/SRC/YES1
BP	GO:1990266	neutrophil migration	9/494	112/20408	0.00161008	0.00575159	FCER1G/LBP/PECAM1/PF4V1/S100A9/SAA1/CCL5/THBS4/WDR1
BP	GO:0061844	antimicrobial humoral immune response mediated by antimicrobial peptide	7/494	71/20408	0.00163133	0.00581849	CAMP/F2/GAPDH/HRG/LTF/PF4V1/S100A9
BP	GO:2000117	negative regulation of cysteine-type endopeptidase activity	8/494	91/20408	0.00163399	0.00582344	CD44/CSNK2A1/SFN/LTF/RPS6KA3/SRC/THBS1/YWHAE
BP	GO:2000116	regulation of cysteine-type endopeptidase activity	14/494	232/20408	0.00163614	0.00582659	RHOA/CD44/CSNK2A1/SFN/GSN/LTF/RPS6KA3/S100A9/SRC/THBS1/VCP/YWHAE/PDCD6/CYFIP2
BP	GO:0045070	positive regulation of viral genome replication	5/494	36/20408	0.00165223	0.00586737	STOM/HSPA8/PPIA/CCL5/VAPA
BP	GO:0051973	positive regulation of telomerase activity	5/494	36/20408	0.00165223	0.00586737	HSP90AA1/HSP90AB1/TCP1/CCT4/CCT2
BP	GO:0046165	alcohol biosynthetic process	11/494	158/20408	0.00165269	0.00586737	ACLY/APOA1/APOA4/APOB/APOE/FASN/KPNB1/PLEK/RAN/ABCG1/APOA5
BP	GO:0030042	actin filament depolymerization	6/494	53/20408	0.00170949	0.00589614	CAPZB/CFL1/GSN/PLEK/RDX/WDR1
BP	GO:0032210	regulation of telomere maintenance via telomerase	6/494	53/20408	0.00170949	0.00589614	CCT6A/SRC/TCP1/CCT4/CCT2/CCT5
BP	GO:0032722	positive regulation of chemokine production	6/494	53/20408	0.00170949	0.00589614	C5/LBP/LPL/ADIPOQ/POSTN/CHIA
BP	GO:0043113	receptor clustering	6/494	53/20408	0.00170949	0.00589614	APOE/FLNA/GSN/RELN/TGFB1/AGRN
BP	GO:0001794	type IIa hypersensitivity	2/494	3/20408	0.00172615	0.00589614	C3/FCER1G
BP	GO:0001796	regulation of type IIa hypersensitivity	2/494	3/20408	0.00172615	0.00589614	C3/FCER1G
BP	GO:0002019	regulation of renal output by angiotensin	2/494	3/20408	0.00172615	0.00589614	AGT/ACE
BP	GO:0002265	astrocyte activation involved in immune response	2/494	3/20408	0.00172615	0.00589614	APP/LRP1
BP	GO:0002445	type II hypersensitivity	2/494	3/20408	0.00172615	0.00589614	C3/FCER1G
BP	GO:0002892	regulation of type II hypersensitivity	2/494	3/20408	0.00172615	0.00589614	C3/FCER1G
BP	GO:0006065	UDP-glucuronate biosynthetic process	2/494	3/20408	0.00172615	0.00589614	UGDH/UGP2
BP	GO:0006556	S-adenosylmethionine biosynthetic process	2/494	3/20408	0.00172615	0.00589614	MAT1A/MAT2A
BP	GO:0006982	response to lipid hydroperoxide	2/494	3/20408	0.00172615	0.00589614	APOA4/GPX3
BP	GO:0010899	regulation of phosphatidylcholine catabolic process	2/494	3/20408	0.00172615	0.00589614	APOC1/LDLR
BP	GO:0031335	regulation of sulfur amino acid metabolic process	2/494	3/20408	0.00172615	0.00589614	BHMT/COMT
BP	GO:0045715	negative regulation of low-density lipoprotein particle receptor biosynthetic process	2/494	3/20408	0.00172615	0.00589614	ITGB3/ADIPOQ
BP	GO:0045917	positive regulation of complement activation	2/494	3/20408	0.00172615	0.00589614	C3/C6
BP	GO:0055095	lipoprotein particle mediated signaling	2/494	3/20408	0.00172615	0.00589614	CD36/LPL
BP	GO:0055096	low-density lipoprotein particle mediated signaling	2/494	3/20408	0.00172615	0.00589614	CD36/LPL
BP	GO:0060620	regulation of cholesterol import	2/494	3/20408	0.00172615	0.00589614	APOA2/APOC3
BP	GO:0061107	seminal vesicle development	2/494	3/20408	0.00172615	0.00589614	SERPINA5/SERPINE2
BP	GO:0061738	late endosomal microautophagy	2/494	3/20408	0.00172615	0.00589614	HSPA8/VPS4B
BP	GO:0061771	response to caloric restriction	2/494	3/20408	0.00172615	0.00589614	APOE/LDLR
BP	GO:0072244	metanephric glomerular epithelium development	2/494	3/20408	0.00172615	0.00589614	LAMB2/ADIPOQ
BP	GO:0072248	metanephric glomerular visceral epithelial cell differentiation	2/494	3/20408	0.00172615	0.00589614	LAMB2/ADIPOQ
BP	GO:0072249	metanephric glomerular visceral epithelial cell development	2/494	3/20408	0.00172615	0.00589614	LAMB2/ADIPOQ
BP	GO:0072312	metanephric glomerular epithelial cell differentiation	2/494	3/20408	0.00172615	0.00589614	LAMB2/ADIPOQ
BP	GO:0072313	metanephric glomerular epithelial cell development	2/494	3/20408	0.00172615	0.00589614	LAMB2/ADIPOQ
BP	GO:0097017	renal protein absorption	2/494	3/20408	0.00172615	0.00589614	GSN/ADIPOQ
BP	GO:1900126	negative regulation of hyaluronan biosynthetic process	2/494	3/20408	0.00172615	0.00589614	CLTC/TGFB1
BP	GO:1903542	negative regulation of exosomal secretion	2/494	3/20408	0.00172615	0.00589614	RAB7A/VPS4B
BP	GO:1903774	positive regulation of viral budding via host ESCRT complex	2/494	3/20408	0.00172615	0.00589614	TSG101/VPS37B
BP	GO:1904578	response to thapsigargin	2/494	3/20408	0.00172615	0.00589614	CLU/DNM1L
BP	GO:1904579	cellular response to thapsigargin	2/494	3/20408	0.00172615	0.00589614	CLU/DNM1L
BP	GO:1905167	positive regulation of lysosomal protein catabolic process	2/494	3/20408	0.00172615	0.00589614	LDLR/LRP1
BP	GO:2000259	positive regulation of protein activation cascade	2/494	3/20408	0.00172615	0.00589614	C3/C6
BP	GO:2000909	regulation of sterol import	2/494	3/20408	0.00172615	0.00589614	APOA2/APOC3
BP	GO:0072001	renal system development	16/494	286/20408	0.00172789	0.00589772	AGT/ASS1/ACE/ILK/ITGA6/LAMB2/NID1/PECAM1/SERPINF1/SDC4/TGFB1/IQGAP1/PROM1/RGN/ADIPOQ/FAT4
BP	GO:0010884	positive regulation of lipid storage	4/494	22/20408	0.00175448	0.00596193	APOB/C3/CD36/LPL
BP	GO:0036119	response to platelet-derived growth factor	4/494	22/20408	0.00175448	0.00596193	RDX/SRC/YES1/IQGAP1
BP	GO:0045109	intermediate filament organization	4/494	22/20408	0.00175448	0.00596193	DSP/KRT2/KRT9/KRT14
BP	GO:1901685	glutathione derivative metabolic process	4/494	22/20408	0.00175448	0.00596193	GSTA1/GSTA3/GSTM2/AKR1A1
BP	GO:1901687	glutathione derivative biosynthetic process	4/494	22/20408	0.00175448	0.00596193	GSTA1/GSTA3/GSTM2/AKR1A1
BP	GO:0090114	COPII-coated vesicle budding	7/494	72/20408	0.00177009	0.00600836	CD59/F5/F8/SERPINA1/VAPA/PDCD6/RAB1B
BP	GO:0072006	nephron development	10/494	136/20408	0.00177076	0.00600836	AGT/ILK/LAMB2/NID1/PECAM1/TGFB1/IQGAP1/PROM1/ADIPOQ/FAT4
BP	GO:0001666	response to hypoxia	17/494	314/20408	0.00178375	0.00604354	AHCY/RHOA/ENO1/ICAM1/LDHA/PGK1/PKM/PLOD1/SLC2A1/SRC/TGFB1/TGFBR3/THBS1/UBA52/ADIPOQ/DNM1L/POSTN
BP	GO:1904062	regulation of cation transmembrane transport	17/494	314/20408	0.00178375	0.00604354	AGT/ANXA3/APP/CD63/STOM/F2/FLNA/GSTM2/RELN/SRI/TGFB1/YWHAE/YWHAH/RGN/CORO1A/NEDD4L/EHD3
BP	GO:0050866	negative regulation of cell activation	12/494	184/20408	0.00180716	0.00611836	APOE/CD9/F2/FGG/LDLR/SERPINE2/PRKAR1A/PTPRC/SDC4/SFTPD/TGFB1/PGLYRP2
BP	GO:0003012	muscle system process	22/494	456/20408	0.00181213	0.00613067	ACTA1/AGT/ALDOA/ANXA6/RHOA/ATP1A1/COMP/DSP/EEF2/CTTN/ENO1/FLNA/GSN/GSTM2/MYL6/SRI/TLN1/TPM4/VCL/GLRX3/NEDD4L/EHD3
BP	GO:0090288	negative regulation of cellular response to growth factor stimulus	11/494	160/20408	0.00182655	0.00617492	AGT/HRG/HSPA1A/HSPA5/HTRA1/TGFB1/TGFBR3/THBS1/UBA52/PDCD6/SNX25
BP	GO:0010984	regulation of lipoprotein particle clearance	5/494	37/20408	0.00187292	0.00630387	ANXA2/APOC1/APOC2/APOC3/LDLR
BP	GO:0038083	peptidyl-tyrosine autophosphorylation	5/494	37/20408	0.00187292	0.00630387	ACE/ROS1/SRC/YES1/IQGAP1
BP	GO:0050435	amyloid-beta metabolic process	5/494	37/20408	0.00187292	0.00630387	ADAM10/APOE/APP/CLU/ACE
BP	GO:0050775	positive regulation of dendrite morphogenesis	5/494	37/20408	0.00187292	0.00630387	ILK/RELN/PTPRD/DNM1L/RAB21
BP	GO:1904358	positive regulation of telomere maintenance via telomere lengthening	5/494	37/20408	0.00187292	0.00630387	CCT6A/TCP1/CCT4/CCT2/CCT5
BP	GO:1901655	cellular response to ketone	8/494	93/20408	0.00187783	0.0063158	ASS1/AKR1C2/TNC/ICAM1/MSN/SERPINF1/SRC/TGFB1
BP	GO:0034394	protein localization to cell surface	6/494	54/20408	0.00188456	0.00632917	FCER1G/FLNA/GPM6B/HSP90AB1/VCL/NEDD4L
BP	GO:0070206	protein trimerization	6/494	54/20408	0.00188456	0.00632917	COL1A1/COL1A2/COL6A1/COL6A2/SLC1A5/ADIPOQ
BP	GO:0046902	regulation of mitochondrial membrane permeability	7/494	73/20408	0.00191784	0.00643624	CNP/SFN/HSPA1A/YWHAB/YWHAE/YWHAH/YWHAZ
BP	GO:0038094	Fc-gamma receptor signaling pathway	10/494	138/20408	0.00197355	0.00661524	ACTB/CDC42/FCER1G/HSP90AA1/HSP90AB1/PTPRC/SRC/YES1/ARPC5/CYFIP2
BP	GO:0061448	connective tissue development	15/494	263/20408	0.00197405	0.00661524	ACAN/ANXA2/ANXA6/SERPINH1/CD44/COL1A1/COL6A1/COL6A2/COL6A3/COMP/GNAS/LUM/MBL2/TGFB1/TGFBI
BP	GO:0001765	membrane raft assembly	3/494	11/20408	0.00201223	0.00669443	ANXA2/FLOT2/FLOT1
BP	GO:0001767	establishment of lymphocyte polarity	3/494	11/20408	0.00201223	0.00669443	FLOT2/GSN/MYH9
BP	GO:0042535	positive regulation of tumor necrosis factor biosynthetic process	3/494	11/20408	0.00201223	0.00669443	HSPB1/LBP/THBS1
BP	GO:0071803	positive regulation of podosome assembly	3/494	11/20408	0.00201223	0.00669443	RHOA/MSN/SRC
BP	GO:0072015	glomerular visceral epithelial cell development	3/494	11/20408	0.00201223	0.00669443	LAMB2/IQGAP1/ADIPOQ
BP	GO:0090331	negative regulation of platelet aggregation	3/494	11/20408	0.00201223	0.00669443	CD9/FGG/SERPINE2
BP	GO:2000392	regulation of lamellipodium morphogenesis	3/494	11/20408	0.00201223	0.00669443	CD44/SRC/CORO1C
BP	GO:0044282	small molecule catabolic process	21/494	431/20408	0.00202683	0.00673812	ADH5/AHCY/ALDOA/ALDOB/APOE/CD44/ENO1/ENO3/GAPDH/MAT1A/PGK1/PGM1/PKM/PON1/PON3/TGFB1/TPI1/ADIPOQ/AKR1A1/ALDH1L1/AKR1B10
BP	GO:0002011	morphogenesis of an epithelial sheet	6/494	55/20408	0.00207287	0.00687625	RHOA/CD44/CD151/FLNA/PHLDB2/LAMA1
BP	GO:0010640	regulation of platelet-derived growth factor receptor signaling pathway	4/494	23/20408	0.00208363	0.00688714	APOD/LRP1/SRC/ADIPOQ
BP	GO:0048261	negative regulation of receptor-mediated endocytosis	4/494	23/20408	0.00208363	0.00688714	APOC1/APOC2/APOC3/SDCBP
BP	GO:0089718	amino acid import across plasma membrane	4/494	23/20408	0.00208363	0.00688714	AGT/SLC1A5/SLC3A2/SLC7A1
BP	GO:0007339	binding of sperm to zona pellucida	5/494	38/20408	0.00211442	0.00696888	ALDOA/TCP1/CCT4/CCT2/CCT5
BP	GO:0010955	negative regulation of protein processing	5/494	38/20408	0.00211442	0.00696888	SERPING1/CD59/SERPINE2/SERPINF2/THBS1
BP	GO:0061462	protein localization to lysosome	5/494	38/20408	0.00211442	0.00696888	CD81/CLU/HSPA8/LAMP2/RAB7A
BP	GO:1903318	negative regulation of protein maturation	5/494	38/20408	0.00211442	0.00696888	SERPING1/CD59/SERPINE2/SERPINF2/THBS1
BP	GO:0008037	cell recognition	13/494	213/20408	0.00214264	0.00705683	ALDOA/APP/BSG/CD36/VCAN/MFGE8/MSN/PECAM1/TCP1/YWHAZ/CCT4/CCT2/CCT5
BP	GO:0030038	contractile actin filament bundle assembly	8/494	95/20408	0.00214951	0.00705923	APOA1/RHOA/CDC42/PFN1/SERPINF2/SDC4/SRC/PHLDB2
BP	GO:0030316	osteoclast differentiation	8/494	95/20408	0.00214951	0.00705923	ANXA2/FCER1G/GNAS/LTF/NOTCH2/SRC/TFRC/TGFB1
BP	GO:0043149	stress fiber assembly	8/494	95/20408	0.00214951	0.00705923	APOA1/RHOA/CDC42/PFN1/SERPINF2/SDC4/SRC/PHLDB2
BP	GO:0097711	ciliary basal body-plasma membrane docking	8/494	95/20408	0.00214951	0.00705923	DYNC1H1/HSP90AA1/PPP2R1A/TUBA4A/YWHAE/TUBA1A/RAB11A/TUBB
BP	GO:0019079	viral genome replication	9/494	117/20408	0.00217757	0.00714631	CDC42/STOM/HSPA8/LTF/PLSCR1/PPIA/CCL5/VCP/VAPA
BP	GO:0072073	kidney epithelium development	10/494	140/20408	0.00219467	0.00719729	AGT/ILK/LAMB2/PECAM1/SDC4/TGFB1/IQGAP1/PROM1/ADIPOQ/FAT4
BP	GO:0043542	endothelial cell migration	15/494	266/20408	0.00220215	0.00721669	AGT/ANXA3/APOA1/APOE/RHOA/HRG/HSPB1/ITGB1/ITGB3/MYH9/PECAM1/SERPINF1/TGFB1/THBS1/PDCD6
BP	GO:1903037	regulation of leukocyte cell-cell adhesion	16/494	293/20408	0.00220547	0.00722242	RHOA/ASS1/CD44/CDC42/FLOT2/ICAM1/PRKAR1A/PTPRC/CCL5/SDC4/SFTPD/SRC/TFRC/TGFB1/YES1/CORO1A
BP	GO:0001649	osteoblast differentiation	13/494	214/20408	0.00223236	0.00730007	CLIC1/CLTC/COL1A1/COL6A1/VCAN/FASN/GNAS/H3F3A/TNC/ILK/LTF/PSMC2/TPM4
BP	GO:0017038	protein import	13/494	214/20408	0.00223236	0.00730007	AGT/APOD/APOE/CD36/CLU/FLNA/HSPA8/HSP90AA1/HSP90AB1/KPNB1/LAMP2/RAN/TGFB1
BP	GO:0032642	regulation of chemokine production	7/494	75/20408	0.00224186	0.00732073	APOD/C5/LBP/LPL/ADIPOQ/POSTN/CHIA
BP	GO:0097061	dendritic spine organization	7/494	75/20408	0.00224186	0.00732073	ADAM10/APOE/CDC42/CFL1/CTTN/RELN/DNM1L
BP	GO:0070482	response to oxygen levels	18/494	349/20408	0.00225577	0.00736092	AHCY/RHOA/COL1A1/ENO1/ICAM1/LDHA/PGK1/PKM/PLOD1/SLC2A1/SRC/TGFB1/TGFBR3/THBS1/UBA52/ADIPOQ/DNM1L/POSTN
BP	GO:0055081	anion homeostasis	6/494	56/20408	0.00227503	0.00741853	APOA1/APOE/CETP/CKB/ABCG1/ANGPTL3
BP	GO:0099175	regulation of postsynapse organization	8/494	96/20408	0.00229644	0.00748304	ADAM10/APOE/CBLN1/CFL1/HSPA8/RELN/PTPRD/DNM1L
BP	GO:0001655	urogenital system development	17/494	322/20408	0.00232093	0.00755749	AGT/ASS1/ACE/TNC/ILK/ITGA6/LAMB2/NID1/PECAM1/SERPINF1/SDC4/TGFB1/IQGAP1/PROM1/RGN/ADIPOQ/FAT4
BP	GO:0060326	cell chemotaxis	16/494	295/20408	0.00236057	0.00767348	ADAM10/C5/FCER1G/HRG/HSPB1/LBP/PF4V1/S100A9/SAA1/SAA4/CCL5/SFTPD/THBS1/THBS4/PLA2G7/CORO1A
BP	GO:0042180	cellular ketone metabolic process	12/494	190/20408	0.00236156	0.00767348	AFP/APOA4/APOC1/APOC2/APOC3/BHMT/COMT/AKR1C2/RGN/ADIPOQ/AKR1B10/APOA5
BP	GO:1901654	response to ketone	12/494	190/20408	0.00236156	0.00767348	ASS1/AKR1C2/TNC/ICAM1/MSN/NME1/PEBP1/SERPINF1/SRC/TGFB1/TGFBR3/THBS1
BP	GO:0014003	oligodendrocyte development	5/494	39/20408	0.00237785	0.00772098	CD9/CLU/GSN/PLP1/TGFB1
BP	GO:0071900	regulation of protein serine/threonine kinase activity	23/494	496/20408	0.00238754	0.00774698	ACTB/APOE/RHOA/C5/CD81/CSPG4/SFN/HSPB1/HSP90AB1/ILK/LTF/PPP2R1A/PRKAR1A/PTPRC/SAA1/SRC/TGFB1/THBS1/TSG101/UBA52/IQGAP1/ADIPOQ/DBF4B
BP	GO:0046677	response to antibiotic	17/494	323/20408	0.00239671	0.00777125	RHOA/CLU/COL1A1/EEF2/GSN/HBA1/HBB/HSPA5/HSP90AA1/TNC/ICAM1/LDHA/PEBP1/PPP2CB/SRC/GGH/ADIPOQ
BP	GO:0009913	epidermal cell differentiation	18/494	351/20408	0.00239875	0.00777237	CAPNS1/DSP/SFN/KRT1/KRT2/KRT9/KRT10/KRT13/KRT14/KRT19/KRT31/KRT35/KRT82/KRT83/TGM3/TSG101/KRT36/CLIC4
BP	GO:0062013	positive regulation of small molecule metabolic process	10/494	142/20408	0.0024353	0.00788526	APOA4/APOC2/COMT/ENO1/SRC/VCP/RGN/ADIPOQ/ABCG1/APOA5
BP	GO:0062014	negative regulation of small molecule metabolic process	8/494	97/20408	0.00245114	0.00792602	APOC1/APOC3/APOE/RHOA/CLTC/PLEK/TGFB1/ADIPOQ
BP	GO:0060074	synapse maturation	4/494	24/20408	0.00245306	0.00792602	PFN1/RELN/YWHAZ/CLSTN1
BP	GO:1902991	regulation of amyloid precursor protein catabolic process	4/494	24/20408	0.00245306	0.00792602	APOE/APP/CLU/FLOT2
BP	GO:0032496	response to lipopolysaccharide	17/494	324/20408	0.00247455	0.00798985	ADH5/APOB/RHOA/ASS1/CD36/CNP/COMT/ICAM1/LBP/LTF/PF4V1/RPS6KA3/CCL5/SRC/TGFB1/ADAMTS13/GNG12
BP	GO:0051310	metaphase plate congression	6/494	57/20408	0.0024917	0.00802832	DYNC1H1/KPNB1/RAB11A/VPS4B/CHMP1B/CHMP4B
BP	GO:1902110	positive regulation of mitochondrial membrane permeability involved in apoptotic process	6/494	57/20408	0.0024917	0.00802832	SFN/HSPA1A/YWHAB/YWHAE/YWHAH/YWHAZ
BP	GO:0045765	regulation of angiogenesis	19/494	381/20408	0.00251603	0.00810106	AGT/ANXA3/RHOA/C3/C5/C6/ECM1/HRG/HSPB1/HSPG2/ITGB1/KRT1/SERPINF1/PGK1/PKM/THBS1/THBS4/PDCD6/ANGPTL3
BP	GO:0030595	leukocyte chemotaxis	13/494	217/20408	0.00252023	0.00810888	ADAM10/C5/FCER1G/LBP/PF4V1/S100A9/SAA1/CCL5/SFTPD/THBS1/THBS4/PLA2G7/CORO1A
BP	GO:0036293	response to decreased oxygen levels	17/494	325/20408	0.00255449	0.00821336	AHCY/RHOA/ENO1/ICAM1/LDHA/PGK1/PKM/PLOD1/SLC2A1/SRC/TGFB1/TGFBR3/THBS1/UBA52/ADIPOQ/DNM1L/POSTN
BP	GO:0060047	heart contraction	14/494	244/20408	0.00260517	0.00836908	AGT/ATP1A1/ATP2B2/ACE/DSP/FLNA/GSTM2/PEBP1/SRI/YWHAE/DNM1L/GLRX3/NEDD4L/EHD3
BP	GO:0030838	positive regulation of actin filament polymerization	8/494	98/20408	0.00261389	0.0083751	RHOA/CTTN/GSN/ICAM1/PFN1/VASP/ARPC5/CORO1A
BP	GO:0061640	cytoskeleton-dependent cytokinesis	8/494	98/20408	0.00261389	0.0083751	RHOA/CFL1/VPS4B/IST1/PDCD6IP/RAB35/CHMP1B/CHMP4B
BP	GO:0001822	kidney development	15/494	271/20408	0.0026308	0.00839023	AGT/ASS1/ACE/ILK/LAMB2/NID1/PECAM1/SERPINF1/SDC4/TGFB1/IQGAP1/PROM1/RGN/ADIPOQ/FAT4
BP	GO:0030208	dermatan sulfate biosynthetic process	3/494	12/20408	0.00263502	0.00839023	BGN/VCAN/CSPG4
BP	GO:0042340	keratan sulfate catabolic process	3/494	12/20408	0.00263502	0.00839023	ACAN/LUM/OGN
BP	GO:0070486	leukocyte aggregation	3/494	12/20408	0.00263502	0.00839023	CD44/MSN/S100A9
BP	GO:0072310	glomerular epithelial cell development	3/494	12/20408	0.00263502	0.00839023	LAMB2/IQGAP1/ADIPOQ
BP	GO:1902992	negative regulation of amyloid precursor protein catabolic process	3/494	12/20408	0.00263502	0.00839023	APOE/CLU/FLOT2
BP	GO:0061900	glial cell activation	5/494	40/20408	0.00266434	0.00847772	APP/CLU/LDLR/LRP1/PTPRC
BP	GO:0048660	regulation of smooth muscle cell proliferation	11/494	168/20408	0.00267738	0.00851331	AGT/APOD/COMT/GNAI2/ILK/OGN/SERPINF2/CCL5/TGM2/THBS1/ADIPOQ
BP	GO:0006694	steroid biosynthetic process	12/494	193/20408	0.00268677	0.00853728	ACLY/NR0B1/APOA1/APOA4/APOB/APOE/ATP1A1/FASN/KPNB1/RAN/ABCG1/APOA5
BP	GO:0002822	regulation of adaptive immune response based on somatic recombination of immune receptors built from immunoglobulin superfamily domains	10/494	144/20408	0.00269665	0.00856277	B2M/C3/FCER1G/HLA-A/HLA-B/HLA-C/HPX/PTPRC/TFRC/TGFB1
BP	GO:1902041	regulation of extrinsic apoptotic signaling pathway via death domain receptors	6/494	58/20408	0.00272351	0.00863611	FGA/FGB/FGG/ICAM1/THBS1/TIMP3
BP	GO:2000351	regulation of endothelial cell apoptotic process	6/494	58/20408	0.00272351	0.00863611	FGA/FGB/FGG/ICAM1/THBS1/COL18A1
BP	GO:0008637	apoptotic mitochondrial changes	9/494	121/20408	0.00273757	0.00866875	CLU/SFN/HSPA1A/PPP2CB/YWHAB/YWHAE/YWHAH/YWHAZ/DNM1L
BP	GO:0099024	plasma membrane invagination	9/494	121/20408	0.00273757	0.00866875	RHOA/C3/CD36/CDC42/FCER1G/GSN/MFGE8/MYH9/THBS1
BP	GO:0006986	response to unfolded protein	11/494	169/20408	0.00280314	0.00887027	SERPINH1/HSPA1A/HSPA5/HSPA8/HSPB1/HSP90AA1/HSP90AB1/THBS1/THBS4/TLN1/VCP
BP	GO:0009408	response to heat	10/494	145/20408	0.00283549	0.00896033	HSPA1A/HSPA5/HSPA8/HSP90AA1/HSP90AB1/PEBP1/THBS1/VCP/YWHAE/PDCD6
BP	GO:0008211	glucocorticoid metabolic process	4/494	25/20408	0.00286511	0.00902296	APOA1/ATP1A1/SERPINA6/YWHAH
BP	GO:0034205	amyloid-beta formation	4/494	25/20408	0.00286511	0.00902296	ADAM10/APOE/APP/CLU
BP	GO:0048659	smooth muscle cell proliferation	11/494	170/20408	0.00293361	0.00923236	AGT/APOD/COMT/GNAI2/ILK/OGN/SERPINF2/CCL5/TGM2/THBS1/ADIPOQ
BP	GO:0033619	membrane protein proteolysis	6/494	59/20408	0.0029711	0.00932481	ADAM10/APOE/MYH9/TGFB1/TIMP3/PACSIN3
BP	GO:0046847	filopodium assembly	6/494	59/20408	0.0029711	0.00932481	CAPZB/CDC42/GPM6A/ITGA6/EZR/AGRN
BP	GO:1902686	mitochondrial outer membrane permeabilization involved in programmed cell death	6/494	59/20408	0.0029711	0.00932481	SFN/HSPA1A/YWHAB/YWHAE/YWHAH/YWHAZ
BP	GO:0010761	fibroblast migration	5/494	41/20408	0.00297503	0.00933078	ILK/SDC4/TGFB1/THBS1/CORO1C
BP	GO:0002706	regulation of lymphocyte mediated immunity	10/494	146/20408	0.00297998	0.00933994	B2M/C3/FCER1G/HLA-A/HLA-B/HLA-C/HPX/PTPRC/TFRC/TGFB1
BP	GO:0030512	negative regulation of transforming growth factor beta receptor signaling pathway	7/494	79/20408	0.00301518	0.00944385	HSPA1A/HSPA5/HTRA1/TGFB1/TGFBR3/UBA52/SNX25
BP	GO:1903531	negative regulation of secretion by cell	12/494	196/20408	0.0030475	0.00953858	ANXA5/APOA1/APOA2/FN1/GNAI2/SRGN/RAP1B/EZR/RAB7A/ADIPOQ/VPS4B/SSC5D
BP	GO:0007043	cell-cell junction assembly	9/494	123/20408	0.00305732	0.00956281	AGT/RHOA/CD9/ACE/TLN1/VCL/WDR1/PDCD6IP/F11R
BP	GO:0051048	negative regulation of secretion	13/494	222/20408	0.0030672	0.00958719	ANXA5/APOA1/APOA2/COMT/FN1/GNAI2/SRGN/RAP1B/EZR/RAB7A/ADIPOQ/VPS4B/SSC5D
BP	GO:0007041	lysosomal transport	8/494	101/20408	0.00315322	0.00984937	CLU/HSPA8/LAMP2/TSG101/VCP/RAB7A/VPS4B/EHD3
BP	GO:0032835	glomerulus development	6/494	60/20408	0.00323512	0.0100701	LAMB2/NID1/PECAM1/IQGAP1/PROM1/ADIPOQ
BP	GO:0051057	positive regulation of small GTPase mediated signal transduction	6/494	60/20408	0.00323512	0.0100701	APOA1/COL3A1/NOTCH2/RELN/SRC/ADGRG1
BP	GO:0048013	ephrin receptor signaling pathway	7/494	80/20408	0.00323701	0.0100701	ACTB/RHOA/CDC42/SDCBP/SRC/YES1/ARPC5
BP	GO:0048194	Golgi vesicle budding	7/494	80/20408	0.00323701	0.0100701	CD59/F5/F8/SERPINA1/VAPA/PDCD6/RAB1B
BP	GO:1902930	regulation of alcohol biosynthetic process	7/494	80/20408	0.00323701	0.0100701	APOB/APOE/FASN/KPNB1/PLEK/RAN/ABCG1
BP	GO:0006509	membrane protein ectodomain proteolysis	5/494	42/20408	0.00331103	0.0102421	ADAM10/APOE/MYH9/TIMP3/PACSIN3
BP	GO:0010824	regulation of centrosome duplication	5/494	42/20408	0.00331103	0.0102421	NPM1/VPS4B/PDCD6IP/CHMP1B/CHMP4B
BP	GO:0003081	regulation of systemic arterial blood pressure by renin-angiotensin	4/494	26/20408	0.0033221	0.0102421	AGT/RHOA/ACE/SERPINF2
BP	GO:0031954	positive regulation of protein autophosphorylation	4/494	26/20408	0.0033221	0.0102421	ACE/RAP2B/SRC/IQGAP1
BP	GO:0042953	lipoprotein transport	4/494	26/20408	0.0033221	0.0102421	APOB/APOC2/CD36/LRP1
BP	GO:0043090	amino acid import	4/494	26/20408	0.0033221	0.0102421	AGT/SLC1A5/SLC3A2/SLC7A1
BP	GO:0044872	lipoprotein localization	4/494	26/20408	0.0033221	0.0102421	APOB/APOC2/CD36/LRP1
BP	GO:0048169	regulation of long-term neuronal synaptic plasticity	4/494	26/20408	0.0033221	0.0102421	AGT/APP/RAB8A/RAB11A
BP	GO:0070168	negative regulation of biomineral tissue development	4/494	26/20408	0.0033221	0.0102421	AHSG/ECM1/SRGN/TGFB1
BP	GO:0001886	endothelial cell morphogenesis	3/494	13/20408	0.00336438	0.0102421	PECAM1/CLIC4/COL18A1
BP	GO:0010642	negative regulation of platelet-derived growth factor receptor signaling pathway	3/494	13/20408	0.00336438	0.0102421	APOD/LRP1/ADIPOQ
BP	GO:0030011	maintenance of cell polarity	3/494	13/20408	0.00336438	0.0102421	WDR1/PDCD6IP/ARPC5
BP	GO:0030205	dermatan sulfate metabolic process	3/494	13/20408	0.00336438	0.0102421	BGN/VCAN/CSPG4
BP	GO:0030836	positive regulation of actin filament depolymerization	3/494	13/20408	0.00336438	0.0102421	CFL1/PLEK/WDR1
BP	GO:0042159	lipoprotein catabolic process	3/494	13/20408	0.00336438	0.0102421	APOB/APOE/LDLR
BP	GO:0044130	negative regulation of growth of symbiont in host	3/494	13/20408	0.00336438	0.0102421	CD36/LBP/MBL2
BP	GO:0090128	regulation of synapse maturation	3/494	13/20408	0.00336438	0.0102421	RELN/YWHAZ/CLSTN1
BP	GO:1900025	negative regulation of substrate adhesion-dependent cell spreading	3/494	13/20408	0.00336438	0.0102421	FBLN1/POSTN/CORO1C
BP	GO:0007161	calcium-independent cell-matrix adhesion	2/494	4/20408	0.00339692	0.0102421	FN1/ITGB1
BP	GO:0021943	formation of radial glial scaffolds	2/494	4/20408	0.00339692	0.0102421	FLNA/ITGB1
BP	GO:0030043	actin filament fragmentation	2/494	4/20408	0.00339692	0.0102421	CFL1/WDR1
BP	GO:0046398	UDP-glucuronate metabolic process	2/494	4/20408	0.00339692	0.0102421	UGDH/UGP2
BP	GO:0050748	negative regulation of lipoprotein metabolic process	2/494	4/20408	0.00339692	0.0102421	APOD/ITGB3
BP	GO:0051919	positive regulation of fibrinolysis	2/494	4/20408	0.00339692	0.0102421	F12/PLG
BP	GO:0060699	regulation of endoribonuclease activity	2/494	4/20408	0.00339692	0.0102421	HSPA1A/NPM1
BP	GO:0061888	regulation of astrocyte activation	2/494	4/20408	0.00339692	0.0102421	APP/LDLR
BP	GO:0070837	dehydroascorbic acid transport	2/494	4/20408	0.00339692	0.0102421	SLC2A1/SLC2A3
BP	GO:0097114	NMDA glutamate receptor clustering	2/494	4/20408	0.00339692	0.0102421	APOE/RELN
BP	GO:0097638	L-arginine import across plasma membrane	2/494	4/20408	0.00339692	0.0102421	AGT/SLC7A1
BP	GO:1900086	positive regulation of peptidyl-tyrosine autophosphorylation	2/494	4/20408	0.00339692	0.0102421	ACE/IQGAP1
BP	GO:1903596	regulation of gap junction assembly	2/494	4/20408	0.00339692	0.0102421	AGT/ACE
BP	GO:1903903	regulation of establishment of T cell polarity	2/494	4/20408	0.00339692	0.0102421	FLOT2/GSN
BP	GO:1905907	negative regulation of amyloid fibril formation	2/494	4/20408	0.00339692	0.0102421	CLU/LDLR
BP	GO:0010565	regulation of cellular ketone metabolic process	9/494	125/20408	0.00340582	0.0102622	APOA4/APOC1/APOC2/APOC3/BHMT/COMT/RGN/ADIPOQ/APOA5
BP	GO:0007266	Rho protein signal transduction	12/494	199/20408	0.00344651	0.010378	APOA1/APOC3/APOE/RHOA/CDC42/CFL1/COL1A2/COL3A1/ITGB1/PECAM1/ADGRG1/FLOT1
BP	GO:1903845	negative regulation of cellular response to transforming growth factor beta stimulus	7/494	81/20408	0.00347108	0.0104451	HSPA1A/HSPA5/HTRA1/TGFB1/TGFBR3/UBA52/SNX25
BP	GO:0035794	positive regulation of mitochondrial membrane permeability	6/494	61/20408	0.00351625	0.0105672	SFN/HSPA1A/YWHAB/YWHAE/YWHAH/YWHAZ
BP	GO:1904356	regulation of telomere maintenance via telomere lengthening	6/494	61/20408	0.00351625	0.0105672	CCT6A/SRC/TCP1/CCT4/CCT2/CCT5
BP	GO:0042476	odontogenesis	9/494	126/20408	0.0035914	0.010779	RHOA/BSG/COL1A1/COL1A2/TNC/ITGA6/LAMB1/HTRA1/TGFB1
BP	GO:0015701	bicarbonate transport	5/494	43/20408	0.00367349	0.011011	CA1/HBA1/HBB/RHAG/SLC4A1
BP	GO:0140029	exocytic process	7/494	82/20408	0.00371782	0.0111366	FCER1G/RAB8A/PLEK/STXBP2/SNAP23/RAB10/RAB15
BP	GO:0034765	regulation of ion transmembrane transport	21/494	454/20408	0.00372565	0.0111528	AGT/ANXA3/APP/CD63/CLIC1/STOM/F2/FLNA/GSTM2/RELN/SRI/TGFB1/THBS1/YWHAE/YWHAH/RGN/WDR1/CORO1A/NEDD4L/CLIC4/EHD3
BP	GO:0045185	maintenance of protein location	8/494	104/20408	0.00377531	0.0112942	FLNA/GSN/HSPA5/SRGN/SRI/TLN1/EZR/YWHAB
BP	GO:0045685	regulation of glial cell differentiation	6/494	62/20408	0.00381512	0.0113984	APP/F2/LDLR/SERPINE2/TGFB1/WDR1
BP	GO:0032372	negative regulation of sterol transport	4/494	27/20408	0.00382627	0.0114021	APOA2/APOC1/APOC2/APOC3
BP	GO:0032375	negative regulation of cholesterol transport	4/494	27/20408	0.00382627	0.0114021	APOA2/APOC1/APOC2/APOC3
BP	GO:0048710	regulation of astrocyte differentiation	4/494	27/20408	0.00382627	0.0114021	APP/F2/LDLR/SERPINE2
BP	GO:0097066	response to thyroid hormone	4/494	27/20408	0.00382627	0.0114021	ANXA2/ANXA5/EIF5A/RDX
BP	GO:0051492	regulation of stress fiber assembly	7/494	83/20408	0.00397766	0.0118456	APOA1/RHOA/CDC42/PFN1/SERPINF2/SDC4/PHLDB2
BP	GO:0042177	negative regulation of protein catabolic process	9/494	128/20408	0.0039863	0.0118592	ANXA2/CSNK2A1/F13B/FLNA/HSP90AB1/SERPINE2/SDCBP/TIMP3/UBAC2
BP	GO:0008217	regulation of blood pressure	11/494	177/20408	0.00398997	0.0118592	ADH5/AGT/RHOA/ATP1A1/COL1A2/ACE/HBB/SERPINF2/ADIPOQ/POSTN/F11R
BP	GO:0009566	fertilization	11/494	177/20408	0.00398997	0.0118592	ALDOA/APOB/CD9/H3F3A/MFGE8/SERPINA5/TCP1/CCT4/CCT2/CCT5/CLIC4
BP	GO:0010927	cellular component assembly involved in morphogenesis	8/494	105/20408	0.00400246	0.0118733	ACTA1/CD9/ILK/ITGB1/KRT19/PRKAR1A/WDR1/PHLDB2
BP	GO:0021761	limbic system development	8/494	105/20408	0.00400246	0.0118733	NR0B1/ANXA3/NME1/PEBP1/RELN/RAN/ARPC5/UBA6
BP	GO:0051261	protein depolymerization	8/494	105/20408	0.00400246	0.0118733	CAPZB/CFL1/GSN/HSPA8/PLEK/RDX/VPS4B/WDR1
BP	GO:0098542	defense response to other organism	24/494	548/20408	0.00400937	0.0118862	ANXA3/CAMP/CD36/F2/FCER1G/FGA/FGB/GAPDH/HRG/LBP/LTF/LYZ/MBL2/PLSCR1/HTRA1/PTPRC/S100A9/SFTPD/TGFB1/VGF/PGLYRP2/DCD/SSC5D/SIGLEC16
BP	GO:0007178	transmembrane receptor protein serine/threonine kinase signaling pathway	17/494	340/20408	0.00403615	0.0119579	AFP/RHOA/COL1A2/COL3A1/HSPA1A/HSPA5/HSP90AB1/ILK/HTRA1/SDCBP/SRC/TGFB1/TGFBR3/THBS1/UBA52/F11R/SNX25
BP	GO:0006631	fatty acid metabolic process	18/494	369/20408	0.00406194	0.0120003	ACLY/APOA4/APOC1/APOC2/APOC3/C3/AKR1C2/FASN/GSTA1/GSTM2/LPL/PLP1/PON1/PON3/RGN/ADIPOQ/ANGPTL3/APOA5
BP	GO:0007080	mitotic metaphase plate congression	5/494	44/20408	0.00406352	0.0120003	KPNB1/RAB11A/VPS4B/CHMP1B/CHMP4B
BP	GO:0007157	heterophilic cell-cell adhesion via plasma membrane cell adhesion molecules	5/494	44/20408	0.00406352	0.0120003	CBLN1/ICAM1/PTPRD/FAT4/HMCN1
BP	GO:0035850	epithelial cell differentiation involved in kidney development	5/494	44/20408	0.00406352	0.0120003	LAMB2/IQGAP1/PROM1/ADIPOQ/FAT4
BP	GO:0010632	regulation of epithelial cell migration	15/494	284/20408	0.00407689	0.0120321	AGT/ANXA3/APOE/RHOA/HRG/HSPB1/ITGB3/SERPINF1/PFN1/SRC/TGFB1/THBS1/RAB11A/PDCD6/CORO1C
BP	GO:0002532	production of molecular mediator involved in inflammatory response	6/494	63/20408	0.00413242	0.0121647	APOD/F2/FCER1G/LBP/SNAP23/CHIA
BP	GO:0008088	axo-dendritic transport	6/494	63/20408	0.00413242	0.0121647	APP/FLOT2/HSPA8/HSPB1/RAB27B/RAB21
BP	GO:1902108	regulation of mitochondrial membrane permeability involved in apoptotic process	6/494	63/20408	0.00413242	0.0121647	SFN/HSPA1A/YWHAB/YWHAE/YWHAH/YWHAZ
BP	GO:1905710	positive regulation of membrane permeability	6/494	63/20408	0.00413242	0.0121647	SFN/HSPA1A/YWHAB/YWHAE/YWHAH/YWHAZ
BP	GO:0010324	membrane invagination	9/494	129/20408	0.00419608	0.012278	RHOA/C3/CD36/CDC42/FCER1G/GSN/MFGE8/MYH9/THBS1
BP	GO:0009612	response to mechanical stimulus	12/494	204/20408	0.00420443	0.012278	ACTA1/AGT/RHOA/ATP1A1/COL1A1/COL3A1/TNC/SERPINE2/SLC2A1/SRC/TGFB1/POSTN
BP	GO:0030207	chondroitin sulfate catabolic process	3/494	14/20408	0.0042056	0.012278	BGN/VCAN/CSPG4
BP	GO:0032486	Rap protein signal transduction	3/494	14/20408	0.0042056	0.012278	RAP1B/RAP2B/RDX
BP	GO:0032802	low-density lipoprotein particle receptor catabolic process	3/494	14/20408	0.0042056	0.012278	ANXA2/APOE/CLTC
BP	GO:0044126	regulation of growth of symbiont in host	3/494	14/20408	0.0042056	0.012278	CD36/LBP/MBL2
BP	GO:0048143	astrocyte activation	3/494	14/20408	0.0042056	0.012278	APP/LDLR/LRP1
BP	GO:0097286	iron ion import	3/494	14/20408	0.0042056	0.012278	B2M/FTH1/TFRC
BP	GO:0034103	regulation of tissue remodeling	7/494	84/20408	0.00425104	0.0123871	AGT/HRG/ITGB3/SRC/TFRC/TGFB1/THBS4
BP	GO:0043154	negative regulation of cysteine-type endopeptidase activity involved in apoptotic process	7/494	84/20408	0.00425104	0.0123871	CD44/CSNK2A1/SFN/RPS6KA3/SRC/THBS1/YWHAE
BP	GO:2000177	regulation of neural precursor cell proliferation	7/494	84/20408	0.00425104	0.0123871	RHOA/FLNA/GNAI2/ILK/NAP1L1/TGFB1/ADGRG1
BP	GO:0043271	negative regulation of ion transport	10/494	154/20408	0.0043592	0.0126942	GPM6B/GSTM2/ICAM1/SERPINE2/SRI/TGFB1/THBS1/YWHAE/NEDD4L/PACSIN3
BP	GO:0007263	nitric oxide mediated signal transduction	4/494	28/20408	0.00437983	0.0127061	AGT/APOE/CD36/THBS1
BP	GO:0010971	positive regulation of G2/M transition of mitotic cell cycle	4/494	28/20408	0.00437983	0.0127061	APP/RAB11A/VPS4B/DBF4B
BP	GO:0018146	keratan sulfate biosynthetic process	4/494	28/20408	0.00437983	0.0127061	ACAN/LUM/OGN/B4GAT1
BP	GO:0048265	response to pain	4/494	28/20408	0.00437983	0.0127061	COMT/RELN/THBS1/THBS4
BP	GO:0031343	positive regulation of cell killing	6/494	64/20408	0.00446881	0.0129397	B2M/GAPDH/HLA-A/HLA-B/HLA-C/PTPRC
BP	GO:0050710	negative regulation of cytokine secretion	6/494	64/20408	0.00446881	0.0129397	APOA1/APOA2/FN1/SRGN/EZR/SSC5D
BP	GO:0072577	endothelial cell apoptotic process	6/494	64/20408	0.00446881	0.0129397	FGA/FGB/FGG/ICAM1/THBS1/COL18A1
BP	GO:0006904	vesicle docking involved in exocytosis	5/494	45/20408	0.00448226	0.0129624	RAB8A/PLEK/STXBP2/RAB10/RAB15
BP	GO:1900034	regulation of cellular response to heat	5/494	45/20408	0.00448226	0.0129624	HSPA1A/HSPA8/HSP90AA1/HSP90AB1/YWHAE
BP	GO:0009895	negative regulation of catabolic process	15/494	287/20408	0.00448924	0.0129744	ANXA2/APOA2/APOC1/APOC3/CSNK2A1/F13B/FLNA/HSP90AB1/SERPINE2/SDCBP/TIMP3/RGN/LZTS1/CHMP4B/UBAC2
BP	GO:0000281	mitotic cytokinesis	7/494	85/20408	0.00453839	0.0130836	RHOA/CFL1/VPS4B/PDCD6IP/RAB35/CHMP1B/CHMP4B
BP	GO:0002028	regulation of sodium ion transport	7/494	85/20408	0.00453839	0.0130836	ATP1A1/CNTN1/STOM/SERPINE2/TGFB1/YWHAH/NEDD4L
BP	GO:0045833	negative regulation of lipid metabolic process	7/494	85/20408	0.00453839	0.0130836	APOA2/APOC1/APOC2/APOC3/APOD/APOE/ATP1A1
BP	GO:1904035	regulation of epithelial cell apoptotic process	7/494	85/20408	0.00453839	0.0130836	FGA/FGB/FGG/GSN/ICAM1/THBS1/COL18A1
BP	GO:0032409	regulation of transporter activity	14/494	260/20408	0.00458751	0.0132169	ACTB/ANXA3/APOA2/APP/STOM/GSTM2/PON1/RELN/SRI/YWHAE/YWHAH/RGN/NEDD4L/EHD3
BP	GO:0050777	negative regulation of immune response	9/494	131/20408	0.00464142	0.0133638	APOA1/APOA2/SERPING1/CD59/COL3A1/PSMB4/PTPRC/TGFB1/PGLYRP2
BP	GO:0007369	gastrulation	11/494	181/20408	0.0047178	0.0135668	APOA1/COL6A1/FN1/ITGB1/ITGB3/LAMB1/PRKAR1A/UGDH/VTN/ADIPOQ/PHLDB2
BP	GO:0051224	negative regulation of protein transport	11/494	181/20408	0.0047178	0.0135668	ANXA5/APOA1/APOA2/APOD/CD36/FN1/SRGN/EZR/ADIPOQ/SSC5D/UBAC2
BP	GO:0090150	establishment of protein localization to membrane	16/494	317/20408	0.00475068	0.0136528	STOM/SFN/HSP90AA1/RAB8A/RPLP0/RPS16/SDCBP/UBA52/YWHAB/YWHAE/YWHAH/YWHAZ/RAB11A/RAB10/CLSTN1/CHMP4B
BP	GO:0042246	tissue regeneration	6/494	65/20408	0.00482495	0.0138403	APOD/ENO3/GSN/PKM/POSTN/APOA5
BP	GO:0051926	negative regulation of calcium ion transport	6/494	65/20408	0.00482495	0.0138403	GSTM2/ICAM1/SRI/TGFB1/YWHAE/PACSIN3
BP	GO:1903725	regulation of phospholipid metabolic process	7/494	86/20408	0.00484015	0.0138753	APOC1/APOC2/CD81/IDH1/LDLR/SRC/TGFB1
BP	GO:0009266	response to temperature stimulus	12/494	208/20408	0.00490244	0.0140363	HSPA1A/HSPA5/HSPA8/HSP90AA1/HSP90AB1/LPL/PEBP1/THBS1/VCP/VGF/YWHAE/PDCD6
BP	GO:0032271	regulation of protein polymerization	12/494	208/20408	0.00490244	0.0140363	RHOA/CAPZB/CTTN/GSN/HSPA1A/HSP90AA1/ICAM1/PFN1/RDX/VASP/ARPC5/CORO1A
BP	GO:0002711	positive regulation of T cell mediated immunity	5/494	46/20408	0.00493081	0.0140913	B2M/HLA-A/HLA-B/HLA-C/PTPRC
BP	GO:0030865	cortical cytoskeleton organization	5/494	46/20408	0.00493081	0.0140913	PLEK/TLN1/EZR/WDR1/PDCD6IP
BP	GO:1905517	macrophage migration	5/494	46/20408	0.00493081	0.0140913	C5/SAA1/CCL5/SFTPD/THBS1
BP	GO:0031331	positive regulation of cellular catabolic process	17/494	347/20408	0.00493759	0.0141019	APOA4/APOC2/APOE/CD81/CLU/HSPA1A/HSP90AA1/LDLR/LRP1/MSN/PSMC2/RDX/VCP/EZR/RGN/PACSIN3/APOA5
BP	GO:0006929	substrate-dependent cell migration	4/494	29/20408	0.00498491	0.0141754	CTTN/FN1/PTPRC/SDCBP
BP	GO:0030511	positive regulation of transforming growth factor beta receptor signaling pathway	4/494	29/20408	0.00498491	0.0141754	HSP90AB1/SDCBP/TGFBR3/THBS1
BP	GO:0033032	regulation of myeloid cell apoptotic process	4/494	29/20408	0.00498491	0.0141754	FCER1G/CCL5/TCP1/ADIPOQ
BP	GO:0060536	cartilage morphogenesis	4/494	29/20408	0.00498491	0.0141754	COL6A1/COL6A2/COL6A3/MBL2
BP	GO:0090162	establishment of epithelial cell polarity	4/494	29/20408	0.00498491	0.0141754	RHOA/CDC42/MSN/LAMA1
BP	GO:1900027	regulation of ruffle assembly	4/494	29/20408	0.00498491	0.0141754	ICAM1/PFN1/RDX/CORO1C
BP	GO:1903846	positive regulation of cellular response to transforming growth factor beta stimulus	4/494	29/20408	0.00498491	0.0141754	HSP90AB1/SDCBP/TGFBR3/THBS1
BP	GO:0002819	regulation of adaptive immune response	10/494	157/20408	0.0049901	0.0141814	B2M/C3/FCER1G/HLA-A/HLA-B/HLA-C/HPX/PTPRC/TFRC/TGFB1
BP	GO:0043281	regulation of cysteine-type endopeptidase activity involved in apoptotic process	12/494	209/20408	0.00509063	0.0144582	RHOA/CD44/CSNK2A1/SFN/GSN/RPS6KA3/S100A9/SRC/THBS1/VCP/YWHAE/PDCD6
BP	GO:0002700	regulation of production of molecular mediator of immune response	9/494	133/20408	0.0051227	0.0145403	APOA1/APOA2/B2M/CD36/FCER1G/HPX/PTPRC/TFRC/TGFB1
BP	GO:0033002	muscle cell proliferation	13/494	236/20408	0.00513005	0.0145432	AGT/APOD/COMT/GNAI2/ILK/OGN/SERPINF2/PRKAR1A/CCL5/TGFBR3/TGM2/THBS1/ADIPOQ
BP	GO:0048705	skeletal system morphogenesis	13/494	236/20408	0.00513005	0.0145432	ACAN/ANXA2/ANXA6/SERPINH1/COL1A1/COL6A1/COL6A2/COL6A3/COMP/GNAS/LTF/MBL2/TGFB1
BP	GO:1902476	chloride transmembrane transport	7/494	87/20408	0.00515678	0.0145749	CLIC1/SLC1A4/SLC4A1/APOL1/CLIC4/TTYH3/TTYH2
BP	GO:0015671	oxygen transport	3/494	15/20408	0.00516339	0.0145749	HBA1/HBB/HBD
BP	GO:0033631	cell-cell adhesion mediated by integrin	3/494	15/20408	0.00516339	0.0145749	ITGB1/CCL5/FERMT3
BP	GO:0042447	hormone catabolic process	3/494	15/20408	0.00516339	0.0145749	ACE/PON3/YWHAH
BP	GO:0050651	dermatan sulfate proteoglycan biosynthetic process	3/494	15/20408	0.00516339	0.0145749	BGN/VCAN/CSPG4
BP	GO:0051238	sequestering of metal ion	3/494	15/20408	0.00516339	0.0145749	FTH1/S100A9/SRI
BP	GO:0051280	negative regulation of release of sequestered calcium ion into cytosol	3/494	15/20408	0.00516339	0.0145749	GSTM2/SRI/TGFB1
BP	GO:0032677	regulation of interleukin-8 production	6/494	66/20408	0.00520151	0.0146735	APOA2/HSPA1A/LBP/PTPRC/ADIPOQ/SSC5D
BP	GO:0030833	regulation of actin filament polymerization	10/494	158/20408	0.0052156	0.0147042	RHOA/CAPZB/CTTN/GSN/ICAM1/PFN1/RDX/VASP/ARPC5/CORO1A
BP	GO:1904950	negative regulation of establishment of protein localization	11/494	184/20408	0.00532981	0.015017	ANXA5/APOA1/APOA2/APOD/CD36/FN1/SRGN/EZR/ADIPOQ/SSC5D/UBAC2
BP	GO:0019731	antibacterial humoral response	5/494	47/20408	0.00541029	0.0152158	CAMP/FGA/FGB/LTF/SFTPD
BP	GO:0051205	protein insertion into membrane	5/494	47/20408	0.00541029	0.0152158	SFN/YWHAB/YWHAE/YWHAH/YWHAZ
BP	GO:0150076	neuroinflammatory response	5/494	47/20408	0.00541029	0.0152158	APP/CLU/LDLR/LRP1/PTPRC
BP	GO:0006888	ER to Golgi vesicle-mediated transport	12/494	211/20408	0.00548429	0.0153987	CAPZB/CD59/DYNC1H1/F2/F5/F8/F10/SERPINA1/VCP/VAPA/PDCD6/RAB1B
BP	GO:0019217	regulation of fatty acid metabolic process	7/494	88/20408	0.00548871	0.0153987	APOA4/APOC1/APOC2/APOC3/RGN/ADIPOQ/APOA5
BP	GO:0002885	positive regulation of hypersensitivity	2/494	5/20408	0.00557089	0.0153987	C3/FCER1G
BP	GO:0002925	positive regulation of humoral immune response mediated by circulating immunoglobulin	2/494	5/20408	0.00557089	0.0153987	HPX/PTPRC
BP	GO:0006166	purine ribonucleoside salvage	2/494	5/20408	0.00557089	0.0153987	ADK/APRT
BP	GO:0014004	microglia differentiation	2/494	5/20408	0.00557089	0.0153987	APP/TGFB1
BP	GO:0031580	membrane raft distribution	2/494	5/20408	0.00557089	0.0153987	GSN/PTPRC
BP	GO:0045085	negative regulation of interleukin-2 biosynthetic process	2/494	5/20408	0.00557089	0.0153987	PTPRC/SFTPD
BP	GO:0046813	receptor-mediated virion attachment to host cell	2/494	5/20408	0.00557089	0.0153987	CD81/ICAM1
BP	GO:0061302	smooth muscle cell-matrix adhesion	2/494	5/20408	0.00557089	0.0153987	APOD/VTN
BP	GO:0071798	response to prostaglandin D	2/494	5/20408	0.00557089	0.0153987	AKR1C2/TNC
BP	GO:0071799	cellular response to prostaglandin D stimulus	2/494	5/20408	0.00557089	0.0153987	AKR1C2/TNC
BP	GO:0097368	establishment of Sertoli cell barrier	2/494	5/20408	0.00557089	0.0153987	FLNA/ICAM1
BP	GO:1900084	regulation of peptidyl-tyrosine autophosphorylation	2/494	5/20408	0.00557089	0.0153987	ACE/IQGAP1
BP	GO:1902617	response to fluoride	2/494	5/20408	0.00557089	0.0153987	COL1A1/PON1
BP	GO:1903400	L-arginine transmembrane transport	2/494	5/20408	0.00557089	0.0153987	AGT/SLC7A1
BP	GO:1903613	regulation of protein tyrosine phosphatase activity	2/494	5/20408	0.00557089	0.0153987	GNAI2/PTPRC
BP	GO:1903772	regulation of viral budding via host ESCRT complex	2/494	5/20408	0.00557089	0.0153987	TSG101/VPS37B
BP	GO:2001286	regulation of caveolin-mediated endocytosis	2/494	5/20408	0.00557089	0.0153987	SRC/NEDD4L
BP	GO:0002698	negative regulation of immune effector process	8/494	111/20408	0.00559462	0.0153987	APOA1/APOA2/SERPING1/CD59/HTRA1/PTPRC/TGFB1/PGLYRP2
BP	GO:0043200	response to amino acid	8/494	111/20408	0.00559462	0.0153987	RHOA/ASS1/CFL1/COL1A1/COL1A2/COL3A1/COL6A1/ICAM1
BP	GO:0061337	cardiac conduction	8/494	111/20408	0.00559462	0.0153987	AGT/ATP1A1/ATP2B2/DSP/FLNA/SRI/YWHAE/EHD3
BP	GO:1903828	negative regulation of cellular protein localization	8/494	111/20408	0.00559462	0.0153987	APOD/CD36/CLTC/GPM6B/TGFB1/ADIPOQ/NEDD4L/UBAC2
BP	GO:1904375	regulation of protein localization to cell periphery	8/494	111/20408	0.00559462	0.0153987	ACTB/ADAM10/CLTC/ITGB1/LRP1/TGFB1/EZR/RAB11A
BP	GO:0015807	L-amino acid transport	6/494	67/20408	0.00559916	0.0153987	AGT/SLC1A4/SLC1A5/SLC3A2/SLC7A1/SLC7A5
BP	GO:0030032	lamellipodium assembly	6/494	67/20408	0.00559916	0.0153987	CAPZB/CDC42/HRG/ITGB1/VCL/PARVB
BP	GO:0048207	vesicle targeting, rough ER to cis-Golgi	6/494	67/20408	0.00559916	0.0153987	CD59/F5/F8/SERPINA1/PDCD6/RAB1B
BP	GO:0048208	COPII vesicle coating	6/494	67/20408	0.00559916	0.0153987	CD59/F5/F8/SERPINA1/PDCD6/RAB1B
BP	GO:1904589	regulation of protein import	6/494	67/20408	0.00559916	0.0153987	APOD/CD36/FLNA/HSPA8/HSP90AB1/TGFB1
BP	GO:0002433	immune response-regulating cell surface receptor signaling pathway involved in phagocytosis	9/494	135/20408	0.0056418	0.0154562	ACTB/CDC42/HSP90AA1/HSP90AB1/PTPRC/SRC/YES1/ARPC5/CYFIP2
BP	GO:0038096	Fc-gamma receptor signaling pathway involved in phagocytosis	9/494	135/20408	0.0056418	0.0154562	ACTB/CDC42/HSP90AA1/HSP90AB1/PTPRC/SRC/YES1/ARPC5/CYFIP2
BP	GO:0071709	membrane assembly	4/494	30/20408	0.00564358	0.0154562	ANXA2/FLOT2/PTPRD/FLOT1
BP	GO:2000406	positive regulation of T cell migration	4/494	30/20408	0.00564358	0.0154562	ADAM10/APP/RHOA/CCL5
BP	GO:0071902	positive regulation of protein serine/threonine kinase activity	16/494	323/20408	0.0056673	0.0155119	RHOA/C5/CD81/CSPG4/HSP90AB1/ILK/LTF/PTPRC/SAA1/SRC/TGFB1/THBS1/UBA52/IQGAP1/ADIPOQ/DBF4B
BP	GO:0051052	regulation of DNA metabolic process	19/494	412/20408	0.0058227	0.0159278	ANXA3/CCT6A/CDC42/HSP90AA1/HSP90AB1/NPM1/PPP2R1A/PTPRC/S100A11/SRC/TCP1/TFRC/TGFB1/RGN/ADIPOQ/CCT4/CCT2/CCT5/DBF4B
BP	GO:0033273	response to vitamin	7/494	89/20408	0.00583638	0.0159557	BCHE/COL1A1/EEF2/GSN/TNC/TGFB1/POSTN
BP	GO:0006911	phagocytosis, engulfment	8/494	112/20408	0.00590113	0.0161232	C3/CD36/CDC42/FCER1G/GSN/MFGE8/MYH9/THBS1
BP	GO:0030048	actin filament-based movement	9/494	136/20408	0.00591613	0.016145	ACTA1/ATP1A1/DSP/FLNA/MYH9/MYL6/SRI/TPM4/NEDD4L
BP	GO:1902904	negative regulation of supramolecular fiber organization	9/494	136/20408	0.00591613	0.016145	CAPZB/CLU/GSN/HSPA8/LDLR/PFN1/RDX/CORO1A/PHLDB2
BP	GO:0098656	anion transmembrane transport	14/494	268/20408	0.00596069	0.0162569	AGT/CLIC1/SLC1A4/SLC1A5/SLC3A2/SLC4A1/SLC7A1/SLC16A1/THBS1/SLC7A5/APOL1/CLIC4/TTYH3/TTYH2
BP	GO:0038093	Fc receptor signaling pathway	11/494	187/20408	0.0060029	0.0163623	ACTB/CDC42/FCER1G/HSP90AA1/HSP90AB1/LCP2/PTPRC/SRC/YES1/ARPC5/CYFIP2
BP	GO:1903039	positive regulation of leukocyte cell-cell adhesion	12/494	214/20408	0.00611976	0.016671	RHOA/CD44/CDC42/FLOT2/ICAM1/PTPRC/CCL5/SRC/TFRC/TGFB1/YES1/CORO1A
BP	GO:0030004	cellular monovalent inorganic cation homeostasis	7/494	90/20408	0.00620026	0.0168514	AGT/ATP1A1/C7/SLC4A1/RAB7A/NEDD4L/CLIC4
BP	GO:0045069	regulation of viral genome replication	7/494	90/20408	0.00620026	0.0168514	STOM/HSPA8/LTF/PLSCR1/PPIA/CCL5/VAPA
BP	GO:0060996	dendritic spine development	7/494	90/20408	0.00620026	0.0168514	ADAM10/APOE/CDC42/CFL1/RELN/DNM1L/UBA6
BP	GO:0055067	monovalent inorganic cation homeostasis	9/494	137/20408	0.00620062	0.0168514	AGT/ATP1A1/C7/COMT/GNAI2/SLC4A1/RAB7A/NEDD4L/CLIC4
BP	GO:0032930	positive regulation of superoxide anion generation	3/494	16/20408	0.00624193	0.0168541	AGT/GNAI2/TGFB1
BP	GO:0044827	modulation by host of viral genome replication	3/494	16/20408	0.00624193	0.0168541	STOM/HSPA8/VAPA
BP	GO:0045056	transcytosis	3/494	16/20408	0.00624193	0.0168541	CLTC/LRP1/SRC
BP	GO:0050655	dermatan sulfate proteoglycan metabolic process	3/494	16/20408	0.00624193	0.0168541	BGN/VCAN/CSPG4
BP	GO:0070293	renal absorption	3/494	16/20408	0.00624193	0.0168541	GSN/HBB/ADIPOQ
BP	GO:0072673	lamellipodium morphogenesis	3/494	16/20408	0.00624193	0.0168541	CD44/SRC/CORO1C
BP	GO:0098877	neurotransmitter receptor transport to plasma membrane	3/494	16/20408	0.00624193	0.0168541	RAB8A/RAB11A/CLSTN1
BP	GO:0098969	neurotransmitter receptor transport to postsynaptic membrane	3/494	16/20408	0.00624193	0.0168541	RAB8A/RAB11A/CLSTN1
BP	GO:2000047	regulation of cell-cell adhesion mediated by cadherin	3/494	16/20408	0.00624193	0.0168541	PLG/SERPINF2/FLOT1
BP	GO:1901653	cellular response to peptide	17/494	356/20408	0.0063321	0.0170876	AGT/AHSG/ANXA5/APP/APRT/ASS1/CD36/GNAI2/LRP1/RAB8A/PKM/PRKAR1A/RAP1B/SRC/TGFB1/ADIPOQ/RAB10
BP	GO:0098742	cell-cell adhesion via plasma-membrane adhesion molecules	14/494	270/20408	0.00635095	0.0171169	ANXA3/APOA1/BSG/CBLN1/CELSR2/ICAM1/ITGB1/PCDHGC3/PECAM1/PTPRD/ADIPOQ/CLSTN1/FAT4/HMCN1
BP	GO:0006623	protein targeting to vacuole	4/494	31/20408	0.00635784	0.0171169	CLU/HSPA8/LAMP2/RAB7A
BP	GO:0034694	response to prostaglandin	4/494	31/20408	0.00635784	0.0171169	APOB/AKR1C2/TNC/TGFBR3
BP	GO:0042554	superoxide anion generation	4/494	31/20408	0.00635784	0.0171169	AGT/GNAI2/PON3/TGFB1
BP	GO:0030500	regulation of bone mineralization	6/494	69/20408	0.00646041	0.0173684	AHSG/ECM1/GPM6B/LTF/SRGN/TGFB1
BP	GO:1903524	positive regulation of blood circulation	6/494	69/20408	0.00646041	0.0173684	RHOA/ATP1A1/FGA/FGB/FGG/ICAM1
BP	GO:0086009	membrane repolarization	5/494	49/20408	0.00646636	0.0173684	ATP1A1/FLNA/YWHAE/WDR1/NEDD4L
BP	GO:1990090	cellular response to nerve growth factor stimulus	5/494	49/20408	0.00646636	0.0173684	APP/EEF2/HSPA5/RAB35/CORO1A
BP	GO:0071496	cellular response to external stimulus	16/494	328/20408	0.00653638	0.0175462	AGT/ALB/ATP1A1/COL1A1/COMT/HSPA5/HSPA8/TNC/ICAM1/ITGA6/LAMP2/PTPRC/SLC2A1/TGFB1/DNM1L/POSTN
BP	GO:0070252	actin-mediated cell contraction	8/494	114/20408	0.00655227	0.017572	ACTA1/ATP1A1/DSP/FLNA/MYL6/SRI/TPM4/NEDD4L
BP	GO:0021700	developmental maturation	14/494	271/20408	0.0065536	0.017572	APP/RHOA/CD63/EPB42/FGG/LTF/PEBP1/PFN1/PPP2R1A/RELN/YWHAZ/CLSTN1/FAT4/AGRN
BP	GO:0002702	positive regulation of production of molecular mediator of immune response	7/494	91/20408	0.00658078	0.017614	B2M/CD36/FCER1G/HPX/PTPRC/TFRC/TGFB1
BP	GO:0048525	negative regulation of viral process	7/494	91/20408	0.00658078	0.017614	APCS/GSN/LTF/MBL2/PLSCR1/CCL5/VAPA
BP	GO:0050810	regulation of steroid biosynthetic process	7/494	91/20408	0.00658078	0.017614	APOB/APOE/ATP1A1/FASN/KPNB1/RAN/ABCG1
BP	GO:0042326	negative regulation of phosphorylation	20/494	448/20408	0.00671456	0.0179617	AHSG/APOE/RHOA/FBLN1/SFN/HSPB1/ILK/NPM1/PEBP1/PPP2R1A/PRKAR1A/PTPRC/TGFB1/TIMP3/TSG101/EZR/RGN/ADIPOQ/CORO1C/SNX25
BP	GO:0033673	negative regulation of kinase activity	13/494	244/20408	0.00673505	0.018006	AHSG/APOE/SFN/HSPB1/ILK/NPM1/PPP2R1A/PRKAR1A/PTPRC/TSG101/RGN/ADIPOQ/CORO1C
BP	GO:0006937	regulation of muscle contraction	10/494	164/20408	0.00674114	0.0180118	ANXA6/RHOA/ATP1A1/DSP/CTTN/ENO1/FLNA/GSTM2/SRI/EHD3
BP	GO:0050804	modulation of chemical synaptic transmission	19/494	418/20408	0.0067588	0.0180485	AGT/APOE/APP/BCHE/CBLN1/GNAI2/ITGB1/LAMA2/RAB8A/SERPINE2/RELN/RAP1B/SRC/YWHAH/RAB11A/ADIPOQ/DNM1L/FLOT1/CLSTN1
BP	GO:0048193	Golgi vesicle transport	17/494	359/20408	0.00686229	0.0183036	ARF3/CAPZB/CD59/DYNC1H1/F2/F5/F8/F10/RAB8A/SERPINA1/VCP/SNAP23/VAPA/PDCD6/RAB10/EHD3/RAB1B
BP	GO:0046128	purine ribonucleoside metabolic process	6/494	70/20408	0.00692534	0.0184311	ADK/AHCY/APRT/RHOA/NME1/RAN
BP	GO:0060193	positive regulation of lipase activity	6/494	70/20408	0.00692534	0.0184311	AGT/APOA4/APOC2/RHOA/CCL5/APOA5
BP	GO:0099177	regulation of trans-synaptic signaling	19/494	419/20408	0.00692612	0.0184311	AGT/APOE/APP/BCHE/CBLN1/GNAI2/ITGB1/LAMA2/RAB8A/SERPINE2/RELN/RAP1B/SRC/YWHAH/RAB11A/ADIPOQ/DNM1L/FLOT1/CLSTN1
BP	GO:0010634	positive regulation of epithelial cell migration	10/494	165/20408	0.00702591	0.018683	AGT/ANXA3/HSPB1/ITGB3/PFN1/SRC/TGFB1/THBS1/RAB11A/PDCD6
BP	GO:0001913	T cell mediated cytotoxicity	5/494	50/20408	0.00704511	0.018683	B2M/HLA-A/HLA-B/HLA-C/PTPRC
BP	GO:0001954	positive regulation of cell-matrix adhesion	5/494	50/20408	0.00704511	0.018683	CD36/HRG/ILK/SDC4/IQGAP1
BP	GO:0097120	receptor localization to synapse	5/494	50/20408	0.00704511	0.018683	ADAM10/RAB8A/RELN/RAB11A/CLSTN1
BP	GO:2001238	positive regulation of extrinsic apoptotic signaling pathway	5/494	50/20408	0.00704511	0.018683	AGT/PPP2R1A/PTPRC/THBS1/TIMP3
BP	GO:0044839	cell cycle G2/M phase transition	12/494	218/20408	0.00705623	0.0187017	APP/DYNC1H1/HSP90AA1/NPM1/PPP2R1A/TUBA4A/YWHAE/TUBA1A/RAB11A/VPS4B/DBF4B/TUBB
BP	GO:0070588	calcium ion transmembrane transport	15/494	302/20408	0.00709031	0.0187812	ANXA2/ANXA5/ANXA6/ATP2B2/F2/GPM6A/GSTM2/PTPRC/SRI/TGFB1/YWHAE/RGN/CORO1A/EHD3/FAM155A
BP	GO:0010762	regulation of fibroblast migration	4/494	32/20408	0.00712961	0.0188419	SDC4/TGFB1/THBS1/CORO1C
BP	GO:0045920	negative regulation of exocytosis	4/494	32/20408	0.00712961	0.0188419	GNAI2/RAP1B/RAB7A/VPS4B
BP	GO:0071549	cellular response to dexamethasone stimulus	4/494	32/20408	0.00712961	0.0188419	ASS1/ICAM1/SERPINF1/TGFB1
BP	GO:0051348	negative regulation of transferase activity	14/494	274/20408	0.00719275	0.0189978	AHSG/APOE/SFN/HSPB1/ILK/NPM1/PPP2R1A/PRKAR1A/PTPRC/SRC/TSG101/RGN/ADIPOQ/CORO1C
BP	GO:0042110	T cell activation	20/494	451/20408	0.00720429	0.0190174	RHOA/B2M/CD151/CDC42/FCER1G/FLOT2/GSN/ICAM1/MSN/MYH9/PRKAR1A/PTPRC/CCL5/SDC4/SFTPD/SRC/TFRC/TGFB1/YES1/CORO1A
BP	GO:1901342	regulation of vasculature development	19/494	421/20408	0.00727088	0.0191822	AGT/ANXA3/RHOA/C3/C5/C6/ECM1/HRG/HSPB1/HSPG2/ITGB1/KRT1/SERPINF1/PGK1/PKM/THBS1/THBS4/PDCD6/ANGPTL3
BP	GO:0006903	vesicle targeting	7/494	93/20408	0.00739356	0.0194835	CD59/F5/F8/SERPINA1/SNAP23/PDCD6/RAB1B
BP	GO:1903076	regulation of protein localization to plasma membrane	7/494	93/20408	0.00739356	0.0194835	ACTB/CLTC/ITGB1/LRP1/TGFB1/EZR/RAB11A
BP	GO:0006901	vesicle coating	6/494	71/20408	0.00741402	0.0194958	CD59/F5/F8/SERPINA1/PDCD6/RAB1B
BP	GO:0051284	positive regulation of sequestering of calcium ion	3/494	17/20408	0.00744486	0.0194958	GSTM2/SRI/TGFB1
BP	GO:0075733	intracellular transport of virus	3/494	17/20408	0.00744486	0.0194958	KPNB1/RAN/UBA52
BP	GO:0090330	regulation of platelet aggregation	3/494	17/20408	0.00744486	0.0194958	CD9/FGG/SERPINE2
BP	GO:0099010	modification of postsynaptic structure	3/494	17/20408	0.00744486	0.0194958	RHOA/CDC42/PFN1
BP	GO:1901317	regulation of flagellated sperm motility	3/494	17/20408	0.00744486	0.0194958	ANXA5/RGN/PGAM4
BP	GO:1903540	establishment of protein localization to postsynaptic membrane	3/494	17/20408	0.00744486	0.0194958	RAB8A/RAB11A/CLSTN1
BP	GO:1903978	regulation of microglial cell activation	3/494	17/20408	0.00744486	0.0194958	APP/LDLR/PTPRC
BP	GO:0009066	aspartate family amino acid metabolic process	5/494	51/20408	0.00765908	0.0200113	ASS1/BHMT/MAT1A/PLOD1/PHGDH
BP	GO:0032206	positive regulation of telomere maintenance	5/494	51/20408	0.00765908	0.0200113	CCT6A/TCP1/CCT4/CCT2/CCT5
BP	GO:0048168	regulation of neuronal synaptic plasticity	5/494	51/20408	0.00765908	0.0200113	AGT/APOE/APP/RAB8A/RAB11A
BP	GO:0051496	positive regulation of stress fiber assembly	5/494	51/20408	0.00765908	0.0200113	APOA1/RHOA/CDC42/SERPINF2/SDC4
BP	GO:0045637	regulation of myeloid cell differentiation	13/494	248/20408	0.00767487	0.0200411	APCS/B2M/GNAS/GP1BA/H3F3A/HSPA1A/ITGA2B/LTF/NME1/NOTCH2/TGFB1/THBS1/ADIPOQ
BP	GO:0050830	defense response to Gram-positive bacterium	7/494	94/20408	0.00782672	0.0204145	CAMP/CD36/LBP/LYZ/MBL2/PGLYRP2/SSC5D
BP	GO:0110020	regulation of actomyosin structure organization	7/494	94/20408	0.00782672	0.0204145	APOA1/RHOA/CDC42/PFN1/SERPINF2/SDC4/PHLDB2
BP	GO:0009988	cell-cell recognition	6/494	72/20408	0.0079271	0.0206354	ALDOA/MSN/TCP1/CCT4/CCT2/CCT5
BP	GO:0030705	cytoskeleton-dependent intracellular transport	10/494	168/20408	0.00793637	0.0206354	APP/CDC42/DYNC1H1/FLOT2/HSPA8/HSPB1/RAB27B/TUBA1A/RAB21/TUBB
BP	GO:0051897	positive regulation of protein kinase B signaling	10/494	168/20408	0.00793637	0.0206354	AKR1C2/F10/HSP90AA1/HSP90AB1/ILK/ITGB1/SRC/TGFB1/THBS1/CPNE1
BP	GO:0001774	microglial cell activation	4/494	33/20408	0.00796074	0.0206354	APP/CLU/LDLR/PTPRC
BP	GO:0002269	leukocyte activation involved in inflammatory response	4/494	33/20408	0.00796074	0.0206354	APP/CLU/LDLR/PTPRC
BP	GO:0019934	cGMP-mediated signaling	4/494	33/20408	0.00796074	0.0206354	APOE/CD36/PRKAR1A/THBS1
BP	GO:0033028	myeloid cell apoptotic process	4/494	33/20408	0.00796074	0.0206354	FCER1G/CCL5/TCP1/ADIPOQ
BP	GO:0042339	keratan sulfate metabolic process	4/494	33/20408	0.00796074	0.0206354	ACAN/LUM/OGN/B4GAT1
BP	GO:0098751	bone cell development	4/494	33/20408	0.00796074	0.0206354	ANXA2/LTF/NOTCH2/SRC
BP	GO:0098801	regulation of renal system process	4/494	33/20408	0.00796074	0.0206354	AGT/COMT/GNAI2/ADIPOQ
BP	GO:0051283	negative regulation of sequestering of calcium ion	8/494	118/20408	0.00801616	0.0207673	ANXA5/ANXA6/F2/GSTM2/PTPRC/SRI/TGFB1/CORO1A
BP	GO:0006469	negative regulation of protein kinase activity	12/494	222/20408	0.00810204	0.0208106	APOE/SFN/HSPB1/ILK/NPM1/PPP2R1A/PRKAR1A/PTPRC/TSG101/RGN/ADIPOQ/CORO1C
BP	GO:0038127	ERBB signaling pathway	9/494	143/20408	0.00813487	0.0208106	AGT/APP/CDC42/HSP90AA1/SRC/TGFB1/TSG101/RAB7A/IQGAP1
BP	GO:1901657	glycosyl compound metabolic process	9/494	143/20408	0.00813487	0.0208106	ADK/AHCY/APRT/RHOA/ATIC/AKR1C2/NME1/RAN/AKR1B10
BP	GO:0002694	regulation of leukocyte activation	23/494	550/20408	0.00819145	0.0208106	APP/RHOA/CD81/CDC42/FCER1G/FLOT2/GSN/LBP/LDLR/PLSCR1/PRKAR1A/PTPRC/CCL5/SDC4/SFTPD/SRC/STXBP2/TFRC/TGFB1/THBS1/YES1/CORO1A/PGLYRP2
[truncated: 5,625 more rows]

## Sheet: Table S4
Table S4. Association of MTEX-upregulated proteins with Gene Ontology terms
[truncated: 2,953 more rows]

[truncated: 3 more sheets: Table S5, Table S6, Table S7]
